# Supplementary material for: Network Analysis and Transcriptome Profiling Identify Autophagic and Mitochondrial Dysfunctions in SARS-CoV-2 Infection
Source: Front Genet. 2021 Mar 16;12:599261. doi: 10.3389/fgene.2021.599261 (PMC8008150; doi:10.3389/fgene.2021.599261)
Supplement: Supplementary Table 1 — Consensus module name and size (gene numbers) and its overlap with significant genes. [file Table_1.XLSX]

## Sheet: Sheet1
Table S1: Consensus module name and size (gene numbers) and its overlap with significant genes
Module Name	Module Size	Significant Genes Overlap	Module Name	Module Size	Significant Genes Overlap
bisque4	51	27	magenta	158	77
black	176	118	mediumpurple3	56	28
blue	2093	1806	midnightblue	123	78
brown	431	308	orange	83	42
brown4	52	36	orangered4	58	36
cyan	125	92	paleturquoise	77	60
darkgreen	89	55	pink	162	128
darkgrey	84	55	plum1	62	43
darkmagenta	64	54	purple	144	74
darkolivegreen	66	46	red	183	116
darkorange	81	44	royalblue	106	54
darkorange2	53	27	saddlebrown	78	36
darkred	94	67	salmon	127	68
darkturquoise	86	43	sienna3	63	32
floralwhite	53	36	skyblue	78	48
green	186	87	skyblue3	62	42
greenyellow	139	101	steelblue	78	31
grey60	113	70	tan	139	89
ivory	53	39	turquoise	2096	1804
lightcyan	114	79	violet	69	36
lightcyan1	53	29	white	79	47
lightgreen	108	59	yellow	314	171
lightsteelblue1	55	38	yellowgreen	62	43
lightyellow	107	66
