# Supplementary material for: Network Analysis and Transcriptome Profiling Identify Autophagic and Mitochondrial Dysfunctions in SARS-CoV-2 Infection
Source: Front Genet. 2021 Mar 16;12:599261. doi: 10.3389/fgene.2021.599261 (PMC8008150; doi:10.3389/fgene.2021.599261)
Supplement: Supplementary Table 2 — List of marker genes of lung cell types from single cell RNA-seq data. [file Table_2.XLSX]

## Sheet: Supp Table S2
Table S2: Marker genes in each cluster
gene	cluster	p_val	avg_logFC	pct.1	pct.2	p_val_adj
LUM	Adventitial Fibroblast	0	2.78659	0.996	0.046	0
C1R	Adventitial Fibroblast	0	2.2308	0.957	0.104	0
C1S	Adventitial Fibroblast	0	2.1255	0.964	0.067	0
COL6A2	Adventitial Fibroblast	0	1.94971	0.969	0.095	0
C3	Adventitial Fibroblast	0	1.6252	0.806	0.095	0
EFEMP1	Adventitial Fibroblast	0	1.57979	0.763	0.108	0
MYC	Adventitial Fibroblast	0	1.53379	0.826	0.13	0
RARRES1	Adventitial Fibroblast	0	1.38701	0.601	0.064	0
LTBP4	Adventitial Fibroblast	0	1.34735	0.903	0.094	0
SERPINA3	Adventitial Fibroblast	0	1.32158	0.637	0.027	0
MEG3	Adventitial Fibroblast	0	1.26683	0.596	0.026	0
FSTL1	Adventitial Fibroblast	0	1.23972	0.749	0.075	0
PLTP	Adventitial Fibroblast	0	1.16387	0.801	0.079	0
UAP1	Adventitial Fibroblast	0	1.0779	0.614	0.12	0
C11orf96	Adventitial Fibroblast	1.5043e-291	1.11468	0.598	0.112	3.0623e-287
FHL1	Adventitial Fibroblast	1.3018e-281	1.11794	0.862	0.29	2.65007e-277
CCL2	Adventitial Fibroblast	2.11069e-279	2.33073	0.668	0.156	4.29672e-275
IGFBP7	Adventitial Fibroblast	7.64204e-207	1.17852	0.878	0.334	1.55569e-202
JUNB	Adventitial Fibroblast	6.54839e-196	1.55402	0.955	0.75	1.33306e-191
SOCS3	Adventitial Fibroblast	3.68796e-170	1.26827	0.811	0.375	7.50759e-166
DUSP1	Adventitial Fibroblast	7.43596e-166	1.09337	0.982	0.866	1.51374e-161
MT1A	Adventitial Fibroblast	8.50153e-155	1.26369	0.506	0.133	1.73066e-150
FOSB	Adventitial Fibroblast	1.22148e-152	1.32068	0.695	0.28	2.48656e-148
PNRC1	Adventitial Fibroblast	1.44689e-122	1.00358	0.883	0.641	2.94544e-118
IL6	Adventitial Fibroblast	6.38302e-110	1.62528	0.452	0.142	1.29939e-105
GADD45B	Adventitial Fibroblast	5.57898e-95	1.17447	0.697	0.365	1.13571e-90
ACTA2	Airway Smooth Muscle	0	3.46383	0.999	0.082	0
MYL9	Airway Smooth Muscle	0	3.01738	0.999	0.179	0
IGFBP7	Airway Smooth Muscle	0	2.32162	0.999	0.331	0
TPM1	Airway Smooth Muscle	0	1.74105	0.981	0.273	0
MFGE8	Airway Smooth Muscle	0	1.38201	0.876	0.108	0
C11orf96	Airway Smooth Muscle	0	1.35901	0.724	0.11	0
MAP1B	Airway Smooth Muscle	0	1.04594	0.727	0.04	0
MT1A	Airway Smooth Muscle	2.41712e-110	1.02838	0.418	0.133	4.92052e-106
CD55	Alveolar Epithelial Type 1	0	1.76585	0.964	0.374	0
ANXA3	Alveolar Epithelial Type 1	0	1.54448	0.919	0.158	0
CD9	Alveolar Epithelial Type 1	0	1.42626	0.996	0.661	0
SLC39A8	Alveolar Epithelial Type 1	0	1.4097	0.923	0.115	0
MYL9	Alveolar Epithelial Type 1	0	1.39117	0.956	0.176	0
RAB11FIP1	Alveolar Epithelial Type 1	0	1.37554	0.899	0.189	0
CLDN4	Alveolar Epithelial Type 1	0	1.29285	0.817	0.107	0
KLF6	Alveolar Epithelial Type 1	0	1.24131	0.961	0.629	0
ICAM1	Alveolar Epithelial Type 1	0	1.20581	0.909	0.275	0
CAV2	Alveolar Epithelial Type 1	0	1.19173	0.952	0.275	0
APLP2	Alveolar Epithelial Type 1	0	1.13683	0.948	0.492	0
SLPI	Alveolar Epithelial Type 2	0	1.87874	0.996	0.176	0
CXCL2	Alveolar Epithelial Type 2	0	1.72332	0.839	0.225	0
LAMP3	Alveolar Epithelial Type 2	0	1.32969	0.92	0.02	0
C11orf96	Alveolar Epithelial Type 2	0	1.22268	0.793	0.074	0
ABCA3	Alveolar Epithelial Type 2	0	1.16128	0.879	0.025	0
AREG	Alveolar Epithelial Type 2	0	1.10338	0.721	0.184	0
SDC4	Alveolar Epithelial Type 2	0	1.07014	0.871	0.178	0
SDR16C5	Alveolar Epithelial Type 2	0	1.03603	0.813	0.038	0
LUM	Alveolar Fibroblast	0	3.07886	0.987	0.035	0
COL6A2	Alveolar Fibroblast	0	1.53856	0.91	0.086	0
FHL1	Alveolar Fibroblast	0	1.524	0.94	0.281	0
C1S	Alveolar Fibroblast	0	1.50088	0.856	0.059	0
C1R	Alveolar Fibroblast	0	1.28866	0.819	0.097	0
MACF1	Alveolar Fibroblast	0	1.24172	0.803	0.162	0
G0S2	Alveolar Fibroblast	0	1.212	0.602	0.07	0
LTBP4	Alveolar Fibroblast	0	1.14686	0.82	0.086	0
LIMCH1	Alveolar Fibroblast	0	1.0996	0.785	0.096	0
DKK3	Alveolar Fibroblast	0	1.0751	0.765	0.049	0
SERPINA3	Alveolar Fibroblast	0	1.03622	0.43	0.024	0
CCL2	Alveolar Fibroblast	4.20914e-165	1.35228	0.424	0.155	8.56855e-161
MT1A	Artery	0	1.91163	0.654	0.124	0
CXCL2	Artery	0	1.64012	0.695	0.25	0
EMP1	Artery	0	1.38576	0.794	0.232	0
CTNNAL1	Artery	0	1.3591	0.861	0.135	0
EPAS1	Artery	0	1.29534	0.99	0.344	0
MT2A	Artery	0	1.25099	0.993	0.758	0
TFPI	Artery	0	1.22528	0.901	0.244	0
TSPAN7	Artery	0	1.08319	0.796	0.118	0
IL33	Artery	0	1.04039	0.767	0.078	0
SRPX	Artery	0	1.00353	0.737	0.061	0
IL6	Artery	3.10921e-256	1.27221	0.439	0.137	6.32942e-252
LTB	B	0	1.70383	0.913	0.098	0
RPS27	B	0	1.37722	1	0.995	0
RPL39	B	0	1.13843	1	0.979	0
RPL13A	B	0	1.12875	1	0.995	0
RPS23	B	0	1.08158	1	0.986	0
RPS8	B	0	1.06551	1	0.984	0
RPL23A	B	0	1.03892	1	0.983	0
RPSA	B	0	1.02548	1	0.906	0
RPL37	B	0	1.02451	1	0.973	0
RPS18	B	0	1.01533	1	0.993	0
RCSD1	B	0	1.01495	0.799	0.133	0
RPL34	B	0	1.00144	1	0.992	0
KRT15	Basal	0	1.8843	0.784	0.02	0
ERRFI1	Basal	0	1.16713	0.78	0.139	0
LAMB3	Basal	0	1.11055	0.837	0.048	0
MYC	Basal	2.98202e-290	1.05907	0.697	0.132	6.07051e-286
IER3	Basal	8.87844e-254	1.2608	0.729	0.165	1.80738e-249
CD9	Basal	8.59961e-170	1.05371	0.97	0.664	1.75062e-165
CXCL1	Basal	3.13745e-169	1.95445	0.537	0.121	6.38691e-165
TSC22D3	Basophil/Mast 1	0	1.03875	0.973	0.656	0
AREG	Basophil/Mast 1	2.17804e-228	1.2458	0.553	0.208	4.43385e-224
BIRC3	Basophil/Mast 2	0	1.79922	0.924	0.218	0
SRGN	Basophil/Mast 2	0	1.79513	1	0.792	0
AREG	Basophil/Mast 2	0	1.75514	0.815	0.21	0
NFKBIA	Basophil/Mast 2	0	1.70141	1	0.771	0
CREM	Basophil/Mast 2	0	1.50548	0.88	0.189	0
CPM	Basophil/Mast 2	0	1.2536	0.904	0.212	0
CSF1	Basophil/Mast 2	0	1.17483	0.799	0.131	0
TNFAIP3	Basophil/Mast 2	0	1.14077	0.931	0.25	0
TNFRSF9	Basophil/Mast 2	0	1.08564	0.73	0.01	0
PTGS2	Basophil/Mast 2	0	1.02255	0.609	0.057	0
FOSB	Basophil/Mast 2	1.07786e-306	1.07249	0.897	0.278	2.1942e-302
GADD45B	Basophil/Mast 2	2.20477e-251	1.21504	0.929	0.363	4.48826e-247
SDCBP	Basophil/Mast 2	1.04739e-237	1.06163	0.978	0.639	2.13217e-233
DDIT4	Basophil/Mast 2	3.40887e-237	1.02658	0.895	0.328	6.93943e-233
PLIN2	Basophil/Mast 2	2.34081e-198	1.10837	0.857	0.348	4.76519e-194
SELE	Bronchial Vessel 1	0	1.84342	0.343	0.01	0
MYC	Bronchial Vessel 1	0	1.25981	0.719	0.132	0
IGFBP7	Bronchial Vessel 1	3.15106e-290	1.72617	0.965	0.334	6.41461e-286
EMP1	Bronchial Vessel 1	1.72197e-205	1.16559	0.802	0.241	3.50541e-201
SOCS3	Bronchial Vessel 1	3.2619e-188	1.38436	0.879	0.375	6.64025e-184
IL6	Bronchial Vessel 1	1.12134e-91	1.775	0.455	0.142	2.28272e-87
CCL2	Bronchial Vessel 1	6.37033e-47	1.07118	0.398	0.159	1.29681e-42
EMP1	Bronchial Vessel 2	1.57468e-183	1.70679	0.928	0.242	3.20558e-179
SOCS3	Bronchial Vessel 2	9.15386e-132	1.63634	0.945	0.376	1.86345e-127
MT2A	Bronchial Vessel 2	4.06925e-75	1.46599	0.991	0.763	8.28377e-71
SOCS2	Bronchial Vessel 2	1.43445e-71	1.01024	0.57	0.167	2.92011e-67
CCL2	Bronchial Vessel 2	2.07052e-41	1.26239	0.468	0.16	4.21496e-37
EPAS1	Capillary	0	1.56922	0.987	0.279	0
AKAP12	Capillary	0	1.23522	0.575	0.097	0
MT2A	Capillary	0	1.1929	0.996	0.734	0
CD59	Capillary	0	1.0067	0.977	0.619	0
HLA-E	Capillary	0	1.00125	1	0.873	0
HLA-E	Capillary Aerocyte	0	1.63029	1	0.88	0
APP	Capillary Aerocyte	0	1.30705	0.919	0.252	0
SERPINE1	Capillary Aerocyte	0	1.20618	0.57	0.078	0
PDLIM1	Capillary Aerocyte	0	1.20189	0.976	0.596	0
ESAM	Capillary Aerocyte	0	1.15382	0.918	0.203	0
RHOB	Capillary Aerocyte	0	1.14884	0.93	0.468	0
IFNGR1	Capillary Aerocyte	0	1.10457	0.906	0.404	0
CAV2	Capillary Aerocyte	0	1.05273	0.899	0.242	0
JUN	Capillary Aerocyte	0	1.00882	0.979	0.593	0
EPAS1	Capillary Intermediate 1	0	1.45609	1	0.353	0
SERPINE1	Capillary Intermediate 1	0	1.37153	0.798	0.104	0
CX3CL1	Capillary Intermediate 1	0	1.31866	0.887	0.135	0
HLA-E	Capillary Intermediate 1	0	1.27478	1	0.886	0
AKAP12	Capillary Intermediate 1	0	1.25639	0.838	0.144	0
ESAM	Capillary Intermediate 1	0	1.22429	0.992	0.243	0
PDLIM1	Capillary Intermediate 1	0	1.15624	0.995	0.618	0
APP	Capillary Intermediate 1	0	1.05602	0.978	0.29	0
ARHGAP29	Capillary Intermediate 1	0	1.00891	0.944	0.216	0
RHOB	Capillary Intermediate 1	6.01542e-285	1.08528	0.992	0.494	1.22456e-280
CSF3	Capillary Intermediate 1	5.33072e-284	1.08259	0.525	0.096	1.08517e-279
EMP1	Capillary Intermediate 1	1.19172e-271	1.03229	0.812	0.239	2.42599e-267
ICAM1	Capillary Intermediate 1	1.55517e-226	1.13609	0.803	0.279	3.16586e-222
MT2A	Capillary Intermediate 1	3.60911e-196	1.02936	1	0.761	7.34707e-192
EPAS1	Capillary Intermediate 2	2.92168e-239	1.26095	0.963	0.354	5.94767e-235
IL32	CD4+ Memory/Effector T	0	1.36736	0.958	0.353	0
LTB	CD4+ Memory/Effector T	0	1.20857	0.657	0.08	0
BTG1	CD4+ Memory/Effector T	0	1.12216	0.992	0.707	0
TSC22D3	CD4+ Memory/Effector T	0	1.10616	0.967	0.648	0
CCL5	CD4+ Memory/Effector T	0	1.01176	0.731	0.145	0
LTB	CD4+ Naive T	0	1.66179	0.958	0.095	0
RPS27	CD4+ Naive T	0	1.51708	1	0.995	0
RPS12	CD4+ Naive T	0	1.29551	1	0.985	0
RPS15A	CD4+ Naive T	0	1.25692	1	0.987	0
RPL34	CD4+ Naive T	0	1.25035	1	0.992	0
RPL39	CD4+ Naive T	0	1.24159	1	0.979	0
RPS6	CD4+ Naive T	0	1.23437	1	0.987	0
RPL32	CD4+ Naive T	0	1.20471	1	0.992	0
RPS3A	CD4+ Naive T	0	1.18122	1	0.985	0
RPL30	CD4+ Naive T	0	1.176	1	0.983	0
RPL31	CD4+ Naive T	0	1.16513	1	0.965	0
RPS18	CD4+ Naive T	0	1.14833	1	0.993	0
RPL13A	CD4+ Naive T	0	1.13937	1	0.995	0
RPL4	CD4+ Naive T	0	1.12738	1	0.893	0
RPL36A	CD4+ Naive T	0	1.12146	0.915	0.417	0
RPL37	CD4+ Naive T	0	1.11147	1	0.973	0
GAS5	CD4+ Naive T	0	1.1044	0.95	0.42	0
RPL3	CD4+ Naive T	0	1.10392	1	0.992	0
EEF1G	CD4+ Naive T	0	1.10043	1	0.942	0
RPL23A	CD4+ Naive T	0	1.08933	1	0.983	0
RPL35A	CD4+ Naive T	0	1.08696	1	0.985	0
RPS27A	CD4+ Naive T	0	1.08288	1	0.995	0
RPSA	CD4+ Naive T	0	1.07985	1	0.906	0
RPL38	CD4+ Naive T	0	1.06424	1	0.945	0
RPS8	CD4+ Naive T	0	1.03518	1	0.984	0
RPL11	CD4+ Naive T	0	1.02342	1	0.993	0
RPL10A	CD4+ Naive T	0	1.01796	1	0.961	0
RPL5	CD4+ Naive T	0	1.01517	1	0.936	0
RPS4X	CD4+ Naive T	0	1.00816	1	0.978	0
RPS23	CD4+ Naive T	0	1.00008	1	0.986	0
CCL5	CD8+ Memory/Effector T	0	1.65924	0.966	0.158	0
RPS27	CD8+ Memory/Effector T	0	1.15643	1	0.995	0
IL32	CD8+ Memory/Effector T	0	1.02783	0.961	0.37	0
CCL5	CD8+ Naive T	0	2.01455	0.96	0.147	0
IL32	CD8+ Naive T	0	1.09881	0.947	0.362	0
SAA1	Ciliated	0	2.25298	0.446	0.057	0
SAA2	Ciliated	0	2.002	0.397	0.031	0
ODF3B	Ciliated	0	1.99402	0.977	0.163	0
CCDC146	Ciliated	0	1.64055	0.952	0.014	0
LCN2	Ciliated	0	1.63874	0.632	0.071	0
CCDC170	Ciliated	0	1.61738	0.951	0.021	0
DNAH5	Ciliated	0	1.48392	0.93	0.013	0
EFHC1	Ciliated	0	1.4793	0.96	0.077	0
LRRC23	Ciliated	0	1.43558	0.932	0.029	0
RSPH9	Ciliated	0	1.38835	0.902	0.007	0
CLDN4	Ciliated	0	1.32656	0.924	0.101	0
SRI	Ciliated	0	1.31338	0.971	0.406	0
CRNDE	Ciliated	0	1.23728	0.912	0.08	0
NUCB2	Ciliated	0	1.21672	0.893	0.216	0
DMKN	Ciliated	0	1.18879	0.905	0.076	0
CDS1	Ciliated	0	1.15089	0.886	0.032	0
AKAP9	Ciliated	0	1.14905	0.937	0.267	0
MLF1	Ciliated	0	1.11412	0.902	0.115	0
STK33	Ciliated	0	1.10067	0.852	0.009	0
DYNC2H1	Ciliated	0	1.07889	0.871	0.029	0
PPIL6	Ciliated	0	1.06805	0.842	0.012	0
CCDC113	Ciliated	0	1.04121	0.827	0.005	0
ALCAM	Ciliated	0	1.02602	0.89	0.139	0
S100A8	Classical Monocyte	0	3.15072	0.981	0.261	0
S100A9	Classical Monocyte	0	3.14336	0.994	0.426	0
CTSS	Classical Monocyte	0	1.3773	0.998	0.519	0
CSTA	Classical Monocyte	0	1.23183	0.943	0.263	0
LST1	Classical Monocyte	0	1.10847	0.975	0.294	0
AP1S2	Classical Monocyte	0	1.03142	0.825	0.218	0
RPL39	Classical Monocyte	0	1.00092	1	0.978	0
SLPI	Club	0	2.67109	0.987	0.213	0
CLDN4	Club	0	1.05689	0.808	0.108	0
ATP1B1	Club	0	1.04545	0.814	0.221	0
SOX4	Club	0	1.01298	0.665	0.136	0
AREG	Club	1.45e-144	1.08112	0.541	0.211	2.95178e-140
SERPINB3	Differentiating Basal	0	2.83509	0.706	0.012	0
CLDN4	Differentiating Basal	0	1.66769	0.94	0.114	0
KRT15	Differentiating Basal	0	1.14652	0.615	0.022	0
SERPINB4	Differentiating Basal	0	1.04864	0.426	0.006	0
MDK	Differentiating Basal	1.69276e-247	1.26162	0.804	0.14	3.44596e-243
SLPI	Differentiating Basal	2.04031e-200	1.99129	0.909	0.221	4.15346e-196
RPLP0	Differentiating Basal	3.71132e-143	1.17081	1	0.916	7.55514e-139
CXCL1	Differentiating Basal	2.43949e-124	1.16682	0.589	0.122	4.96607e-120
EREG	EREG+ Dendritic	7.07834e-235	1.01615	0.599	0.043	1.44094e-230
G0S2	EREG+ Dendritic	6.84287e-87	1.70584	0.514	0.08	1.393e-82
IER3	EREG+ Dendritic	1.20279e-81	1.13349	0.711	0.168	2.44852e-77
AREG	EREG+ Dendritic	2.1658e-79	1.52366	0.803	0.214	4.40893e-75
NAMPT	EREG+ Dendritic	1.15861e-78	1.10943	0.965	0.375	2.35858e-74
SRGN	EREG+ Dendritic	7.31571e-67	1.19081	1	0.793	1.48926e-62
IL1B	EREG+ Dendritic	9.64453e-64	1.19433	0.676	0.169	1.96334e-59
PLAUR	EREG+ Dendritic	3.24492e-63	1.11244	0.859	0.297	6.60569e-59
C15orf48	EREG+ Dendritic	1.3355e-60	1.18613	0.577	0.13	2.71867e-56
HLA-DQA1	EREG+ Dendritic	1.49172e-47	1.00351	0.944	0.453	3.0367e-43
LTBP1	Fibromyocyte	0	1.19596	0.827	0.035	0
GEM	Fibromyocyte	6.6675e-280	1.45362	0.816	0.049	1.3573e-275
DKK3	Fibromyocyte	3.67615e-258	1.54317	0.878	0.062	7.48354e-254
ACTA2	Fibromyocyte	5.21268e-241	3.06777	0.99	0.09	1.06115e-236
COL6A2	Fibromyocyte	2.34314e-160	1.22413	0.908	0.101	4.76993e-156
MYL9	Fibromyocyte	9.98773e-124	2.09426	0.99	0.187	2.0332e-119
FILIP1L	Fibromyocyte	4.13967e-98	1.40199	0.857	0.159	8.42712e-94
FHL1	Fibromyocyte	3.02386e-85	1.65624	0.98	0.293	6.15567e-81
IGFBP7	Fibromyocyte	1.22753e-67	1.64372	0.99	0.337	2.49888e-63
TPM1	Fibromyocyte	4.02217e-59	1.15309	0.929	0.28	8.18793e-55
GADD45B	Fibromyocyte	5.46353e-11	1.15669	0.633	0.367	1.11221e-06
LCN2	Goblet	0	3.34228	0.994	0.08	0
SERPINB3	Goblet	0	3.06438	0.912	0.013	0
CFB	Goblet	0	1.36522	0.862	0.075	0
CLDN10	Goblet	0	1.33101	0.843	0.013	0
ASS1	Goblet	0	1.32042	0.893	0.077	0
SERPINB4	Goblet	0	1.19499	0.535	0.007	0
CDC42EP5	Goblet	0	1.07067	0.855	0.041	0
CREB3L1	Goblet	0	1.0112	0.774	0.041	0
BIK	Goblet	0	1.0083	0.83	0.028	0
SPINT1	Goblet	2.23631e-262	1.03003	0.931	0.114	4.55245e-258
MDK	Goblet	1.15742e-260	2.03233	0.981	0.141	2.35616e-256
CLDN4	Goblet	9.88082e-252	1.5321	0.937	0.116	2.01144e-247
SLPI	Goblet	1.87084e-185	3.18491	1	0.222	3.80847e-181
C3	Goblet	4.53605e-170	1.03222	0.748	0.099	9.23404e-166
CXCL1	Goblet	2.49722e-157	1.49189	0.799	0.122	5.0836e-153
HEBP2	Goblet	1.33831e-152	1.10566	0.899	0.186	2.7244e-148
ATP1B1	Goblet	1.13382e-140	1.26068	0.95	0.228	2.30812e-136
C15orf48	Goblet	2.98285e-126	1.77589	0.736	0.13	6.07219e-122
NUCB2	Goblet	1.10963e-119	1.4111	0.874	0.228	2.25888e-115
XBP1	Goblet	2.52615e-111	1.66254	0.981	0.423	5.14249e-107
CD9	Goblet	2.19761e-66	1.07506	0.981	0.665	4.47368e-62
HLA-DQA1	IGSF21+ Dendritic	1.60373e-156	1.56174	0.979	0.452	3.26471e-152
LST1	Intermediate Monocyte	3.3428e-163	1.75361	1	0.314	6.80493e-159
NAMPT	Intermediate Monocyte	8.35648e-100	1.11052	0.941	0.374	1.70113e-95
SAT1	Intermediate Monocyte	5.96877e-98	1.29311	1	0.847	1.21506e-93
CTSS	Intermediate Monocyte	1.0334e-88	1.10928	1	0.533	2.10369e-84
SCG2	Ionocyte	0	1.54738	0.682	0.002	0
FAM24B	Ionocyte	4.17759e-104	1.1667	0.636	0.019	8.50433e-100
BIK	Ionocyte	1.0399e-83	1.10084	0.727	0.03	2.11692e-79
PFN2	Ionocyte	1.53631e-57	1.0589	0.864	0.062	3.12746e-53
TPD52	Ionocyte	8.30241e-45	1.50847	0.955	0.108	1.69012e-40
CLDN4	Ionocyte	1.05334e-37	1.3331	0.955	0.118	2.14429e-33
SOX4	Ionocyte	1.69559e-28	1.17593	0.955	0.143	3.45172e-24
ATP1B1	Ionocyte	1.40141e-20	1.41679	0.955	0.23	2.85284e-16
SMS	Ionocyte	3.63873e-16	1.02236	0.864	0.24	7.40736e-12
CD9	Ionocyte	2.46509e-15	1.91732	1	0.666	5.01817e-11
APLP2	Ionocyte	1.69733e-12	1.09122	0.955	0.499	3.45526e-08
FST	Lipofibroblast	0	1.95341	0.857	0.009	0
ALDH1A3	Lipofibroblast	0	1.44787	0.943	0.021	0
MEDAG	Lipofibroblast	0	1.38873	0.829	0.008	0
GFPT2	Lipofibroblast	0	1.10934	0.857	0.012	0
MLLT11	Lipofibroblast	1.04201e-303	1.29628	0.771	0.015	2.12122e-299
TFPI2	Lipofibroblast	1.22684e-132	1.73623	0.943	0.051	2.49748e-128
C1S	Lipofibroblast	1.2242e-102	2.2592	0.971	0.074	2.49211e-98
RARRES1	Lipofibroblast	3.82832e-99	1.75238	0.943	0.068	7.79331e-95
GEM	Lipofibroblast	7.46006e-89	1.22039	0.771	0.049	1.51864e-84
C3	Lipofibroblast	1.74559e-84	2.48434	1	0.1	3.5535e-80
SRPX	Lipofibroblast	3.1747e-84	1.56859	0.914	0.076	6.46273e-80
COL6A2	Lipofibroblast	9.78895e-76	2.10497	0.971	0.102	1.99274e-71
CYP1B1	Lipofibroblast	1.05557e-71	1.6392	0.771	0.063	2.14882e-67
C1R	Lipofibroblast	6.54122e-71	2.07451	0.971	0.11	1.3316e-66
EFEMP1	Lipofibroblast	1.59335e-65	1.35615	0.971	0.113	3.24359e-61
MYC	Lipofibroblast	1.02414e-55	2.20031	0.943	0.136	2.08484e-51
LUM	Lipofibroblast	2.01683e-54	1.18525	0.657	0.054	4.10566e-50
ELL2	Lipofibroblast	1.04574e-47	1.03243	0.829	0.115	2.12882e-43
CREM	Lipofibroblast	6.14531e-43	1.86164	0.971	0.195	1.251e-38
MT1A	Lipofibroblast	1.05842e-40	1.61867	0.886	0.136	2.15463e-36
C11orf96	Lipofibroblast	2.41953e-39	1.8881	0.771	0.116	4.92543e-35
UAP1	Lipofibroblast	8.36416e-37	1.03442	0.771	0.124	1.70269e-32
PHLDA1	Lipofibroblast	1.84066e-36	2.03082	0.971	0.239	3.74702e-32
CCL2	Lipofibroblast	7.28789e-29	1.10488	0.829	0.16	1.4836e-24
NAMPT	Lipofibroblast	4.14311e-27	1.45254	1	0.376	8.43413e-23
MT2A	Lipofibroblast	2.28664e-24	2.32573	1	0.763	4.65491e-20
B4GALT1	Lipofibroblast	1.14244e-23	1.15529	0.886	0.238	2.32567e-19
CDKN1A	Lipofibroblast	4.59543e-23	1.06837	0.8	0.205	9.35493e-19
JUNB	Lipofibroblast	1.61015e-21	1.73478	1	0.752	3.27779e-17
MCL1	Lipofibroblast	2.78033e-21	1.48006	1	0.655	5.65993e-17
ZFP36L1	Lipofibroblast	3.04878e-21	1.46356	0.943	0.391	6.20639e-17
PNRC1	Lipofibroblast	1.46767e-20	1.46748	1	0.643	2.98773e-16
SOCS3	Lipofibroblast	7.25577e-20	1.23767	0.943	0.378	1.47706e-15
CEBPB	Lipofibroblast	7.7495e-18	1.38997	1	0.704	1.57757e-13
DUSP1	Lipofibroblast	1.14211e-15	1.22446	1	0.867	2.325e-11
CXCL2	Lipofibroblast	1.29423e-14	1.49482	0.771	0.26	2.63466e-10
IGFBP7	Lymphatic	0	2.38026	1	0.333	0
TFPI	Lymphatic	0	1.48772	0.961	0.253	0
AKAP12	Lymphatic	0	1.46276	0.85	0.146	0
EFEMP1	Lymphatic	0	1.26898	0.694	0.109	0
PPFIBP1	Lymphatic	0	1.15931	0.872	0.144	0
THBD	Lymphatic	6.78565e-242	1.12684	0.835	0.251	1.38135e-237
CD9	Lymphatic	2.98872e-203	1.23484	0.983	0.664	6.08413e-199
CD59	Lymphatic	7.43942e-195	1.02878	0.991	0.657	1.51444e-190
MARCO	Macrophage	0	2.20154	0.97	0.078	0
CCL20	Macrophage	0	2.02917	0.385	0.117	0
FTH1	Macrophage	0	1.96326	1	0.999	0
CD68	Macrophage	0	1.80953	0.979	0.142	0
IL1B	Macrophage	0	1.71536	0.52	0.068	0
S100A11	Macrophage	0	1.69102	1	0.892	0
LGALS3	Macrophage	0	1.67798	0.997	0.608	0
ALOX5AP	Macrophage	0	1.52097	0.983	0.356	0
CTSC	Macrophage	0	1.39463	0.953	0.274	0
OLR1	Macrophage	0	1.35959	0.939	0.038	0
TREM1	Macrophage	0	1.35723	0.91	0.062	0
HLA-DQA1	Macrophage	0	1.2991	0.969	0.306	0
CXCL5	Macrophage	0	1.28762	0.411	0.016	0
SNX10	Macrophage	0	1.26999	0.909	0.083	0
CXCL3	Macrophage	0	1.15875	0.633	0.113	0
PSAP	Macrophage	0	1.14732	0.998	0.732	0
CTSB	Macrophage	0	1.14206	0.982	0.348	0
CTSS	Macrophage	0	1.14172	0.993	0.402	0
LTA4H	Macrophage	0	1.13227	0.895	0.184	0
VIM	Macrophage	0	1.0669	1	0.837	0
CSTA	Macrophage	0	1.01971	0.909	0.103	0
PRG4	Mesothelial	0	1.94715	0.862	0.006	0
PAPPA	Mesothelial	0	1.21107	0.724	0.005	0
ALDH1A3	Mesothelial	6.10195e-237	1.97988	0.897	0.021	1.24217e-232
STEAP1	Mesothelial	4.4953e-230	1.04397	0.759	0.015	9.15108e-226
CLDN1	Mesothelial	3.29055e-119	1.24667	0.828	0.036	6.69857e-115
TFPI2	Mesothelial	1.35116e-91	1.7937	0.862	0.051	2.75056e-87
C1S	Mesothelial	3.41134e-83	2.01956	0.966	0.074	6.94447e-79
MEST	Mesothelial	2.50236e-81	1.11596	0.724	0.04	5.09406e-77
RARRES1	Mesothelial	3.12895e-81	1.93216	0.931	0.068	6.36961e-77
CFB	Mesothelial	3.13891e-77	2.55419	0.931	0.076	6.38987e-73
CCDC71L	Mesothelial	3.25829e-65	1.37301	0.793	0.062	6.63289e-61
C3	Mesothelial	2.63286e-60	2.80529	0.931	0.1	5.35971e-56
C1R	Mesothelial	3.12309e-57	1.819	0.966	0.11	6.35768e-53
COL6A2	Mesothelial	1.73947e-54	1.65251	0.931	0.102	3.54104e-50
EFEMP1	Mesothelial	4.5522e-49	1.2715	0.931	0.113	9.26691e-45
CCL2	Mesothelial	2.98975e-37	1.87644	0.966	0.16	6.08623e-33
ERRFI1	Mesothelial	1.04619e-35	1.09175	0.897	0.143	2.12973e-31
PIM1	Mesothelial	1.7851e-26	1.09236	0.793	0.158	3.63393e-22
MDK	Mesothelial	1.18281e-25	1.10241	0.759	0.143	2.40785e-21
RPS4Y1	Mesothelial	1.07256e-20	1.1747	0.966	0.368	2.1834e-16
RPS12	Mesothelial	9.02853e-17	1.03833	1	0.985	1.83794e-12
MT2A	Mesothelial	8.76366e-16	1.50822	1	0.763	1.78402e-11
RPL12	Mesothelial	2.47028e-15	1.01409	1	0.964	5.02874e-11
GAS5	Mesothelial	4.385e-14	1.03302	0.931	0.427	8.92655e-10
SAA1	Mucous	0	3.7406	0.904	0.059	0
LCN2	Mucous	0	3.71596	0.986	0.075	0
SAA2	Mucous	0	3.2639	0.866	0.032	0
SLPI	Mucous	0	3.0019	0.996	0.218	0
SERPINA3	Mucous	0	2.72518	0.723	0.027	0
CXCL1	Mucous	0	2.12179	0.796	0.119	0
PI3	Mucous	0	2.11298	0.627	0.012	0
MMP7	Mucous	0	2.03903	0.823	0.019	0
RARRES1	Mucous	0	1.93877	0.896	0.062	0
C3	Mucous	0	1.76876	0.951	0.094	0
MDK	Mucous	0	1.45398	0.955	0.137	0
CFB	Mucous	0	1.40299	0.868	0.071	0
PDZK1IP1	Mucous	0	1.34086	0.811	0.067	0
CRISP3	Mucous	0	1.22159	0.418	0.001	0
NCOA7	Mucous	0	1.07905	0.798	0.174	0
CCL20	Mucous	6.6633e-221	1.47125	0.684	0.173	1.35645e-216
XBP1	Mucous	1.3695e-188	1.05928	0.886	0.421	2.7879e-184
CCL17	Myeloid Dendritic Type 1	0	2.68191	0.489	0.007	0
CSF2RA	Myeloid Dendritic Type 1	1.00964e-238	1.44657	0.908	0.101	2.05532e-234
SERPINB9	Myeloid Dendritic Type 1	4.78611e-137	1.25119	0.771	0.116	9.74308e-133
RGS10	Myeloid Dendritic Type 1	1.04955e-99	1.10348	0.916	0.236	2.13656e-95
HLA-DQA1	Myeloid Dendritic Type 1	4.01015e-89	1.8919	0.992	0.453	8.16346e-85
C15orf48	Myeloid Dendritic Type 1	5.97124e-75	2.17408	0.626	0.13	1.21557e-70
G0S2	Myeloid Dendritic Type 1	4.32767e-60	2.26763	0.45	0.08	8.80984e-56
BIRC3	Myeloid Dendritic Type 1	1.08129e-32	1.30818	0.618	0.224	2.20118e-28
AREG	Myeloid Dendritic Type 1	2.37257e-19	1.66028	0.473	0.215	4.82984e-15
CCL17	Myeloid Dendritic Type 2	0	2.06348	0.256	0.007	0
HLA-DQA1	Myeloid Dendritic Type 2	3.57364e-164	1.76249	0.989	0.452	7.27486e-160
AREG	Myeloid Dendritic Type 2	3.47121e-39	1.0145	0.523	0.214	7.06635e-35
LUM	Myofibroblast	0	1.94827	0.944	0.051	0
COL6A2	Myofibroblast	0	1.37508	0.863	0.1	0
ACTA2	Myofibroblast	0	1.3344	0.806	0.089	0
DKK3	Myofibroblast	0	1.26978	0.875	0.06	0
RARRES1	Myofibroblast	0	1.26931	0.694	0.066	0
C1S	Myofibroblast	0	1.2599	0.847	0.071	0
GEM	Myofibroblast	0	1.16992	0.669	0.047	0
LTBP2	Myofibroblast	0	1.00256	0.746	0.025	0
FILIP1L	Myofibroblast	9.20712e-212	1.11311	0.823	0.158	1.87429e-207
FHL1	Myofibroblast	1.25674e-171	1.41506	0.931	0.292	2.55835e-167
CCL2	Myofibroblast	1.46816e-16	1.35687	0.339	0.16	2.98874e-12
CCL5	Natural Killer	0	1.41739	0.763	0.126	0
CCL5	Natural Killer T	0	1.93188	0.994	0.168	0
KLRC2	Natural Killer T	0	1.13605	0.693	0.029	0
BTG1	Natural Killer T	2.35883e-150	1.13392	0.997	0.719	4.80186e-146
TSC22D3	Natural Killer T	4.84392e-134	1.11638	0.994	0.661	9.86076e-130
SCG2	Neuroendocrine	0	2.83934	0.909	0.002	0
SCG5	Neuroendocrine	0	2.2902	0.909	0.003	0
NEFL	Neuroendocrine	0	1.62639	0.364	0.001	0
TUBB2B	Neuroendocrine	0	1.15167	0.727	0.004	0
MB	Neuroendocrine	8.23634e-78	1.02383	0.545	0.009	1.67667e-73
DNAJC12	Neuroendocrine	1.21961e-77	1.01807	0.636	0.013	2.48275e-73
MEG3	Neuroendocrine	5.81129e-65	1.96075	0.909	0.031	1.183e-60
BEX2	Neuroendocrine	1.66189e-24	1.48705	0.818	0.073	3.3831e-20
PAM	Neuroendocrine	5.45255e-09	1.06075	0.636	0.113	0.000110998
VAMP2	Neuroendocrine	4.70405e-08	1.03411	1	0.432	0.000957604
EIF4A2	Neuroendocrine	9.9813e-08	1.09758	1	0.559	0.00203189
CIRBP	Neuroendocrine	1.34476e-07	1.15336	1	0.746	0.00273753
LST1	Nonclassical Monocyte	0	2.20764	1	0.307	0
CTSS	Nonclassical Monocyte	0	1.37451	1	0.529	0
NAP1L1	Nonclassical Monocyte	0	1.26156	0.98	0.478	0
SAT1	Nonclassical Monocyte	0	1.20093	1	0.845	0
PSAP	Nonclassical Monocyte	0	1.06262	0.999	0.789	0
G0S2	OLR1+ Classical Monocyte	0	2.2173	0.85	0.078	0
SERPINB9	OLR1+ Classical Monocyte	0	1.29238	0.903	0.115	0
ATP13A3	OLR1+ Classical Monocyte	0	1.15157	0.894	0.1	0
C15orf48	OLR1+ Classical Monocyte	5.00468e-258	2.2483	0.865	0.129	1.0188e-253
IL1B	OLR1+ Classical Monocyte	4.04175e-237	2.08571	0.942	0.167	8.22779e-233
TNFRSF1B	OLR1+ Classical Monocyte	2.51532e-224	1.28872	0.865	0.15	5.12044e-220
ACSL1	OLR1+ Classical Monocyte	6.17893e-213	1.26204	0.908	0.17	1.25785e-208
IER3	OLR1+ Classical Monocyte	7.81688e-197	1.31259	0.87	0.167	1.59128e-192
GK	OLR1+ Classical Monocyte	1.66899e-183	1.04648	0.787	0.141	3.39756e-179
BCL2A1	OLR1+ Classical Monocyte	1.46833e-177	1.49652	0.937	0.221	2.98908e-173
SOD2	OLR1+ Classical Monocyte	7.96438e-177	2.41797	1	0.335	1.62131e-172
MARCKS	OLR1+ Classical Monocyte	1.96077e-161	1.4173	0.942	0.265	3.99154e-157
IFNGR2	OLR1+ Classical Monocyte	6.29405e-154	1.18919	0.918	0.258	1.28128e-149
NAMPT	OLR1+ Classical Monocyte	7.28963e-151	1.72489	0.99	0.374	1.48395e-146
TNFAIP3	OLR1+ Classical Monocyte	1.17761e-147	1.26403	0.908	0.254	2.39726e-143
S100A8	OLR1+ Classical Monocyte	6.51506e-140	1.99223	0.918	0.282	1.32627e-135
SRGN	OLR1+ Classical Monocyte	2.62065e-131	1.80145	1	0.793	5.33487e-127
CD44	OLR1+ Classical Monocyte	5.6588e-129	1.41507	0.995	0.529	1.15196e-124
UPP1	OLR1+ Classical Monocyte	5.28409e-127	1.00967	0.918	0.303	1.07568e-122
S100A9	OLR1+ Classical Monocyte	4.2081e-118	2.2253	0.947	0.442	8.56644e-114
SAT1	OLR1+ Classical Monocyte	1.38202e-112	1.4254	1	0.847	2.81339e-108
WTAP	OLR1+ Classical Monocyte	1.31942e-110	1.05655	0.865	0.294	2.68595e-106
TYMP	OLR1+ Classical Monocyte	1.29952e-103	1.05706	0.966	0.426	2.64542e-99
TNIP3	OLR1+ Classical Monocyte	6.43045e-102	1.18954	0.488	0.084	1.30905e-97
PLAUR	OLR1+ Classical Monocyte	7.87091e-97	1.04353	0.879	0.297	1.60228e-92
CEBPB	OLR1+ Classical Monocyte	2.70559e-86	1.07339	0.99	0.703	5.50776e-82
PNRC1	OLR1+ Classical Monocyte	3.18612e-82	1.04488	0.976	0.642	6.48598e-78
FTH1	OLR1+ Classical Monocyte	2.88441e-81	1.16973	1	0.999	5.8718e-77
NDUFA4L2	Pericyte	0	1.79507	0.951	0.018	0
IGFBP7	Pericyte	0	1.69151	0.999	0.322	0
MYL9	Pericyte	0	1.41091	0.971	0.168	0
COL4A1	Pericyte	0	1.33232	0.876	0.124	0
COL4A2	Pericyte	0	1.22263	0.851	0.124	0
EFEMP1	Pericyte	0	1.12021	0.798	0.096	0
STOM	Pericyte	0	1.05609	0.944	0.434	0
COL6A2	Pericyte	0	1.03582	0.831	0.084	0
PAG1	Pericyte	0	1.00665	0.746	0.157	0
DNAJB9	Plasma	8.88623e-194	1.25056	0.898	0.175	1.80897e-189
HERPUD1	Plasma	1.33745e-151	2.41998	0.989	0.379	2.72265e-147
HSP90B1	Plasma	1.42103e-124	1.94774	0.984	0.514	2.89278e-120
SPCS3	Plasma	1.04996e-121	1.10244	0.877	0.271	2.1374e-117
SSR3	Plasma	1.79809e-113	1.00206	0.92	0.339	3.66036e-109
XBP1	Plasma	1.4145e-103	1.58523	0.941	0.423	2.8795e-99
BIRC3	Plasma	9.79323e-103	1.16477	0.802	0.223	1.99361e-98
TSC22D3	Plasma	2.61915e-71	1.3598	0.93	0.662	5.3318e-67
IRF4	Plasmacytoid Dendritic	0	1.04983	0.759	0.01	0
IRF7	Plasmacytoid Dendritic	3.68066e-216	2.07205	0.993	0.156	7.49272e-212
LTB	Plasmacytoid Dendritic	3.19847e-137	1.31487	0.759	0.105	6.51112e-133
UGCG	Plasmacytoid Dendritic	8.74884e-122	1.01768	0.883	0.186	1.781e-117
CCDC50	Plasmacytoid Dendritic	3.51418e-116	1.11279	0.839	0.182	7.15381e-112
PLP2	Plasmacytoid Dendritic	2.61421e-99	1.15729	0.949	0.303	5.32174e-95
HERPUD1	Plasmacytoid Dendritic	1.61981e-82	1.31162	0.978	0.379	3.29744e-78
AREG	Plasmacytoid Dendritic	5.02559e-40	1.33916	0.65	0.214	1.02306e-35
C2orf88	Platelet/Megakaryocyte	0	1.26471	0.625	0.008	0
KIF2A	Platelet/Megakaryocyte	3.334e-47	1.26535	0.7	0.089	6.78703e-43
PLA2G12A	Platelet/Megakaryocyte	1.18388e-41	1.09824	0.675	0.093	2.41003e-37
MAX	Platelet/Megakaryocyte	8.43891e-40	1.75567	0.875	0.186	1.71791e-35
CA2	Platelet/Megakaryocyte	1.6474e-35	1.44818	0.75	0.136	3.35361e-31
RGS10	Platelet/Megakaryocyte	1.68178e-30	2.07951	0.85	0.237	3.42359e-26
LIMS1	Platelet/Megakaryocyte	2.64989e-30	1.81579	0.85	0.234	5.39439e-26
ODC1	Platelet/Megakaryocyte	3.48594e-29	1.53452	0.725	0.168	7.09633e-25
MPP1	Platelet/Megakaryocyte	5.97727e-28	1.53811	0.725	0.168	1.21679e-23
CCL5	Platelet/Megakaryocyte	1.71873e-26	1.47878	0.775	0.172	3.49883e-22
TLK1	Platelet/Megakaryocyte	2.90697e-25	1.01697	0.575	0.109	5.91772e-21
NCOA4	Platelet/Megakaryocyte	1.07225e-21	1.97401	0.725	0.235	2.18278e-17
ACTN1	Platelet/Megakaryocyte	2.99249e-18	1.08618	0.7	0.226	6.09182e-14
RNF11	Platelet/Megakaryocyte	1.1763e-17	1.20999	0.625	0.186	2.3946e-13
TPM4	Platelet/Megakaryocyte	2.89151e-17	1.73716	0.85	0.452	5.88624e-13
NAP1L1	Platelet/Megakaryocyte	3.40485e-16	1.63836	0.875	0.484	6.93126e-12
DAB2	Platelet/Megakaryocyte	2.48223e-14	1.0217	0.625	0.217	5.05307e-10
MYL12A	Platelet/Megakaryocyte	3.24218e-13	1.35521	1	0.939	6.60011e-09
KRT15	Proliferating Basal	0	3.40792	0.979	0.024	0
SERPINB3	Proliferating Basal	0	2.16976	0.723	0.014	0
SERPINB4	Proliferating Basal	0	1.35512	0.617	0.007	0
PHGDH	Proliferating Basal	9.43065e-179	1.05357	0.872	0.043	1.9198e-174
CLDN4	Proliferating Basal	2.39086e-75	1.31448	0.957	0.117	4.86708e-71
HMGA1	Proliferating Basal	4.68094e-68	1.46755	0.979	0.162	9.52899e-64
MDK	Proliferating Basal	2.1057e-64	1.67158	0.915	0.142	4.28658e-60
IMPDH2	Proliferating Basal	4.38827e-63	1.24902	0.936	0.16	8.9332e-59
PLP2	Proliferating Basal	1.75419e-39	1.15394	0.979	0.304	3.57101e-35
RPLP0	Proliferating Basal	2.31955e-29	1.21785	1	0.917	4.7219e-25
EEF1G	Proliferating Basal	1.07927e-26	1.02931	1	0.943	2.19707e-22
RPS4X	Proliferating Basal	1.13777e-26	1.23913	1	0.978	2.31615e-22
RPL10A	Proliferating Basal	2.87789e-26	1.11947	1	0.961	5.85851e-22
RPSA	Proliferating Basal	3.36295e-26	1.06663	1	0.907	6.84595e-22
GAS5	Proliferating Basal	3.05512e-25	1.03571	0.957	0.427	6.2193e-21
RPS18	Proliferating Basal	3.23312e-25	1.09474	1	0.993	6.58167e-21
RPL3	Proliferating Basal	1.09927e-23	1.05162	1	0.992	2.23779e-19
MARCO	Proliferating Macrophage	1.1424e-173	1.48207	0.996	0.276	2.32558e-169
ANP32B	Proliferating Macrophage	4.03303e-138	1.0124	0.942	0.347	8.21005e-134
CTSC	Proliferating Macrophage	1.15909e-107	1.036	0.987	0.425	2.35956e-103
IL1B	Proliferating Macrophage	5.1938e-37	1.13766	0.465	0.169	1.0573e-32
CCL5	Proliferating NK/T	1.57203e-63	1.11191	0.8	0.171	3.20019e-59
ANP32B	Proliferating NK/T	2.10147e-63	1.11178	0.905	0.348	4.27796e-59
KRT15	Proximal Basal	0	3.18972	0.962	0.022	0
SERPINB3	Proximal Basal	0	2.8217	0.873	0.013	0
SERPINB4	Proximal Basal	0	1.44621	0.694	0.006	0
CLDN4	Proximal Basal	6.87766e-238	1.11807	0.949	0.116	1.40009e-233
MDK	Proximal Basal	9.9844e-201	1.28788	0.917	0.141	2.03252e-196
SLPI	Proximal Basal	3.95313e-149	1.70555	1	0.222	8.04739e-145
GAS5	Proximal Basal	2.07355e-107	1.32647	0.981	0.426	4.22112e-103
RPL10A	Proximal Basal	4.52621e-98	1.29366	1	0.961	9.214e-94
RPS4X	Proximal Basal	4.57555e-97	1.33322	1	0.978	9.31444e-93
RPLP0	Proximal Basal	4.8555e-96	1.2433	1	0.916	9.88435e-92
RPL15	Proximal Basal	1.52791e-93	1.02048	1	0.992	3.11036e-89
RPL3	Proximal Basal	6.82419e-91	1.1876	1	0.992	1.3892e-86
EEF1G	Proximal Basal	1.50834e-89	1.05615	1	0.943	3.07052e-85
RPL7A	Proximal Basal	3.75093e-89	1.0159	1	0.965	7.63577e-85
RPS18	Proximal Basal	1.11027e-87	1.14543	1	0.993	2.26018e-83
RPL12	Proximal Basal	1.05863e-85	1.00194	1	0.964	2.15506e-81
RPS6	Proximal Basal	2.3236e-85	1.04952	1	0.987	4.73016e-81
RPL13A	Proximal Basal	1.25066e-83	1.04863	1	0.995	2.54598e-79
CD9	Proximal Basal	6.63544e-80	1.09959	1	0.665	1.35078e-75
CCDC146	Proximal Ciliated	0	1.80058	0.966	0.032	0
LRRC23	Proximal Ciliated	0	1.78231	1	0.046	0
CCDC170	Proximal Ciliated	0	1.75272	0.989	0.038	0
RSPH9	Proximal Ciliated	0	1.68626	0.966	0.023	0
DNAH5	Proximal Ciliated	0	1.35967	0.92	0.03	0
CDS1	Proximal Ciliated	0	1.21844	0.989	0.048	0
TMEM231	Proximal Ciliated	0	1.18514	0.955	0.025	0
PPIL6	Proximal Ciliated	0	1.16712	0.898	0.028	0
DYNC2H1	Proximal Ciliated	0	1.12153	0.92	0.044	0
DAW1	Proximal Ciliated	0	1.10215	0.898	0.017	0
DZIP3	Proximal Ciliated	0	1.09754	0.898	0.044	0
CCDC113	Proximal Ciliated	0	1.09557	0.943	0.02	0
STK33	Proximal Ciliated	0	1.08471	0.886	0.024	0
LRP11	Proximal Ciliated	0	1.08321	0.898	0.039	0
RFX3	Proximal Ciliated	0	1.03707	0.909	0.044	0
RP1	Proximal Ciliated	0	1.01105	0.75	0.019	0
DNAL1	Proximal Ciliated	7.23092e-291	1.07283	0.932	0.056	1.472e-286
CLUAP1	Proximal Ciliated	4.31963e-245	1.27557	0.943	0.07	8.79348e-241
PFN2	Proximal Ciliated	1.75031e-221	1.01236	0.852	0.061	3.5631e-217
EFHC1	Proximal Ciliated	3.26293e-215	1.67865	1	0.094	6.64235e-211
CRNDE	Proximal Ciliated	1.20204e-204	1.58121	0.989	0.096	2.44699e-200
C11orf74	Proximal Ciliated	1.50527e-200	1.10081	0.875	0.073	3.06429e-196
DMKN	Proximal Ciliated	6.5586e-184	1.13443	0.943	0.092	1.33513e-179
MLF1	Proximal Ciliated	6.2346e-135	1.2036	0.943	0.13	1.26918e-130
ODF3B	Proximal Ciliated	6.03629e-126	1.99266	1	0.178	1.22881e-121
AZIN1	Proximal Ciliated	2.89825e-116	1.00919	0.966	0.157	5.89996e-112
NUCB2	Proximal Ciliated	1.56722e-93	1.78943	0.977	0.229	3.1904e-89
SLPI	Proximal Ciliated	2.82799e-75	1.09271	1	0.223	5.75693e-71
SRI	Proximal Ciliated	2.14124e-65	1.2382	0.989	0.417	4.35892e-61
CALM2	Proximal Ciliated	1.75903e-49	1.0744	1	0.914	3.58086e-45
C6orf58	Serous	0	5.15439	0.875	0.004	0
CRISP3	Serous	3.89402e-261	1.45683	0.458	0.004	7.92705e-257
DMBT1	Serous	1.62192e-140	2.84585	1	0.038	3.30174e-136
SERPINA3	Serous	3.55129e-135	1.85688	0.917	0.032	7.22935e-131
LCN2	Serous	5.55285e-33	1.24706	0.75	0.082	1.13039e-28
SLPI	Serous	3.04632e-31	5.02002	1	0.224	6.2014e-27
NUCB2	Serous	2.48132e-21	1.09353	0.958	0.229	5.05122e-17
XBP1	Serous	2.24174e-15	1.32043	1	0.424	4.56352e-11
SLPI	Signaling Alveolar Epithelial Type 2	0	1.75204	0.999	0.216	0
MMP9	TREM2+ Dendritic	0	1.78526	0.415	0.003	0
C15orf48	TREM2+ Dendritic	1.83701e-190	1.69499	0.868	0.13	3.73961e-186
HLA-DQA1	TREM2+ Dendritic	1.86513e-97	1.6219	0.994	0.453	3.79685e-93
CTSB	TREM2+ Dendritic	5.95561e-95	1.37504	0.994	0.489	1.21238e-90
TYMP	TREM2+ Dendritic	6.21946e-93	1.18616	0.994	0.426	1.2661e-88
CD68	TREM2+ Dendritic	4.60662e-89	1.07262	1	0.328	9.37769e-85
CTSS	TREM2+ Dendritic	4.16541e-69	1.22029	0.975	0.533	8.47952e-65
PSAP	TREM2+ Dendritic	2.38787e-66	1.26088	1	0.791	4.86098e-62
FTH1	TREM2+ Dendritic	4.28347e-57	1.04705	1	0.999	8.71986e-53
NUPR1	TREM2+ Dendritic	7.99145e-38	1.0109	0.698	0.342	1.62682e-33
G0S2	TREM2+ Dendritic	2.16573e-21	1.07886	0.277	0.08	4.40878e-17
ACTA2	Vascular Smooth Muscle	0	3.24497	0.994	0.085	0
MYL9	Vascular Smooth Muscle	0	2.46488	0.996	0.182	0
IGFBP7	Vascular Smooth Muscle	0	2.38933	0.994	0.333	0
TPM1	Vascular Smooth Muscle	0	1.46326	0.942	0.276	0
COL6A2	Vascular Smooth Muscle	0	1.36727	0.853	0.097	0
MFGE8	Vascular Smooth Muscle	0	1.08005	0.817	0.111	0
NTN4	Vascular Smooth Muscle	0	1.02867	0.695	0.098	0
TGFB1I1	Vascular Smooth Muscle	0	1.0091	0.774	0.115	0
FILIP1L	Vascular Smooth Muscle	1.96441e-303	1.01628	0.729	0.156	3.99894e-299
IGFBP7	Vein	0	1.44467	0.98	0.327	0
MT2A	Vein	0	1.42166	0.99	0.759	0
SELE	Vein	0	1.37386	0.264	0.007	0
MT1A	Vein	0	1.27826	0.57	0.129	0
PLAT	Vein	0	1.16743	0.674	0.062	0
LIFR	Vein	0	1.13864	0.814	0.117	0
CD59	Vein	0	1.12794	0.993	0.653	0
CYP1B1	Vein	0	1.12487	0.545	0.055	0
EPAS1	Vein	0	1.06778	0.979	0.348	0
RGS5	Vein	0	1.05345	0.713	0.076	0
SRPX	Vein	0	1.03842	0.758	0.064	0
CXCL2	Vein	5.03604e-303	1.42188	0.675	0.253	1.02519e-298
CSF3	Vein	1.4551e-255	1.08505	0.39	0.095	2.96215e-251
CCL2	Vein	9.18796e-239	1.17549	0.501	0.155	1.87039e-234
IL6	Vein	6.07832e-197	1.23917	0.435	0.139	1.23736e-192
