# Supplementary material for: Network Analysis and Transcriptome Profiling Identify Autophagic and Mitochondrial Dysfunctions in SARS-CoV-2 Infection
Source: Front Genet. 2021 Mar 16;12:599261. doi: 10.3389/fgene.2021.599261 (PMC8008150; doi:10.3389/fgene.2021.599261)
Supplement: Supplementary Table 3 — Gene Differential Expression (GDE) Analysis results in COVID-19 transcriptomics comparisons. [file Table_3.XLSX]

## Sheet: Table of Contents
	Table of Contents
1	Sheet 1: hACE2 transduced A549 Mock vs. SARS-CoV-2 (highMOI) DE results
2	Sheet 2: hACE2 transduced A549 Mock vs. SARS-CoV-2 (lowMOI) DE results
3	Sheet 3: Calu3 Mock vs. SARS-CoV-2 DE results
4	Sheet 4: A549 Mock vs. IAV DE results
5	Sheet 5: Control vs. SARS-CoV-2 positive human nasopharyngeal samples DE results
6	Sheet 6: Control vs. SARS-CoV-2 positive (low viral load) in young (<40 years) patient nasopharyngeal samples
7	Sheet 7: Control vs. SARS-CoV-2 positive (high viral load) in young (<40 years) patient nasopharyngeal samples
8	Sheet 8: Control vs. SARS-CoV-2 positive (low viral load) in old (>60 years) patient nasopharyngeal samples
9	Sheet 9: Control vs. SARS-CoV-2 positive (high viral load) in old (>60 years) patient nasopharyngeal samples
10	Sheet 10: Lung biopsy Healthy vs. COVID-19 DEresults

## Sheet: Sheet 1
Sheet 1: hACE2 transduced A549 Mock vs. SARS-CoV-2 (highMOI) DE results
external_gene_name	entrezgene_id	ensembl_gene_id	logFC	AveExpr	t	P.Value	adj.P.Val	B
NFKBIA	4792	ENSG00000100906	5.28317	9.01597	76.5539	4.93e-29	7.24e-25	56.0325
PPP1R15A	23645	ENSG00000087074	4.91853	9.14363	66.5264	1.2e-27	5.87e-24	53.18
TNFAIP3	7128	ENSG00000118503	5.22453	8.51312	66.6019	1.17e-27	5.87e-24	53.0338
IER3	8870	ENSG00000237155	4.26398	8.89215	57.4381	3.37e-26	1.24e-22	50.0227
EFNA1	1942	ENSG00000169242	4.72104	7.7389	55.1231	8.55e-26	2.51e-22	48.9123
CXCL2	2920	ENSG00000081041	5.34974	7.13333	54.1319	1.29e-25	2.71e-22	48.2518
TIPARP	25976	ENSG00000163659	3.78069	8.50599	54.1979	1.26e-25	2.71e-22	48.7303
CHD2	1106	ENSG00000173575	3.7271	8.79081	53.1181	1.98e-25	3.64e-22	48.3203
CCNL1	57018	ENSG00000163660	3.8679	8.24825	51.0235	4.93e-25	8.05e-22	47.3859
CSRNP1	64651	ENSG00000144655	4.13848	7.38481	47.7804	2.18e-24	3.2e-21	45.8309
NFIL3	4783	ENSG00000165030	4.29692	7.58237	46.549	3.93e-24	5.25e-21	45.2947
NR1D1	9572	ENSG00000126368	5.34388	6.09969	44.012	1.39e-23	1.71e-20	43.5036
NFKBIZ	64332	ENSG00000144802	4.07322	7.04934	43.6151	1.71e-23	1.93e-20	43.81
ATF3	467	ENSG00000162772	3.56335	7.14534	42.1507	3.7e-23	3.88e-20	43.1062
ZBTB43	23099	ENSG00000169155	3.93044	6.90453	41.361	5.66e-23	5.55e-20	42.6473
NEAT1	283131	ENSG00000245532	2.94241	10.0974	41.1867	6.23e-23	5.72e-20	42.6603
IER5	51278	ENSG00000162783	2.82549	7.94026	40.1568	1.1e-22	9.53e-20	42.0935
RBBP6	5930	ENSG00000122257	2.98076	8.05243	39.5297	1.57e-22	1.18e-19	41.7437
SERTAD2	9792	ENSG00000179833	3.45286	7.41427	39.487	1.61e-22	1.18e-19	41.695
ZFP36	7538	ENSG00000128016	3.50778	7.35381	39.4976	1.6e-22	1.18e-19	41.6968
KDM6B	23135	ENSG00000132510	3.59951	6.73952	39.235	1.86e-22	1.3e-19	41.4937
PPP1R10	5514	ENSG00000235291	2.87422	7.75204	38.8616	2.31e-22	1.54e-19	41.3578
DDX58	23586	ENSG00000107201	4.23019	6.99001	37.9275	3.99e-22	2.38e-19	40.7594
ZNF267	10308	ENSG00000185947	3.55383	6.85224	37.9032	4.04e-22	2.38e-19	40.7516
EREG	2069	ENSG00000124882	3.16616	7.21942	37.5752	4.92e-22	2.69e-19	40.5901
PNN	5411	ENSG00000100941	2.56138	9.38256	37.5682	4.94e-22	2.69e-19	40.5873
ZNF57	126295	ENSG00000171970	5.82131	5.30841	37.4739	5.22e-22	2.74e-19	39.5644
CXCL3	2921	ENSG00000163734	4.0895	5.88396	37.3106	5.76e-22	2.92e-19	40.2046
IER2	9592	ENSG00000160888	3.45981	6.58714	37.0277	6.84e-22	3.24e-19	40.2152
CLK1	1195	ENSG00000013441	3.54468	8.5494	36.6317	8.71e-22	4e-19	40.035
NFKB1	4790	ENSG00000109320	3.24254	6.61902	36.4834	9.54e-22	4.25e-19	39.9012
CCL20	6364	ENSG00000115009	3.83308	6.58287	36.4341	9.83e-22	4.25e-19	39.847
RSRC2	65117	ENSG00000111011	3.19062	8.08985	36.3677	1.02e-21	4.3e-19	39.8755
PCF11	51585	ENSG00000165494	2.70056	7.5069	36.2912	1.07e-21	4.39e-19	39.8266
DDIT3	1649	ENSG00000175197	3.25277	6.4252	36.136	1.18e-21	4.7e-19	39.6739
DUSP8	1850	ENSG00000184545	4.51306	5.68683	35.1482	2.2e-21	8.52e-19	38.8389
HELZ2	85441	ENSG00000130589	4.24667	6.00372	34.4197	3.52e-21	1.33e-18	38.4942
IFIT1	3434	ENSG00000185745	6.92215	6.53864	34.2621	3.91e-21	1.42e-18	38.2379
PLEKHG2	64857	ENSG00000090924	2.75793	7.31067	34.2451	3.95e-21	1.42e-18	38.5282
LIF	3976	ENSG00000128342	2.83176	7.53242	34.0704	4.43e-21	1.55e-18	38.4136
NFKB2	4791	ENSG00000077150	2.64806	7.45858	34.0311	4.55e-21	1.55e-18	38.3879
ATF4	468	ENSG00000128272	2.09153	8.89112	33.3045	7.37e-21	2.46e-18	37.8671
ZC3H12A	80149	ENSG00000163874	3.21435	6.48876	33.2536	7.63e-21	2.49e-18	37.8524
PER1	5187	ENSG00000179094	4.82029	5.83356	33.0214	8.92e-21	2.85e-18	37.51
CYLD	1540	ENSG00000083799	2.92262	6.9217	32.9074	9.64e-21	2.95e-18	37.6361
EEF1A1	1915	ENSG00000156508	-1.6745	11.4815	-32.9347	9.46e-21	2.95e-18	37.4968
KLF6	1316	ENSG00000067082	2.75964	8.02771	32.7674	1.06e-20	3.18e-18	37.5288
JUN	3725	ENSG00000177606	3.11836	8.37085	32.4577	1.31e-20	3.82e-18	37.3063
MAFG	4097	ENSG00000197063	2.32796	8.07345	32.4438	1.32e-20	3.82e-18	37.3019
PIM1	5292	ENSG00000137193	3.29676	5.84944	32.3889	1.38e-20	3.89e-18	37.2218
GEM	2669	ENSG00000164949	4.16731	5.49013	32.2738	1.49e-20	4.13e-18	37.0001
ZBTB10	65986	ENSG00000205189	3.99792	5.80126	32.2438	1.52e-20	4.14e-18	37.0794
CXCL1	2919	ENSG00000163739	2.6601	7.63147	32.2015	1.57e-20	4.19e-18	37.1455
TET3	200424	ENSG00000187605	2.78431	6.6603	31.944	1.87e-20	4.92e-18	36.9721
G6PD	2539	ENSG00000160211	-2.99723	8.60316	-31.7491	2.15e-20	5.54e-18	36.8113
MAFF	23764	ENSG00000185022	4.34993	6.00784	31.6789	2.26e-20	5.72e-18	36.7092
IFIT3	3437	ENSG00000119917	6.14965	6.18754	31.6503	2.3e-20	5.74e-18	36.563
ANXA2	302	ENSG00000182718	-1.97752	11.0709	-31.5777	2.42e-20	5.79e-18	36.5587
IRAK2	3656	ENSG00000134070	2.50468	7.21771	31.5692	2.44e-20	5.79e-18	36.7072
WTAP	9589	ENSG00000146457	2.72208	7.41837	31.5664	2.44e-20	5.79e-18	36.7025
FOSL1	8061	ENSG00000175592	2.88184	6.89101	31.418	2.72e-20	6.15e-18	36.6037
NFE2L2	4780	ENSG00000116044	2.13277	8.25827	31.408	2.73e-20	6.15e-18	36.5619
PPP1R15B	84919	ENSG00000158615	2.32653	7.79217	31.4001	2.75e-20	6.15e-18	36.5725
PSAP	5660	ENSG00000197746	-2.05592	10.0459	-31.3937	2.76e-20	6.15e-18	36.4808
TANK	10010	ENSG00000136560	2.446	7.16741	31.1437	3.3e-20	7.22e-18	36.4038
ZBTB21	49854	ENSG00000173276	3.22083	6.77454	31.1282	3.34e-20	7.22e-18	36.3969
VAMP2	6844	ENSG00000220205	2.79575	6.64169	30.913	3.9e-20	8.31e-18	36.2424
IRF1	3659	ENSG00000125347	3.11481	6.88782	30.8476	4.09e-20	8.59e-18	36.1952
ARRDC3	57561	ENSG00000113369	3.91581	9.38892	30.7594	4.36e-20	9.02e-18	36.051
RBM39	9584	ENSG00000131051	2.11058	8.89002	30.6048	4.88e-20	9.96e-18	35.9483
FRS2	10818	ENSG00000166225	3.07599	6.82304	30.3945	5.69e-20	1.13e-17	35.8656
MALAT1	378938	ENSG00000251562	1.73683	10.399	30.3981	5.67e-20	1.13e-17	35.7136
BIRC3	330	ENSG00000023445	2.23448	7.96351	30.3474	5.89e-20	1.15e-17	35.7971
MXD1	4084	ENSG00000059728	2.77899	6.65669	30.2023	6.55e-20	1.27e-17	35.7246
BTG2	7832	ENSG00000159388	2.08469	8.08082	29.9627	7.83e-20	1.49e-17	35.5035
BBC3	27113	ENSG00000105327	2.71558	6.69819	29.8388	8.58e-20	1.62e-17	35.4543
AEN	64782	ENSG00000181026	2.13017	8.60064	29.5137	1.1e-19	2e-17	35.1387
MCL1	4170	ENSG00000143384	1.84457	9.7427	29.5332	1.08e-19	2e-17	35.0925
ZFP36L1	677	ENSG00000185650	2.17484	8.3843	29.5063	1.1e-19	2e-17	35.1433
JUNB	3726	ENSG00000171223	3.62578	6.75469	29.4875	1.12e-19	2e-17	35.192
CREBRF	153222	ENSG00000164463	3.72177	6.16969	29.4682	1.13e-19	2.01e-17	35.1658
ABL2	27	ENSG00000143322	2.6037	7.03928	29.3192	1.27e-19	2.22e-17	35.0549
NSRP1	84081	ENSG00000126653	2.22357	7.34002	29.2885	1.3e-19	2.25e-17	35.0194
PTGS2	5743	ENSG00000073756	2.19518	9.07793	29.2729	1.31e-19	2.25e-17	34.9286
NRIP1	8204	ENSG00000180530	2.1204	7.92289	29.2411	1.35e-19	2.25e-17	34.9596
TGM2	7052	ENSG00000198959	2.18302	9.37569	29.2407	1.35e-19	2.25e-17	34.8876
EPM2AIP1	9852	ENSG00000178567	2.19239	7.67767	29.1405	1.45e-19	2.38e-17	34.8925
STAT2	6773	ENSG00000170581	3.35397	6.30325	29.1475	1.45e-19	2.38e-17	34.9327
B3GNT5	84002	ENSG00000176597	2.69198	6.30385	29.0897	1.51e-19	2.42e-17	34.8904
CCNT1	904	ENSG00000129315	2.28769	7.44203	29.0874	1.51e-19	2.42e-17	34.8613
ARID4B	51742	ENSG00000054267	2.36002	7.47466	28.9838	1.64e-19	2.54e-17	34.7802
ARL5B	221079	ENSG00000165997	3.33433	6.73263	28.9957	1.62e-19	2.54e-17	34.8168
TPI1	7167	ENSG00000111669	-1.77021	10.1745	-28.9848	1.64e-19	2.54e-17	34.6508
EGR1	1958	ENSG00000120738	6.83969	4.37247	28.9141	1.73e-19	2.65e-17	33.2552
EPC1	80314	ENSG00000120616	2.54172	6.33309	28.8371	1.84e-19	2.78e-17	34.6966
SNHG1	23642	ENSG00000255717	2.12436	8.15694	28.7422	1.98e-19	2.93e-17	34.5602
ZNF292	23036	ENSG00000188994	2.91437	7.20782	28.7508	1.96e-19	2.93e-17	34.6126
FTL	2512	ENSG00000087086	-1.61157	12.4595	-28.6441	2.13e-19	3.1e-17	34.232
NEDD4L	23327	ENSG00000049759	2.2829	7.04651	28.6442	2.13e-19	3.1e-17	34.5305
ZNF12	7559	ENSG00000164631	2.97137	7.13227	28.6108	2.19e-19	3.15e-17	34.5065
HBP1	26959	ENSG00000105856	2.59484	6.68345	28.4838	2.41e-19	3.45e-17	34.4174
CNTN1	1272	ENSG00000018236	-2.22898	7.79867	-28.3718	2.64e-19	3.73e-17	34.3013
KLF10	7071	ENSG00000155090	3.27494	7.86869	28.346	2.69e-19	3.77e-17	34.2699
BCL10	8915	ENSG00000142867	2.63719	6.11955	28.2572	2.88e-19	3.93e-17	34.246
BTG1	694	ENSG00000133639	2.76875	8.55521	28.2685	2.86e-19	3.93e-17	34.1683
PRDX1	5052	ENSG00000117450	-2.14756	8.99604	-28.2724	2.85e-19	3.93e-17	34.1555
GPBP1	65056	ENSG00000062194	2.18296	7.8822	28.1509	3.14e-19	4.23e-17	34.104
ALDH1A1	216	ENSG00000165092	-2.0938	11.6245	-28.0981	3.27e-19	4.37e-17	33.8527
EPHX1	2052	ENSG00000143819	-3.2048	6.82745	-28.0624	3.36e-19	4.45e-17	34.0912
ZNF830	91603	ENSG00000198783	2.8062	5.99492	27.947	3.69e-19	4.84e-17	34.0008
RNF6	6049	ENSG00000127870	2.07572	7.61387	27.9072	3.8e-19	4.95e-17	33.92
OAS1	4938	ENSG00000089127	3.3426	6.91311	27.8717	3.91e-19	5.05e-17	33.9312
PLSCR1	5359	ENSG00000188313	2.47505	6.87727	27.8027	4.13e-19	5.28e-17	33.8694
GDF15	9518	ENSG00000130513	2.20576	7.61583	27.7587	4.28e-19	5.43e-17	33.8005
BCL3	602	ENSG00000069399	2.64456	6.43305	27.7095	4.45e-19	5.55e-17	33.808
ODC1	4953	ENSG00000115758	2.11484	8.61756	27.7143	4.44e-19	5.55e-17	33.712
FBXW7	55294	ENSG00000109670	2.19338	7.15455	27.5903	4.9e-19	6.05e-17	33.6845
C5orf51	285636	ENSG00000205765	3.04797	6.2381	27.4714	5.39e-19	6.61e-17	33.6211
AKR1B10	57016	ENSG00000198074	-2.89102	10.6828	-27.4575	5.46e-19	6.63e-17	33.3976
LDHB	3945	ENSG00000111716	-1.74117	9.58567	-27.3372	6.01e-19	7.24e-17	33.3532
MEX3C	51320	ENSG00000176624	2.25601	6.70519	27.3284	6.06e-19	7.24e-17	33.4892
CCNT2	905	ENSG00000082258	2.17451	7.30337	27.2566	6.42e-19	7.61e-17	33.4043
ASPH	444	ENSG00000198363	-1.5152	10.2925	-27.2196	6.62e-19	7.78e-17	33.2097
CRTC2	200186	ENSG00000160741	2.36249	6.40895	27.2075	6.68e-19	7.8e-17	33.4004
HIVEP1	3096	ENSG00000095951	2.90413	5.71841	27.0445	7.64e-19	8.81e-17	33.2714
IL1A	3552	ENSG00000115008	5.36972	4.53087	27.0296	7.73e-19	8.81e-17	32.6454
RLF	6018	ENSG00000117000	3.60361	7.26213	27.0323	7.71e-19	8.81e-17	33.2364
CCL2	6347	ENSG00000108691	2.84411	6.40186	26.9498	8.25e-19	9.26e-17	33.1913
ZNF436	80818	ENSG00000283009	3.12944	5.84523	26.9557	8.21e-19	9.26e-17	33.2001
CEBPB	1051	ENSG00000172216	2.42775	6.98391	26.9218	8.45e-19	9.4e-17	33.144
PLD6	201164	ENSG00000179598	3.46744	5.15569	26.8626	8.87e-19	9.8e-17	33.0668
LINC00641	NA	ENSG00000258441	3.38338	6.19627	26.8512	8.95e-19	9.82e-17	33.1162
SPP1	6696	ENSG00000118785	-2.43324	7.71828	-26.81	9.26e-19	1.01e-16	33.0359
PGK1	5230	ENSG00000102144	-1.49607	11.1134	-26.7084	1.01e-18	1.09e-16	32.723
BHLHE40	8553	ENSG00000134107	2.66368	9.56896	26.573	1.13e-18	1.21e-16	32.7039
CELF1	10658	ENSG00000149187	2.2541	7.09046	26.4306	1.27e-18	1.35e-16	32.7238
FLCN	201163	ENSG00000154803	2.41583	6.31103	26.3732	1.33e-18	1.4e-16	32.7101
KLF4	9314	ENSG00000136826	2.52281	6.04391	26.3716	1.33e-18	1.4e-16	32.7157
PARP9	83666	ENSG00000138496	2.76181	6.23883	26.2764	1.45e-18	1.5e-16	32.6329
PNPT1	87178	ENSG00000138035	2.30933	7.05394	26.2699	1.45e-18	1.5e-16	32.5895
SNIP1	79753	ENSG00000163877	3.2491	5.53951	26.18	1.57e-18	1.61e-16	32.5506
AHCY	191	ENSG00000101444	-2.17271	7.37532	-26.1297	1.64e-18	1.66e-16	32.4744
VEZF1	7716	ENSG00000136451	2.01672	7.38074	26.1325	1.63e-18	1.66e-16	32.4522
ANKRD12	23253	ENSG00000101745	2.43912	6.69349	25.9528	1.9e-18	1.91e-16	32.3361
MED13	9969	ENSG00000108510	1.81067	8.06068	25.8882	2.01e-18	2.01e-16	32.2006
HERC5	51191	ENSG00000138646	3.88774	5.70748	25.8526	2.07e-18	2.06e-16	32.271
TAB2	23118	ENSG00000055208	1.92397	7.53412	25.7421	2.28e-18	2.25e-16	32.1045
USPL1	10208	ENSG00000132952	2.39775	6.21633	25.6757	2.41e-18	2.36e-16	32.1166
CREB5	9586	ENSG00000146592	3.60438	5.20563	25.6381	2.49e-18	2.41e-16	32.0612
GSTP1	2950	ENSG00000084207	-1.78481	8.68973	-25.6446	2.48e-18	2.41e-16	31.9607
BHLHE41	79365	ENSG00000123095	5.64177	4.43616	25.4177	3.01e-18	2.9e-16	31.3713
ZNF77	58492	ENSG00000175691	5.22039	4.20721	25.4056	3.05e-18	2.91e-16	31.268
NFKBIB	4793	ENSG00000282905	2.00742	6.8898	25.3776	3.12e-18	2.96e-16	31.8211
PNISR	25957	ENSG00000132424	1.91024	7.5832	25.3712	3.14e-18	2.96e-16	31.7752
ABTB2	25841	ENSG00000166016	2.35676	6.91555	25.3165	3.29e-18	3.06e-16	31.7691
ESF1	51575	ENSG00000089048	2.02674	6.89671	25.3184	3.29e-18	3.06e-16	31.7684
TLK2	11011	ENSG00000146872	2.05638	6.87065	25.2185	3.59e-18	3.31e-16	31.6818
ANXA1	301	ENSG00000135046	-1.70381	10.1928	-25.1977	3.65e-18	3.35e-16	31.4627
ZNF211	10520	ENSG00000121417	2.89158	5.27151	25.1544	3.79e-18	3.46e-16	31.6692
RLIM	51132	ENSG00000131263	1.95648	7.7016	25.1091	3.95e-18	3.58e-16	31.5347
SERTAD3	29946	ENSG00000167565	2.33216	7.03357	25.082	4.04e-18	3.64e-16	31.554
TSC22D1	8848	ENSG00000102804	1.83113	9.32298	25.0603	4.12e-18	3.69e-16	31.3861
HIVEP2	3097	ENSG00000010818	2.66306	5.89429	25.0192	4.27e-18	3.8e-16	31.5542
SNHG10	NA	ENSG00000247092	3.38919	4.81325	24.9925	4.37e-18	3.87e-16	31.47
TNFRSF9	3604	ENSG00000049249	3.11914	5.13753	24.9594	4.5e-18	3.96e-16	31.4893
INTS6	26512	ENSG00000102786	2.41427	5.94401	24.8915	4.78e-18	4.18e-16	31.4376
PPP4R2	151987	ENSG00000163605	2.25	6.39094	24.7956	5.21e-18	4.53e-16	31.3319
GAPDH	2597	ENSG00000111640	-1.07716	12.8791	-24.76	5.37e-18	4.65e-16	30.8645
FADS2	9415	ENSG00000134824	-2.31901	8.0829	-24.7229	5.55e-18	4.77e-16	31.1862
SON	6651	ENSG00000159140	1.64095	8.87395	24.6983	5.68e-18	4.85e-16	31.086
SERPINH1	871	ENSG00000149257	-2.2637	7.56079	-24.6461	5.95e-18	5.05e-16	31.1543
BIRC2	329	ENSG00000110330	2.03099	6.95328	24.6253	6.06e-18	5.09e-16	31.144
TXN	7295	ENSG00000136810	-1.88544	8.82698	-24.6299	6.04e-18	5.09e-16	31.0407
CDKN1B	1027	ENSG00000111276	2.45497	7.02941	24.469	6.97e-18	5.79e-16	31.0006
KDM5B	10765	ENSG00000117139	1.84715	7.61774	24.4692	6.97e-18	5.79e-16	30.9583
SLC12A7	10723	ENSG00000276482	2.14175	7.49883	24.4309	7.22e-18	5.96e-16	30.9336
BTN2A1	11120	ENSG00000112763	2.05676	6.53226	24.3926	7.47e-18	6.13e-16	30.9567
MED1	5469	ENSG00000125686	1.9586	7.82956	24.3436	7.81e-18	6.38e-16	30.8296
TRANK1	9881	ENSG00000168016	3.16814	5.88464	24.2259	8.69e-18	7.02e-16	30.8458
ZC3H11A	9877	ENSG00000058673	1.68883	8.0514	24.2308	8.65e-18	7.02e-16	30.7089
MIER1	57708	ENSG00000198160	2.32404	6.57655	24.1739	9.11e-18	7.32e-16	30.7562
DUSP1	1843	ENSG00000120129	2.29871	8.02278	24.1509	9.3e-18	7.43e-16	30.6413
FILIP1L	11259	ENSG00000168386	3.47567	4.60316	24.1263	9.51e-18	7.53e-16	30.6826
ISG15	9636	ENSG00000187608	4.37749	4.95412	24.1239	9.53e-18	7.53e-16	30.6697
PTP4A1	7803	ENSG00000112245	1.72454	9.48335	24.108	9.67e-18	7.6e-16	30.4978
ACTN4	81	ENSG00000130402	-1.44872	10.0615	-24.0772	9.95e-18	7.78e-16	30.4379
PNRC1	10957	ENSG00000146278	2.1162	6.9752	24.07	1e-17	7.79e-16	30.6327
ENO1	2023	ENSG00000074800	-1.2743	11.1642	-24.0623	1.01e-17	7.8e-16	30.3428
KLF7	8609	ENSG00000118263	2.21246	7.38149	23.992	1.08e-17	8.28e-16	30.5344
GPX2	2877	ENSG00000176153	-2.4069	8.782	-23.9598	1.11e-17	8.48e-16	30.4297
PHLDA1	22822	ENSG00000139289	1.94179	7.05251	23.9047	1.17e-17	8.83e-16	30.472
SOCS3	9021	ENSG00000184557	2.22816	6.25983	23.9091	1.16e-17	8.83e-16	30.5275
NKX3-1	4824	ENSG00000167034	2.96209	5.3762	23.8734	1.2e-17	9.04e-16	30.5287
ZNFX1	57169	ENSG00000124201	2.20499	7.9056	23.8546	1.22e-17	9.15e-16	30.3705
DDX60L	91351	ENSG00000181381	2.8755	6.64295	23.8353	1.24e-17	9.27e-16	30.4454
IFI6	2537	ENSG00000126709	3.4549	6.53912	23.8177	1.26e-17	9.37e-16	30.444
ETS2	2114	ENSG00000157557	2.59318	6.72744	23.7803	1.31e-17	9.65e-16	30.3834
RB1CC1	9821	ENSG00000023287	1.88099	7.69114	23.7557	1.34e-17	9.83e-16	30.2888
PDE4B	5142	ENSG00000184588	2.24459	6.54061	23.7401	1.36e-17	9.92e-16	30.3531
OAS3	4940	ENSG00000111331	2.57996	7.8568	23.6813	1.43e-17	1.04e-15	30.214
NQO1	1728	ENSG00000181019	-1.75593	10.0269	-23.6693	1.45e-17	1.05e-15	30.0566
BSG	682	ENSG00000172270	-1.87072	8.19067	-23.6638	1.46e-17	1.05e-15	30.1843
PHB	5245	ENSG00000167085	-2.50597	7.36602	-23.6505	1.47e-17	1.06e-15	30.2517
PLS3	5358	ENSG00000102024	-1.64228	8.20576	-23.6277	1.51e-17	1.07e-15	30.1452
C3orf38	285237	ENSG00000179021	2.25529	6.11943	23.5816	1.57e-17	1.12e-15	30.2295
BCLAF1	9774	ENSG00000029363	1.73129	8.41155	23.5641	1.6e-17	1.13e-15	30.0565
PIGA	5277	ENSG00000165195	3.54165	6.46018	23.5218	1.66e-17	1.17e-15	30.1733
GADD45A	1647	ENSG00000116717	2.08711	7.01723	23.4486	1.78e-17	1.25e-15	30.0443
CHMP1B	57132	ENSG00000255112	1.8182	7.36886	23.4049	1.85e-17	1.29e-15	29.9763
DUSP16	80824	ENSG00000280962	1.67216	7.69666	23.402	1.86e-17	1.29e-15	29.9501
ZCCHC3	85364	ENSG00000247315	1.79121	7.29811	23.3498	1.95e-17	1.35e-15	29.9281
SAMD9	54809	ENSG00000205413	3.86136	6.13515	23.3179	2.01e-17	1.38e-15	30.0024
PATL1	219988	ENSG00000166889	1.98664	6.94834	23.3074	2.03e-17	1.39e-15	29.9126
SEMA4B	10509	ENSG00000185033	1.67393	8.10742	23.2209	2.2e-17	1.5e-15	29.747
SMCHD1	23347	ENSG00000101596	2.06247	6.91265	23.2135	2.22e-17	1.5e-15	29.8257
YOD1	55432	ENSG00000180667	2.02046	7.63201	23.1662	2.32e-17	1.57e-15	29.7301
NAV2	89797	ENSG00000166833	2.94484	5.35519	23.1599	2.34e-17	1.57e-15	29.8647
PARP14	54625	ENSG00000173193	2.48781	7.53912	23.1188	2.43e-17	1.62e-15	29.6955
RICTOR	253260	ENSG00000164327	1.93279	7.42724	23.115	2.44e-17	1.62e-15	29.6939
SETD5	55209	ENSG00000168137	1.62499	7.9127	23.0929	2.49e-17	1.64e-15	29.6362
ZC3H4	23211	ENSG00000130749	2.27892	6.1638	23.0931	2.49e-17	1.64e-15	29.7632
RPS4X	6191	ENSG00000198034	-1.35157	10.1401	-23.0607	2.57e-17	1.68e-15	29.4556
GPATCH8	23131	ENSG00000186566	1.92859	7.30053	23.0022	2.71e-17	1.77e-15	29.5931
FOXN2	3344	ENSG00000170802	2.34934	6.35276	22.9389	2.88e-17	1.87e-15	29.6025
NEDD9	4739	ENSG00000111859	1.88428	8.12556	22.9279	2.91e-17	1.89e-15	29.4619
ZNF654	55279	ENSG00000175105	2.24815	7.08804	22.9131	2.95e-17	1.9e-15	29.525
MX1	4599	ENSG00000157601	5.41641	5.31226	22.8404	3.17e-17	2.02e-15	29.4922
PGRMC1	10857	ENSG00000101856	-1.95413	6.87792	-22.8448	3.15e-17	2.02e-15	29.5034
DSG2	1829	ENSG00000046604	-1.71554	7.68717	-22.826	3.21e-17	2.04e-15	29.4129
HNRNPH3	3189	ENSG00000096746	1.64453	8.11901	22.8222	3.22e-17	2.04e-15	29.3569
USP43	124739	ENSG00000154914	3.67091	4.47312	22.8036	3.28e-17	2.07e-15	29.4465
HLA-B	3106	ENSG00000223532	1.87425	7.48833	22.7871	3.33e-17	2.09e-15	29.3691
WEE1	7465	ENSG00000166483	1.83773	6.97388	22.7753	3.37e-17	2.11e-15	29.3936
NFAT5	10725	ENSG00000102908	1.59164	7.81199	22.7277	3.53e-17	2.18e-15	29.2853
YTHDC1	91746	ENSG00000083896	1.80361	7.4255	22.7329	3.51e-17	2.18e-15	29.3194
ZEB2	9839	ENSG00000169554	2.58099	5.32254	22.7303	3.52e-17	2.18e-15	29.4537
PRR14	78994	ENSG00000156858	2.52965	5.31987	22.6975	3.63e-17	2.24e-15	29.4218
MYNN	55892	ENSG00000085274	2.17452	5.95777	22.6498	3.81e-17	2.33e-15	29.344
KANSL1	284058	ENSG00000120071	1.91723	6.81979	22.5672	4.12e-17	2.51e-15	29.2005
SP100	6672	ENSG00000067066	2.09057	7.09118	22.5539	4.18e-17	2.54e-15	29.1694
NFKBIE	4794	ENSG00000146232	4.01791	4.35591	22.5308	4.27e-17	2.58e-15	29.1296
IFRD1	3475	ENSG00000006652	1.8438	7.1298	22.5105	4.36e-17	2.62e-15	29.1213
TAF1D	79101	ENSG00000166012	2.24102	6.41232	22.5087	4.36e-17	2.62e-15	29.1751
MDM4	4194	ENSG00000198625	2.34468	5.59051	22.4922	4.43e-17	2.65e-15	29.2123
ADAM9	8754	ENSG00000282230	-1.42538	9.07891	-22.4713	4.52e-17	2.68e-15	28.9495
TNFAIP8	25816	ENSG00000145779	2.49781	6.97888	22.4738	4.51e-17	2.68e-15	29.1044
XPO1	7514	ENSG00000082898	1.47734	9.29486	22.4533	4.61e-17	2.72e-15	28.9054
ZNF281	23528	ENSG00000162702	1.7746	7.81086	22.4387	4.67e-17	2.75e-15	28.9995
TAF7	6879	ENSG00000178913	1.45927	8.44233	22.4322	4.7e-17	2.75e-15	28.9458
RSF1	51773	ENSG00000048649	2.17509	6.71472	22.4123	4.79e-17	2.8e-15	29.057
CSTF3	1479	ENSG00000176102	1.90242	6.97688	22.3929	4.88e-17	2.84e-15	29.0161
ELF3	1999	ENSG00000163435	1.52103	8.93906	22.3765	4.96e-17	2.87e-15	28.8543
POGZ	23126	ENSG00000143442	1.90718	6.72127	22.3668	5.01e-17	2.89e-15	29.009
MYSM1	114803	ENSG00000162601	2.39589	5.74458	22.3106	5.29e-17	3.04e-15	29.0252
SRFBP1	153443	ENSG00000151304	2.57559	5.34103	22.2999	5.35e-17	3.05e-15	29.0349
ZFC3H1	196441	ENSG00000133858	1.79378	7.6595	22.3009	5.35e-17	3.05e-15	28.8731
RBPJ	3516	ENSG00000168214	2.98153	6.26906	22.2847	5.43e-17	3.08e-15	28.9758
TBK1	29110	ENSG00000183735	1.81164	7.19621	22.2653	5.54e-17	3.13e-15	28.8714
ZNF24	7572	ENSG00000172466	1.80608	7.22568	22.2365	5.69e-17	3.21e-15	28.8403
AEBP2	121536	ENSG00000139154	2.45672	5.93787	22.2075	5.86e-17	3.29e-15	28.913
AP2M1	1173	ENSG00000161203	-1.80576	7.79741	-22.1862	5.98e-17	3.34e-15	28.7693
ZNF317	57693	ENSG00000130803	2.07107	6.20707	22.1838	6e-17	3.34e-15	28.8662
DNAH17	8632	ENSG00000187775	3.40729	4.39814	22.1234	6.37e-17	3.53e-15	28.8041
NECAP1	25977	ENSG00000089818	2.5859	5.25331	22.0639	6.75e-17	3.73e-15	28.8039
BDKRB2	624	ENSG00000168398	2.12845	6.56723	22.0404	6.91e-17	3.8e-15	28.6958
SMAD3	4088	ENSG00000166949	1.48875	8.66263	22.038	6.93e-17	3.8e-15	28.5317
AKR1B1	231	ENSG00000085662	-1.82393	10.3921	-22.0218	7.04e-17	3.83e-15	28.4014
GZF1	64412	ENSG00000125812	2.15592	6.21362	22.0255	7.01e-17	3.83e-15	28.7076
MAP1LC3B	81631	ENSG00000140941	1.91682	7.44088	22.0154	7.08e-17	3.83e-15	28.6022
SOX9	6662	ENSG00000125398	2.486	6.6308	22.0142	7.09e-17	3.83e-15	28.669
PER2	8864	ENSG00000132326	2.70541	5.64604	21.9801	7.34e-17	3.95e-15	28.7059
SKIL	6498	ENSG00000136603	2.2303	6.51547	21.968	7.43e-17	3.98e-15	28.628
PRDX3	10935	ENSG00000165672	-1.95379	7.55929	-21.9441	7.6e-17	4.06e-15	28.5479
CALR	811	ENSG00000179218	-1.81221	9.08875	-21.927	7.73e-17	4.11e-15	28.4022
CTDSP2	10106	ENSG00000175215	2.13956	5.98823	21.922	7.77e-17	4.11e-15	28.6194
KLF11	8462	ENSG00000172059	2.83965	5.68037	21.925	7.75e-17	4.11e-15	28.6507
SETX	23064	ENSG00000107290	1.77032	7.6291	21.9023	7.93e-17	4.18e-15	28.4713
USP37	57695	ENSG00000135913	2.91104	5.83628	21.881	8.1e-17	4.25e-15	28.599
PSMB5	5693	ENSG00000100804	-1.9715	7.15216	-21.868	8.2e-17	4.29e-15	28.5078
EIF1B	10289	ENSG00000114784	2.16234	5.84303	21.86	8.27e-17	4.31e-15	28.5667
FLNA	2316	ENSG00000196924	-1.28859	10.8363	-21.8475	8.37e-17	4.35e-15	28.183
DIDO1	11083	ENSG00000101191	1.7997	7.38264	21.804	8.75e-17	4.53e-15	28.3896
RELB	5971	ENSG00000104856	2.47289	5.45759	21.759	9.15e-17	4.72e-15	28.4902
HES1	3280	ENSG00000114315	3.12377	4.88483	21.7407	9.32e-17	4.77e-15	28.4829
JMJD1C	221037	ENSG00000171988	1.77797	7.20407	21.7434	9.29e-17	4.77e-15	28.3405
FOS	2353	ENSG00000170345	2.34302	5.72595	21.7294	9.42e-17	4.79e-15	28.4441
TXNRD1	7296	ENSG00000198431	-1.36467	9.79131	-21.7316	9.4e-17	4.79e-15	28.143
ADNP2	22850	ENSG00000101544	2.02113	6.63023	21.7163	9.55e-17	4.8e-15	28.3596
IFIT5	24138	ENSG00000152778	2.15829	6.10238	21.7204	9.51e-17	4.8e-15	28.4062
TUBA1B	10376	ENSG00000123416	-1.61373	8.97497	-21.7188	9.53e-17	4.8e-15	28.1938
UCHL1	7345	ENSG00000154277	-1.38677	9.38588	-21.7146	9.57e-17	4.8e-15	28.1559
WRAP53	55135	ENSG00000141499	2.48037	5.2104	21.7118	9.59e-17	4.8e-15	28.4529
RBAK	57786	ENSG00000146587	2.13775	6.66867	21.6841	9.86e-17	4.92e-15	28.3253
GPCPD1	56261	ENSG00000125772	2.03329	7.17486	21.6081	1.06e-16	5.29e-15	28.2066
KAT6A	7994	ENSG00000083168	1.9756	6.52667	21.5919	1.08e-16	5.36e-15	28.2395
AKR1C3	8644	ENSG00000196139	-1.53839	9.97675	-21.5776	1.1e-16	5.42e-15	27.9709
POU2F2	5452	ENSG00000028277	3.15808	5.48054	21.5739	1.1e-16	5.42e-15	28.3108
KDM6A	7403	ENSG00000147050	1.78204	6.59347	21.5542	1.12e-16	5.51e-15	28.1935
DCP1A	55802	ENSG00000272886	2.29643	6.15535	21.4828	1.21e-16	5.9e-15	28.1608
IRF7	3665	ENSG00000276561	4.987	3.82047	21.467	1.23e-16	5.98e-15	27.8088
CYTH1	9267	ENSG00000108669	1.78602	6.59413	21.4388	1.26e-16	6.13e-15	28.0742
PARP12	64761	ENSG00000059378	2.87072	5.74101	21.3898	1.33e-16	6.43e-15	28.1044
LAMTOR3	8649	ENSG00000109270	2.07716	6.11664	21.3641	1.36e-16	6.57e-15	28.0389
TKT	7086	ENSG00000163931	-1.32575	9.75413	-21.347	1.39e-16	6.67e-15	27.7442
SLC7A11	23657	ENSG00000151012	-1.90362	6.79436	-21.3333	1.41e-16	6.74e-15	27.9886
DRD1	1812	ENSG00000184845	2.62833	4.90336	21.2986	1.46e-16	6.96e-15	28.0402
VMP1	81671	ENSG00000062716	1.30644	9.51901	21.2864	1.48e-16	7.02e-15	27.688
RPS9	6203	ENSG00000274950	-1.5538	8.51624	-21.2807	1.49e-16	7.04e-15	27.7719
WAC	51322	ENSG00000095787	1.47437	8.17456	21.2568	1.52e-16	7.19e-15	27.7588
DNTTIP2	30836	ENSG00000067334	1.52248	7.77125	21.2223	1.58e-16	7.43e-15	27.7538
APLP2	334	ENSG00000084234	-1.91477	7.70559	-21.1978	1.62e-16	7.59e-15	27.762
CPLX2	10814	ENSG00000145920	-2.82182	7.32354	-21.173	1.66e-16	7.77e-15	27.8011
PRPF38B	55119	ENSG00000134186	1.88151	6.71575	21.149	1.7e-16	7.93e-15	27.7629
GPC1	2817	ENSG00000063660	-2.14984	6.75193	-21.1427	1.71e-16	7.96e-15	27.801
RPL18	6141	ENSG00000063177	-1.56984	8.90105	-21.1306	1.73e-16	8.04e-15	27.5835
WDR26	80232	ENSG00000162923	1.81737	7.63584	21.1109	1.77e-16	8.17e-15	27.649
GRHL1	29841	ENSG00000134317	4.92806	3.80222	21.0845	1.82e-16	8.37e-15	27.4213
IDH1	3417	ENSG00000138413	-1.80171	7.95936	-21.07	1.84e-16	8.47e-15	27.6011
SOCS5	9655	ENSG00000171150	1.82248	7.04641	21.0568	1.87e-16	8.56e-15	27.639
PURB	5814	ENSG00000146676	1.66243	7.10461	21.0141	1.95e-16	8.92e-15	27.5873
NR4A1	3164	ENSG00000123358	2.88144	5.20935	21.0064	1.97e-16	8.97e-15	27.7367
THAP9-AS1	NA	ENSG00000251022	2.1408	5.76155	20.9948	1.99e-16	9.05e-15	27.6813
BTAF1	9044	ENSG00000095564	2.10354	7.67325	20.989	2.01e-16	9.07e-15	27.5191
ALDH3A1	218	ENSG00000108602	-2.0856	8.25141	-20.9409	2.11e-16	9.51e-15	27.4436
CLU	1191	ENSG00000120885	-1.30637	9.57636	-20.8925	2.22e-16	9.91e-15	27.2745
GPBP1L1	60313	ENSG00000159592	1.71998	6.88188	20.8934	2.22e-16	9.91e-15	27.4775
ICAM1	3383	ENSG00000090339	1.80323	6.89735	20.892	2.22e-16	9.91e-15	27.476
GTF2B	2959	ENSG00000137947	2.09728	5.85474	20.885	2.23e-16	9.92e-15	27.5578
RND3	390	ENSG00000115963	1.64324	8.20725	20.8879	2.23e-16	9.92e-15	27.3659
AGR2	10551	ENSG00000106541	-2.61299	7.30536	-20.8532	2.31e-16	1.02e-14	27.4582
SDC1	6382	ENSG00000115884	-1.65082	7.83174	-20.7563	2.56e-16	1.13e-14	27.2745
CNOT4	4850	ENSG00000080802	2.072	5.75613	20.7268	2.64e-16	1.16e-14	27.3974
ANKRD33B	651746	ENSG00000164236	1.90045	6.43159	20.7122	2.68e-16	1.17e-14	27.3246
MARCKS	4082	ENSG00000277443	2.30468	8.10161	20.7134	2.67e-16	1.17e-14	27.1927
CRY1	1407	ENSG00000008405	2.2109	5.40405	20.7068	2.69e-16	1.17e-14	27.4035
MDH1	4190	ENSG00000014641	-1.55779	7.70009	-20.6959	2.72e-16	1.18e-14	27.2199
THAP1	55145	ENSG00000131931	2.59688	4.95015	20.6962	2.72e-16	1.18e-14	27.4163
NRCAM	4897	ENSG00000091129	-1.71484	7.96574	-20.6855	2.75e-16	1.19e-14	27.1878
CTSD	1509	ENSG00000117984	-1.9385	8.27541	-20.6702	2.8e-16	1.21e-14	27.1478
MSL1	339287	ENSG00000188895	1.65746	6.87742	20.6415	2.88e-16	1.24e-14	27.2079
CRKL	1399	ENSG00000099942	1.68439	7.28503	20.6196	2.95e-16	1.26e-14	27.151
RBM48	84060	ENSG00000127993	2.3881	5.1325	20.6204	2.95e-16	1.26e-14	27.3284
HLA-F	3134	ENSG00000204642	3.60663	4.17739	20.5981	3.02e-16	1.29e-14	27.245
DDX5	1655	ENSG00000108654	1.09125	10.6497	20.5796	3.08e-16	1.31e-14	26.8421
DDX60	55601	ENSG00000137628	3.74662	4.70969	20.5642	3.13e-16	1.33e-14	27.2696
CEP350	9857	ENSG00000135837	1.59498	7.19594	20.5484	3.18e-16	1.33e-14	27.0805
RBM33	155435	ENSG00000184863	1.68977	6.9806	20.5502	3.17e-16	1.33e-14	27.1009
SDC4	6385	ENSG00000124145	1.54483	7.34943	20.5555	3.16e-16	1.33e-14	27.0755
SPAG9	9043	ENSG00000008294	1.5693	8.60442	20.5586	3.15e-16	1.33e-14	26.9797
ZNF674-AS1	NA	ENSG00000230844	3.23629	4.19747	20.5495	3.18e-16	1.33e-14	27.2186
DHCR24	1718	ENSG00000116133	-1.9149	6.5258	-20.4805	3.42e-16	1.42e-14	27.1122
ERRFI1	54206	ENSG00000116285	1.59316	9.44724	20.4798	3.42e-16	1.42e-14	26.8284
CRIP1	1396	ENSG00000213145	-1.7171	7.43375	-20.4139	3.67e-16	1.52e-14	26.944
TDRD7	23424	ENSG00000196116	2.00292	6.00878	20.4033	3.71e-16	1.53e-14	27.0297
IFIH1	64135	ENSG00000115267	5.01081	4.77205	20.3921	3.75e-16	1.55e-14	27.0382
NLRC5	84166	ENSG00000140853	3.28756	4.93169	20.3873	3.77e-16	1.55e-14	27.0938
PPTC7	160760	ENSG00000196850	2.46339	5.98901	20.382	3.79e-16	1.55e-14	27.0158
WDR43	23160	ENSG00000163811	1.47892	7.84596	20.3694	3.85e-16	1.57e-14	26.8326
BCL2A1	597	ENSG00000140379	2.88702	4.46059	20.3564	3.9e-16	1.59e-14	27.0521
CANX	821	ENSG00000283777	-1.21146	9.73274	-20.3529	3.91e-16	1.59e-14	26.6757
ZNF143	7702	ENSG00000166478	2.43992	5.60872	20.3483	3.93e-16	1.59e-14	27.0083
YWHAQ	10971	ENSG00000134308	-1.36937	8.98034	-20.3274	4.02e-16	1.62e-14	26.7082
ECH1	1891	ENSG00000282853	-1.7124	7.57782	-20.2938	4.17e-16	1.68e-14	26.799
FNIP1	96459	ENSG00000217128	1.87269	6.38658	20.2916	4.18e-16	1.68e-14	26.8738
TRIM25	7706	ENSG00000121060	1.69506	7.74879	20.2559	4.34e-16	1.73e-14	26.7174
PGD	5226	ENSG00000142657	-1.68808	9.4492	-20.2446	4.39e-16	1.75e-14	26.5838
TGFBR2	7048	ENSG00000163513	-1.71527	8.17649	-20.1946	4.64e-16	1.84e-14	26.6337
USP15	9958	ENSG00000135655	1.55654	7.298	20.193	4.64e-16	1.84e-14	26.684
PEBP1	5037	ENSG00000089220	-1.71416	6.89484	-20.1889	4.66e-16	1.84e-14	26.7517
FOSL2	2355	ENSG00000075426	1.49823	7.68618	20.1799	4.71e-16	1.86e-14	26.6377
ALDH3A2	224	ENSG00000072210	-2.24901	7.25052	-20.1505	4.86e-16	1.91e-14	26.6907
VPS37B	79720	ENSG00000139722	1.89129	5.99531	20.1482	4.87e-16	1.91e-14	26.7519
FEM1C	56929	ENSG00000145780	1.88363	6.92614	20.137	4.93e-16	1.93e-14	26.6571
PFN1	5216	ENSG00000108518	-1.24352	9.87507	-20.1244	5e-16	1.95e-14	26.4125
SCD	6319	ENSG00000099194	-1.40493	9.98167	-20.1164	5.04e-16	1.96e-14	26.3969
SRSF3	6428	ENSG00000112081	1.51447	9.05694	20.098	5.14e-16	1.99e-14	26.4384
APMAP	57136	ENSG00000101474	-1.82463	7.08469	-20.081	5.24e-16	2.03e-14	26.6174
ASXL1	171023	ENSG00000171456	1.62397	7.09272	20.0782	5.25e-16	2.03e-14	26.5752
PER3	8863	ENSG00000049246	3.17598	4.49646	20.0682	5.31e-16	2.04e-14	26.7451
MKLN1	4289	ENSG00000128585	1.65261	7.3374	20.0342	5.51e-16	2.11e-14	26.5064
SMNDC1	10285	ENSG00000119953	2.1577	6.7508	20.0165	5.62e-16	2.15e-14	26.5433
PSMB3	5691	ENSG00000277791	-1.92103	6.65857	-20.0135	5.64e-16	2.15e-14	26.5906
YY1AP1	55249	ENSG00000163374	1.69396	6.49165	19.9939	5.76e-16	2.19e-14	26.5352
ITSN2	50618	ENSG00000198399	1.65369	6.66872	19.9397	6.1e-16	2.32e-14	26.4588
AKR1C2	1646	ENSG00000151632	-1.44189	10.4528	-19.9059	6.33e-16	2.39e-14	26.125
NDUFA4	4697	ENSG00000189043	-1.7134	6.98426	-19.9033	6.35e-16	2.39e-14	26.4272
REL	5966	ENSG00000162924	3.21362	4.1415	19.9032	6.35e-16	2.39e-14	26.5413
XRN1	54464	ENSG00000114127	2.24806	5.73447	19.8551	6.69e-16	2.52e-14	26.4577
ARF6	382	ENSG00000165527	1.38824	8.07452	19.8222	6.94e-16	2.6e-14	26.2075
UBR5	51366	ENSG00000104517	1.49409	7.82403	19.7934	7.16e-16	2.68e-14	26.1962
CCDC174	51244	ENSG00000154781	2.11535	5.90764	19.7878	7.2e-16	2.69e-14	26.3651
FKBP1A	2280	ENSG00000088832	-1.62446	7.52199	-19.7845	7.23e-16	2.69e-14	26.2381
ZBTB2	57621	ENSG00000181472	1.90957	5.73876	19.7555	7.46e-16	2.77e-14	26.3418
SRSF5	6430	ENSG00000100650	1.44913	8.21143	19.7513	7.5e-16	2.77e-14	26.117
UFM1	51569	ENSG00000120686	1.84973	6.99203	19.75	7.51e-16	2.77e-14	26.2205
GHITM	27069	ENSG00000165678	-1.35538	8.21884	-19.731	7.66e-16	2.82e-14	26.1069
RNF19B	127544	ENSG00000116514	1.99082	5.99495	19.7063	7.87e-16	2.89e-14	26.2658
IP6K2	51447	ENSG00000068745	1.54409	6.9991	19.6855	8.06e-16	2.95e-14	26.1447
NUAK2	81788	ENSG00000163545	1.87278	7.03209	19.6314	8.55e-16	3.13e-14	26.0846
IFIT2	3433	ENSG00000119922	6.97113	6.36475	19.6027	8.82e-16	3.22e-14	26.2476
UBE2B	7320	ENSG00000119048	1.65368	6.6171	19.5565	9.29e-16	3.38e-14	26.0344
PKM	5315	ENSG00000067225	-1.12833	12.0713	-19.5412	9.44e-16	3.42e-14	25.5784
PSAT1	29968	ENSG00000135069	-2.06093	6.51528	-19.5391	9.47e-16	3.42e-14	26.082
ZNF160	90338	ENSG00000170949	1.92631	6.08428	19.542	9.44e-16	3.42e-14	26.0709
SRSF1	6426	ENSG00000136450	1.31224	9.37544	19.53	9.56e-16	3.45e-14	25.773
RPL22L1	200916	ENSG00000163584	1.87213	6.19798	19.4716	1.02e-15	3.66e-14	25.9803
RIOK3	8780	ENSG00000101782	1.77161	7.39639	19.4564	1.04e-15	3.71e-14	25.8532
TALDO1	6888	ENSG00000177156	-1.4798	8.1213	-19.4409	1.06e-15	3.77e-14	25.7887
ZBTB1	22890	ENSG00000126804	1.5806	7.08862	19.4331	1.06e-15	3.79e-14	25.8513
SLC12A2	6558	ENSG00000064651	-1.9002	6.36753	-19.4114	1.09e-15	3.87e-14	25.9486
CYB5B	80777	ENSG00000103018	-1.6682	7.80545	-19.3964	1.11e-15	3.93e-14	25.7715
FOSB	2354	ENSG00000125740	4.7774	3.50318	19.3781	1.13e-15	4e-14	25.6419
ZNF337	26152	ENSG00000130684	1.49423	7.08459	19.3209	1.21e-15	4.25e-14	25.7232
TBC1D15	64786	ENSG00000121749	2.1712	5.77677	19.3036	1.23e-15	4.32e-14	25.8342
PPM1D	8493	ENSG00000170836	1.6553	6.92764	19.2862	1.25e-15	4.4e-14	25.6988
HNRNPA3	220988	ENSG00000170144	1.33668	8.96328	19.2816	1.26e-15	4.41e-14	25.5212
MBIP	51562	ENSG00000151332	2.5247	5.37544	19.2588	1.29e-15	4.5e-14	25.8231
SPTBN1	6711	ENSG00000115306	1.08417	10.4307	19.2587	1.29e-15	4.5e-14	25.3759
C5	727	ENSG00000106804	-2.05778	6.80224	-19.2503	1.31e-15	4.54e-14	25.7232
MIR5047	NA	ENSG00000284368	1.94527	6.03451	19.2345	1.33e-15	4.6e-14	25.7271
ZFAND5	7763	ENSG00000107372	1.26954	8.74975	19.2349	1.33e-15	4.6e-14	25.4843
FOXJ3	22887	ENSG00000198815	1.76033	6.33267	19.228	1.34e-15	4.62e-14	25.6891
SOD2	6648	ENSG00000285441	1.37998	8.51928	19.2092	1.37e-15	4.71e-14	25.4735
INO80D	54891	ENSG00000114933	2.09433	5.78318	19.2001	1.38e-15	4.74e-14	25.7143
CDKN2AIP	55602	ENSG00000168564	2.06465	5.53817	19.1746	1.42e-15	4.86e-14	25.7072
SMURF1	57154	ENSG00000284126	1.56094	6.95589	19.1761	1.42e-15	4.86e-14	25.5687
ANKRD49	54851	ENSG00000168876	2.50581	5.02341	19.1714	1.43e-15	4.86e-14	25.7514
DDOST	1650	ENSG00000244038	-1.56152	7.65277	-19.1657	1.44e-15	4.88e-14	25.5194
ZNF217	7764	ENSG00000171940	1.65519	7.46916	19.1601	1.44e-15	4.9e-14	25.5058
MED9	55090	ENSG00000141026	1.99793	5.42605	19.1484	1.46e-15	4.96e-14	25.6863
ADM	133	ENSG00000148926	2.50194	8.8584	19.146	1.47e-15	4.96e-14	25.3802
ALCAM	214	ENSG00000170017	-1.4667	7.67056	-19.1079	1.53e-15	5.16e-14	25.4486
CAPNS1	826	ENSG00000126247	-1.38095	9.31871	-19.1014	1.54e-15	5.19e-14	25.2951
ANKLE2	23141	ENSG00000176915	1.56227	7.4714	19.0907	1.56e-15	5.23e-14	25.4251
F3	2152	ENSG00000117525	2.3574	6.17163	19.0891	1.56e-15	5.23e-14	25.5553
TRIO	7204	ENSG00000038382	1.30589	8.37552	19.0887	1.57e-15	5.23e-14	25.3452
NFKBID	84807	ENSG00000167604	4.24063	3.59998	19.0761	1.59e-15	5.29e-14	25.4801
TCERG1	10915	ENSG00000113649	1.51785	7.25027	19.0751	1.59e-15	5.29e-14	25.4255
BCAP31	10134	ENSG00000185825	-1.49897	7.65923	-19.0717	1.6e-15	5.3e-14	25.4085
TJP1	7082	ENSG00000277401	1.4011	7.548	19.0304	1.67e-15	5.52e-14	25.3471
VCP	7415	ENSG00000165280	-1.36368	8.75726	-19.0252	1.68e-15	5.54e-14	25.2523
MED26	9441	ENSG00000105085	2.74171	4.73057	19.0157	1.7e-15	5.59e-14	25.5928
PRPF39	55015	ENSG00000185246	1.92063	6.32322	19.0019	1.73e-15	5.67e-14	25.431
STAT1	6772	ENSG00000115415	1.56036	8.83108	18.9734	1.78e-15	5.84e-14	25.1748
RIT1	6016	ENSG00000143622	1.72944	7.42637	18.9616	1.81e-15	5.9e-14	25.2798
RPN2	6185	ENSG00000118705	-1.30562	8.36858	-18.959	1.81e-15	5.9e-14	25.2071
COX6B1	1340	ENSG00000126267	-1.38501	8.04746	-18.952	1.83e-15	5.9e-14	25.2292
CPEB4	80315	ENSG00000113742	1.56263	6.73962	18.9515	1.83e-15	5.9e-14	25.3286
GPI	2821	ENSG00000282019	-1.01302	11.2161	-18.9499	1.83e-15	5.9e-14	24.9607
SP110	3431	ENSG00000135899	3.76114	4.66411	18.9499	1.83e-15	5.9e-14	25.5205
ETFB	2109	ENSG00000105379	-2.16165	6.17209	-18.923	1.89e-15	6.07e-14	25.4217
EAF1	85403	ENSG00000144597	1.5577	6.74158	18.9098	1.92e-15	6.15e-14	25.28
CXCR4	7852	ENSG00000121966	3.478	7.0391	18.8835	1.98e-15	6.33e-14	25.2603
PPP4R4	57718	ENSG00000278326	5.63665	3.40262	18.8792	1.99e-15	6.33e-14	24.8861
RPS3	6188	ENSG00000149273	-1.1426	9.97793	-18.8806	1.98e-15	6.33e-14	24.9814
EPDR1	54749	ENSG00000086289	-1.74523	7.07761	-18.8642	2.02e-15	6.41e-14	25.235
MAPK6	5597	ENSG00000069956	1.38815	8.08629	18.8651	2.02e-15	6.41e-14	25.1081
ARMCX3	51566	ENSG00000102401	1.65119	6.56172	18.8601	2.03e-15	6.43e-14	25.2398
SNAP25	6616	ENSG00000132639	2.43618	5.25705	18.8552	2.04e-15	6.45e-14	25.3738
NR3C1	2908	ENSG00000113580	1.42189	7.7513	18.8331	2.09e-15	6.6e-14	25.0992
HSP90B1	7184	ENSG00000166598	-1.1005	9.92393	-18.8093	2.15e-15	6.77e-14	24.9013
EFNA3	1944	ENSG00000143590	3.41212	4.34668	18.7875	2.2e-15	6.92e-14	25.3316
CWC25	54883	ENSG00000273559	1.79085	6.28305	18.7789	2.23e-15	6.98e-14	25.174
ZNF555	148254	ENSG00000186300	3.99111	4.00487	18.7327	2.35e-15	7.34e-14	25.2144
BAZ1A	11177	ENSG00000198604	1.4226	7.31926	18.7059	2.42e-15	7.55e-14	24.9869
UBXN7	26043	ENSG00000163960	2.18588	5.20564	18.6996	2.44e-15	7.59e-14	25.1909
TNFAIP2	7127	ENSG00000185215	1.16288	9.65342	18.6912	2.46e-15	7.65e-14	24.774
ID2	3398	ENSG00000115738	1.5193	6.97437	18.6795	2.5e-15	7.74e-14	24.9875
RPA1	6117	ENSG00000132383	-1.74299	6.69335	-18.6744	2.51e-15	7.77e-14	25.0556
REPIN1	29803	ENSG00000214022	1.50469	7.05933	18.6652	2.54e-15	7.83e-14	24.9629
RPS19	6223	ENSG00000105372	-1.14459	11.246	-18.6558	2.56e-15	7.9e-14	24.6114
CD24	100133941	ENSG00000272398	-1.86505	8.63274	-18.6489	2.58e-15	7.95e-14	24.8278
TRAP1	10131	ENSG00000126602	-1.95446	6.24994	-18.6357	2.62e-15	8.05e-14	25.0707
RPS6	6194	ENSG00000137154	-1.02359	10.6784	-18.6315	2.64e-15	8.08e-14	24.6282
ITGB1	3688	ENSG00000150093	-1.22383	10.1859	-18.6267	2.65e-15	8.1e-14	24.6647
GANAB	23193	ENSG00000089597	-1.29649	8.28196	-18.6162	2.68e-15	8.19e-14	24.8106
CLK4	57396	ENSG00000113240	2.13988	5.04108	18.6121	2.7e-15	8.21e-14	25.1023
GALNT1	2589	ENSG00000141429	-1.40473	7.56476	-18.5778	2.81e-15	8.52e-14	24.836
NGDN	25983	ENSG00000129460	1.74521	6.55277	18.5468	2.91e-15	8.8e-14	24.8726
CD55	1604	ENSG00000196352	1.52147	6.86215	18.526	2.98e-15	8.97e-14	24.8164
ZNF627	199692	ENSG00000198551	2.75376	4.37356	18.526	2.98e-15	8.97e-14	25.0381
CYBA	1535	ENSG00000051523	-2.32471	5.51126	-18.5223	2.99e-15	8.99e-14	25.0183
TBC1D22B	55633	ENSG00000065491	2.25123	5.01284	18.5037	3.06e-15	9.17e-14	24.9792
FGD6	55785	ENSG00000180263	1.38854	7.60553	18.4174	3.38e-15	1.01e-13	24.6188
NOC3L	64318	ENSG00000173145	1.71173	6.07607	18.4188	3.37e-15	1.01e-13	24.7699
POLR2L	5441	ENSG00000177700	-1.82413	6.62722	-18.4156	3.39e-15	1.01e-13	24.7608
TSPAN3	10099	ENSG00000140391	-1.19041	8.7621	-18.4142	3.39e-15	1.01e-13	24.5267
EIF3K	27335	ENSG00000282986	-1.2647	8.19819	-18.3993	3.45e-15	1.02e-13	24.5589
TRIM38	10475	ENSG00000112343	2.3069	5.47311	18.4003	3.45e-15	1.02e-13	24.8188
TTYH3	80727	ENSG00000136295	-1.94259	6.2546	-18.3967	3.46e-15	1.02e-13	24.7864
NIPBL	25836	ENSG00000164190	1.61431	7.10258	18.3914	3.48e-15	1.03e-13	24.6339
WSB1	26118	ENSG00000109046	1.74231	7.76255	18.3887	3.49e-15	1.03e-13	24.573
B2M	567	ENSG00000166710	1.1481	9.69901	18.3841	3.51e-15	1.03e-13	24.4029
DDIT4	54541	ENSG00000168209	2.26182	9.52548	18.3774	3.54e-15	1.04e-13	24.4138
SIK1	150094	ENSG00000142178	1.43493	8.10537	18.3585	3.62e-15	1.06e-13	24.5049
DNAJB2	3300	ENSG00000135924	1.79139	6.55855	18.3522	3.65e-15	1.07e-13	24.6413
DMTF1	9988	ENSG00000135164	1.68238	6.26931	18.3151	3.81e-15	1.11e-13	24.6255
FNBP4	23360	ENSG00000285182	1.6721	6.81564	18.3145	3.81e-15	1.11e-13	24.5694
ZNF121	7675	ENSG00000197961	3.31093	4.42121	18.3103	3.83e-15	1.11e-13	24.7879
PDE4D	5144	ENSG00000113448	1.39855	8.08699	18.2604	4.06e-15	1.18e-13	24.3879
DUSP10	11221	ENSG00000143507	2.4695	5.00904	18.2452	4.13e-15	1.2e-13	24.6799
FTH1	2495	ENSG00000167996	-1.03857	11.4606	-18.2273	4.22e-15	1.22e-13	24.077
TRIM21	6737	ENSG00000132109	2.12959	5.38888	18.2275	4.22e-15	1.22e-13	24.6184
NDUFB8	4714	ENSG00000166136	-1.89141	6.29695	-18.215	4.28e-15	1.23e-13	24.5634
MOAP1	64112	ENSG00000278268	1.63867	6.11097	18.1972	4.37e-15	1.26e-13	24.5001
PHC3	80012	ENSG00000173889	1.58305	6.60046	18.1935	4.39e-15	1.26e-13	24.4445
ANXA4	307	ENSG00000196975	-1.15289	10.5278	-18.1742	4.49e-15	1.28e-13	24.0907
S100A10	6281	ENSG00000197747	-1.19339	9.4642	-18.1754	4.49e-15	1.28e-13	24.1796
CD44	960	ENSG00000026508	-1.38189	8.66184	-18.1423	4.67e-15	1.33e-13	24.2092
TNS1	7145	ENSG00000079308	2.31953	5.81893	18.1393	4.68e-15	1.33e-13	24.47
SLC9A8	23315	ENSG00000197818	1.88476	5.57089	18.121	4.78e-15	1.36e-13	24.4685
SCAF8	22828	ENSG00000213079	1.56962	6.34749	18.0854	4.99e-15	1.41e-13	24.3396
UTP3	57050	ENSG00000132467	1.46052	6.69491	18.0018	5.51e-15	1.55e-13	24.2012
ZBTB5	9925	ENSG00000168795	1.8286	6.21848	18.0021	5.51e-15	1.55e-13	24.2562
RYBP	23429	ENSG00000281766	2.15221	6.82389	17.9933	5.57e-15	1.57e-13	24.1872
GLG1	2734	ENSG00000090863	-1.58441	7.28903	-17.9873	5.61e-15	1.58e-13	24.1596
CCT7	10574	ENSG00000135624	-1.17679	9.05489	-17.8928	6.27e-15	1.76e-13	23.8675
NDUFA13	51079	ENSG00000186010	-2.2258	5.72684	-17.8798	6.37e-15	1.78e-13	24.2352
TRMT10C	54931	ENSG00000174173	1.60518	6.64849	17.875	6.41e-15	1.79e-13	24.0524
GOLM1	51280	ENSG00000135052	-1.37217	8.20278	-17.8482	6.62e-15	1.84e-13	23.8897
HELZ	9931	ENSG00000198265	1.55413	6.83569	17.8497	6.61e-15	1.84e-13	24.0019
TNFRSF10D	8793	ENSG00000173530	1.50977	8.42432	17.8486	6.62e-15	1.84e-13	23.857
DIP2C	22982	ENSG00000151240	1.79369	5.71497	17.83	6.76e-15	1.87e-13	24.0996
KCTD11	147040	ENSG00000213859	1.63308	6.59785	17.828	6.78e-15	1.87e-13	24.0004
HSPD1	3329	ENSG00000144381	-1.04999	10.4221	-17.821	6.84e-15	1.89e-13	23.6644
SEC24A	10802	ENSG00000113615	2.254	7.16377	17.7905	7.09e-15	1.95e-13	23.9072
THUMPD2	80745	ENSG00000138050	1.94357	5.62316	17.7902	7.1e-15	1.95e-13	24.0627
GNA13	10672	ENSG00000120063	1.37727	7.60977	17.7627	7.33e-15	2.01e-13	23.8213
MB21D2	151963	ENSG00000180611	2.76885	4.21342	17.7456	7.49e-15	2.05e-13	24.122
ANGPTL4	51129	ENSG00000167772	1.4371	7.6925	17.7331	7.6e-15	2.08e-13	23.7775
KCMF1	56888	ENSG00000176407	1.36798	7.43905	17.7223	7.7e-15	2.1e-13	23.7867
GIPC1	10755	ENSG00000123159	-1.72808	6.18691	-17.7116	7.8e-15	2.12e-13	23.9591
TRIB1	10221	ENSG00000173334	1.54983	7.56782	17.7044	7.87e-15	2.14e-13	23.7543
LUC7L3	51747	ENSG00000108848	1.23229	9.01236	17.7005	7.9e-15	2.14e-13	23.6231
FNTA	2339	ENSG00000168522	1.55194	6.73456	17.6833	8.07e-15	2.18e-13	23.8071
ETS1	2113	ENSG00000134954	2.01909	5.67296	17.6599	8.3e-15	2.24e-13	23.9006
PLD3	23646	ENSG00000105223	-1.49576	7.1415	-17.6558	8.34e-15	2.25e-13	23.7658
FAM13A	10144	ENSG00000138640	1.53835	7.77149	17.6471	8.43e-15	2.27e-13	23.6643
RBM15	64783	ENSG00000162775	2.03029	5.38706	17.6407	8.5e-15	2.28e-13	23.9059
RASSF8	11228	ENSG00000123094	2.11073	5.01404	17.6304	8.6e-15	2.3e-13	23.9324
SFSWAP	6433	ENSG00000061936	1.55211	6.35368	17.6259	8.65e-15	2.31e-13	23.7754
POU2F1	5451	ENSG00000143190	1.94161	5.36494	17.6018	8.91e-15	2.36e-13	23.8581
PPM1K	152926	ENSG00000163644	3.34512	3.80601	17.6019	8.9e-15	2.36e-13	23.9218
ZNF79	7633	ENSG00000196152	2.58748	5.14727	17.6026	8.9e-15	2.36e-13	23.8969
MIER3	166968	ENSG00000155545	1.85366	6.13694	17.5956	8.97e-15	2.38e-13	23.7663
KDM2A	22992	ENSG00000173120	1.51157	7.5477	17.564	9.32e-15	2.46e-13	23.5806
ZNF639	51193	ENSG00000121864	2.00987	5.12414	17.5635	9.33e-15	2.46e-13	23.8378
MAP3K8	1326	ENSG00000107968	1.56147	6.39239	17.5475	9.51e-15	2.5e-13	23.6738
PSD3	23362	ENSG00000156011	1.68539	6.29638	17.5473	9.51e-15	2.5e-13	23.6855
CPEB2	132864	ENSG00000137449	1.43295	6.86793	17.5229	9.8e-15	2.57e-13	23.5929
GSR	2936	ENSG00000104687	-1.4986	7.54102	-17.5152	9.89e-15	2.59e-13	23.5463
POM121C	100101267	ENSG00000272391	1.79241	5.96268	17.4993	1.01e-14	2.64e-13	23.6638
BRD2	6046	ENSG00000234507	1.42076	8.11831	17.4456	1.08e-14	2.8e-13	23.3806
TET2	54790	ENSG00000168769	2.00719	5.49933	17.4449	1.08e-14	2.8e-13	23.6517
EIF6	3692	ENSG00000242372	-1.45156	7.29454	-17.4399	1.08e-14	2.82e-13	23.4775
TM7SF3	51768	ENSG00000064115	-1.52129	7.32347	-17.4361	1.09e-14	2.82e-13	23.4717
COX8A	1351	ENSG00000176340	-1.84537	6.18198	-17.4337	1.09e-14	2.83e-13	23.6196
ZNF567	163081	ENSG00000189042	2.20139	4.82654	17.4241	1.11e-14	2.86e-13	23.6972
SAMD9L	219285	ENSG00000177409	3.7299	4.56478	17.4185	1.11e-14	2.87e-13	23.7274
NRBF2	29982	ENSG00000148572	1.70484	5.78076	17.4168	1.12e-14	2.87e-13	23.5805
ZC3H12C	85463	ENSG00000149289	1.85438	5.48638	17.4126	1.12e-14	2.88e-13	23.6108
VEGFA	7422	ENSG00000112715	1.90375	7.9242	17.3978	1.14e-14	2.93e-13	23.3414
CLUHP3	NA	ENSG00000131797	3.93362	3.23008	17.3933	1.15e-14	2.93e-13	23.5148
RNF185	91445	ENSG00000138942	1.52903	6.1908	17.3935	1.15e-14	2.93e-13	23.5036
APOL6	80830	ENSG00000221963	2.17416	5.83094	17.3902	1.15e-14	2.94e-13	23.5497
NIPAL4	348938	ENSG00000172548	2.2593	4.81856	17.3876	1.16e-14	2.94e-13	23.6547
FSCN1	6624	ENSG00000075618	-1.78403	6.34933	-17.3853	1.16e-14	2.95e-13	23.5357
PPME1	51400	ENSG00000214517	-1.37181	7.28135	-17.3794	1.17e-14	2.96e-13	23.4007
CASP8	841	ENSG00000064012	1.45822	6.56187	17.3705	1.18e-14	2.99e-13	23.4336
TUBA1A	7846	ENSG00000167552	-1.24414	8.63458	-17.3564	1.2e-14	3.04e-13	23.2348
TRAF1	7185	ENSG00000056558	2.28135	4.75109	17.3404	1.22e-14	3.09e-13	23.6014
BCL2L13	23786	ENSG00000099968	1.51682	7.12633	17.3238	1.25e-14	3.15e-13	23.3184
B3GALNT2	148789	ENSG00000162885	1.84507	5.996	17.3119	1.27e-14	3.19e-13	23.4269
PMAIP1	5366	ENSG00000141682	1.72239	6.34937	17.2899	1.3e-14	3.27e-13	23.3587
YBX1	4904	ENSG00000065978	-1.33883	8.21775	-17.288	1.31e-14	3.28e-13	23.1874
KLF5	688	ENSG00000102554	1.45127	7.18541	17.2724	1.33e-14	3.33e-13	23.2472
IKZF5	64376	ENSG00000095574	2.13244	5.08259	17.2655	1.34e-14	3.35e-13	23.4748
UAP1L1	91373	ENSG00000197355	2.1453	5.62	17.265	1.34e-14	3.35e-13	23.4175
SAR1B	51128	ENSG00000152700	1.63988	6.73015	17.2453	1.38e-14	3.43e-13	23.2598
RND1	27289	ENSG00000172602	2.15907	5.06506	17.2388	1.39e-14	3.45e-13	23.4428
TAB3	257397	ENSG00000157625	1.86862	6.31686	17.238	1.39e-14	3.45e-13	23.2978
NBPF10	100132406	ENSG00000271425	2.35506	4.57106	17.229	1.4e-14	3.48e-13	23.4792
RPS26	6231	ENSG00000197728	-1.62085	6.62478	-17.2173	1.43e-14	3.53e-13	23.2823
EIF2AK2	5610	ENSG00000055332	1.62413	7.16766	17.2092	1.44e-14	3.56e-13	23.1702
PRDX4	10549	ENSG00000123131	-1.54064	6.5706	-17.2077	1.44e-14	3.56e-13	23.2742
PHF21A	51317	ENSG00000135365	1.66433	6.13467	17.1968	1.46e-14	3.6e-13	23.2636
PIM3	415116	ENSG00000198355	1.97223	5.23777	17.1917	1.47e-14	3.62e-13	23.3638
SCAF4	57466	ENSG00000156304	1.70104	5.72659	17.1517	1.55e-14	3.79e-13	23.2532
TCF7L2	6934	ENSG00000148737	1.75014	5.6905	17.1139	1.62e-14	3.97e-13	23.2103
RPS15	6209	ENSG00000115268	-1.41496	7.58178	-17.1005	1.65e-14	4.03e-13	23.0149
STOM	2040	ENSG00000148175	-1.21835	8.18836	-17.0737	1.7e-14	4.16e-13	22.9147
PIP5K1A	8394	ENSG00000143398	1.31587	7.19888	17.072	1.71e-14	4.16e-13	22.99
ARID3B	10620	ENSG00000179361	2.91932	3.96093	17.0631	1.73e-14	4.2e-13	23.2899
STAT5A	6776	ENSG00000126561	2.54625	4.96545	17.0625	1.73e-14	4.2e-13	23.2371
CSF1	1435	ENSG00000184371	1.58902	6.63326	17.0551	1.74e-14	4.23e-13	23.0276
TNPO1	3842	ENSG00000083312	-1.29631	8.30318	-17.0511	1.75e-14	4.24e-13	22.8761
CALM1	801	ENSG00000198668	-1.27246	7.69113	-17.0325	1.79e-14	4.33e-13	22.9125
IRF9	10379	ENSG00000285048	1.89832	5.61309	17.0298	1.8e-14	4.34e-13	23.1135
TSC1	7248	ENSG00000165699	1.44238	6.41537	17.028	1.8e-14	4.34e-13	23.015
PPIL4	85313	ENSG00000131013	1.70498	5.63468	17.0162	1.83e-14	4.4e-13	23.0923
APP	351	ENSG00000142192	-1.00983	9.77886	-17.0041	1.86e-14	4.46e-13	22.6845
UBAP1	51271	ENSG00000165006	1.34261	7.04064	16.9954	1.88e-14	4.5e-13	22.9073
FAM126B	285172	ENSG00000155744	1.97978	5.85981	16.9704	1.94e-14	4.64e-13	23.0133
SRSF6	6431	ENSG00000124193	1.23746	8.19715	16.9594	1.96e-14	4.69e-13	22.7535
HYOU1	10525	ENSG00000149428	-1.8153	6.34884	-16.9499	1.99e-14	4.74e-13	22.9872
OST4	100128731	ENSG00000228474	-1.70277	6.59719	-16.9491	1.99e-14	4.74e-13	22.9492
DTX3L	151636	ENSG00000163840	1.98086	6.52379	16.9428	2.01e-14	4.77e-13	22.9004
ATP6AP2	10159	ENSG00000182220	-1.41713	7.3197	-16.9366	2.02e-14	4.8e-13	22.8335
CLASRP	11129	ENSG00000104859	1.78399	5.64804	16.9342	2.03e-14	4.8e-13	22.9872
ZKSCAN8	7745	ENSG00000198315	2.0673	5.69178	16.9344	2.03e-14	4.8e-13	22.9894
INHBA	3624	ENSG00000122641	2.68958	4.26635	16.8819	2.16e-14	5.12e-13	23.064
COX6A1	1337	ENSG00000111775	-1.5817	6.63206	-16.8769	2.18e-14	5.14e-13	22.8452
UBE2D3	7323	ENSG00000109332	1.20295	8.21682	16.8667	2.21e-14	5.2e-13	22.6316
MYO10	4651	ENSG00000145555	1.25954	8.10921	16.8653	2.21e-14	5.2e-13	22.6396
SOD1	6647	ENSG00000142168	-1.3071	7.49583	-16.8631	2.22e-14	5.2e-13	22.7162
PPIG	9360	ENSG00000138398	1.38447	7.28989	16.8362	2.29e-14	5.37e-13	22.6779
ADI1	55256	ENSG00000182551	-2.07183	5.83199	-16.8297	2.31e-14	5.41e-13	22.911
ARL14	80117	ENSG00000179674	3.93174	3.65925	16.8282	2.32e-14	5.41e-13	22.9408
VIM	7431	ENSG00000026025	-1.01759	9.726	-16.8111	2.37e-14	5.52e-13	22.4386
IFNGR2	3460	ENSG00000159128	1.40224	6.61679	16.8094	2.37e-14	5.52e-13	22.7114
DDX47	51202	ENSG00000213782	1.33242	7.15724	16.7976	2.41e-14	5.6e-13	22.6406
USP18	11274	ENSG00000184979	3.70732	4.22137	16.7908	2.43e-14	5.64e-13	22.9519
USP7	7874	ENSG00000187555	1.2137	7.75247	16.7781	2.47e-14	5.72e-13	22.5585
MCFD2	90411	ENSG00000180398	-1.35507	8.15608	-16.7715	2.49e-14	5.76e-13	22.5298
LAPTM4B	55353	ENSG00000104341	-1.44097	7.53799	-16.7632	2.51e-14	5.81e-13	22.5853
ATP6V0E1	8992	ENSG00000113732	-1.30443	7.60464	-16.7566	2.53e-14	5.84e-13	22.5661
CCDC59	29080	ENSG00000133773	1.65665	5.93137	16.7565	2.54e-14	5.84e-13	22.7238
TOMM20	9804	ENSG00000173726	-1.34008	7.30335	-16.7452	2.57e-14	5.92e-13	22.5859
CIR1	9541	ENSG00000138433	1.65262	6.00513	16.7325	2.61e-14	6e-13	22.6834
PRKXP1	NA	ENSG00000259205	5.05967	3.01026	16.7311	2.62e-14	6e-13	22.4687
PLOD1	5351	ENSG00000083444	-1.36329	7.82583	-16.7278	2.63e-14	6.02e-13	22.5063
HNRNPAB	3182	ENSG00000197451	-1.59102	6.91442	-16.6896	2.76e-14	6.31e-13	22.5675
RBM25	58517	ENSG00000119707	1.24545	7.92711	16.685	2.78e-14	6.33e-13	22.4211
ZNF484	83744	ENSG00000127081	2.32327	4.39643	16.6627	2.86e-14	6.51e-13	22.7756
RIPK2	8767	ENSG00000104312	1.3827	6.98282	16.6614	2.86e-14	6.51e-13	22.4808
PRPS1	5631	ENSG00000147224	-2.01972	5.67229	-16.6557	2.88e-14	6.54e-13	22.7043
PLAUR	5329	ENSG00000011422	1.68777	6.20634	16.643	2.93e-14	6.64e-13	22.5445
ATP6AP1	537	ENSG00000071553	-1.61422	6.69653	-16.6389	2.94e-14	6.66e-13	22.53
HSPB1	3315	ENSG00000106211	-1.19294	8.83514	-16.64	2.94e-14	6.66e-13	22.293
NCOA3	8202	ENSG00000124151	1.08846	8.42044	16.6346	2.96e-14	6.68e-13	22.3107
GADD45B	4616	ENSG00000099860	2.48458	5.84187	16.6328	2.97e-14	6.69e-13	22.5883
TAOK1	57551	ENSG00000160551	1.31271	8.21084	16.6301	2.98e-14	6.7e-13	22.324
ZNF641	121274	ENSG00000167528	1.80049	5.17661	16.6181	3.02e-14	6.79e-13	22.6358
SLC40A1	30061	ENSG00000138449	-2.14686	5.40564	-16.612	3.05e-14	6.83e-13	22.6825
TANC2	26115	ENSG00000170921	1.34328	7.0924	16.6099	3.05e-14	6.84e-13	22.4022
MLEC	9761	ENSG00000110917	-1.29422	8.11257	-16.6003	3.09e-14	6.91e-13	22.3089
PDIA4	9601	ENSG00000155660	-1.4864	7.60588	-16.6004	3.09e-14	6.91e-13	22.3665
KRT8	3856	ENSG00000170421	-1.50983	11.2838	-16.5987	3.1e-14	6.91e-13	22.0333
ZBED5	58486	ENSG00000236287	1.21368	7.97175	16.5955	3.11e-14	6.93e-13	22.2997
TAP1	6890	ENSG00000224748	1.88966	6.71361	16.5804	3.17e-14	7.04e-13	22.4094
MSX2	4488	ENSG00000120149	2.01924	4.92694	16.5757	3.19e-14	7.07e-13	22.6112
MCTP1	79772	ENSG00000175471	2.53487	4.11444	16.5647	3.23e-14	7.16e-13	22.6658
SNRPA	6626	ENSG00000077312	1.36469	6.69679	16.558	3.26e-14	7.21e-13	22.3749
NAMPT	10135	ENSG00000105835	1.14016	8.73347	16.5564	3.27e-14	7.22e-13	22.181
TMED2	10959	ENSG00000086598	-1.26577	7.88398	-16.5538	3.28e-14	7.23e-13	22.2705
ELMSAN1	91748	ENSG00000156030	1.62027	5.8358	16.5472	3.31e-14	7.28e-13	22.4631
PCYOX1	51449	ENSG00000116005	-2.11297	6.37691	-16.5387	3.34e-14	7.35e-13	22.4662
ZBTB33	10009	ENSG00000177485	1.51849	6.27566	16.5255	3.4e-14	7.46e-13	22.3807
PTBP2	58155	ENSG00000117569	2.01224	5.00254	16.5234	3.41e-14	7.46e-13	22.5361
SIGMAR1	10280	ENSG00000147955	-1.75601	6.1844	-16.523	3.41e-14	7.46e-13	22.455
OGFR	11054	ENSG00000060491	1.62333	5.99981	16.5093	3.47e-14	7.58e-13	22.3934
ELL2	22936	ENSG00000118985	1.70777	6.61749	16.4979	3.52e-14	7.67e-13	22.3076
JMJD6	23210	ENSG00000070495	1.53166	7.37298	16.4986	3.52e-14	7.67e-13	22.2301
MDH2	4191	ENSG00000146701	-1.33689	7.49512	-16.4973	3.53e-14	7.67e-13	22.2393
WHAMM	123720	ENSG00000156232	1.85827	5.33904	16.4756	3.63e-14	7.87e-13	22.4306
MAP2K3	5606	ENSG00000034152	1.70172	6.0636	16.4695	3.65e-14	7.92e-13	22.3356
ZNF473	25888	ENSG00000142528	1.69032	5.6949	16.4665	3.67e-14	7.94e-13	22.3743
SAT1	6303	ENSG00000130066	1.14101	8.38356	16.4597	3.7e-14	8e-13	22.0835
SND1	27044	ENSG00000197157	-1.42498	7.38547	-16.4545	3.72e-14	8.04e-13	22.1978
PRDM4	11108	ENSG00000110851	1.50669	6.20217	16.4524	3.73e-14	8.05e-13	22.2934
ATXN2L	11273	ENSG00000168488	1.24013	7.41193	16.4326	3.83e-14	8.25e-13	22.1372
NDUFB10	4716	ENSG00000140990	-2.02497	5.64968	-16.4271	3.86e-14	8.29e-13	22.412
STK40	83931	ENSG00000196182	1.84043	5.24142	16.4228	3.88e-14	8.33e-13	22.3747
KITLG	4254	ENSG00000049130	-1.62179	6.17534	-16.4143	3.92e-14	8.4e-13	22.3063
TRIM14	9830	ENSG00000106785	1.9289	5.8214	16.3911	4.04e-14	8.65e-13	22.264
DUSP5	1847	ENSG00000138166	1.4204	8.0859	16.3835	4.08e-14	8.72e-13	22.0102
C11orf68	83638	ENSG00000175573	1.92963	5.1606	16.3812	4.09e-14	8.72e-13	22.3307
CD83	9308	ENSG00000112149	2.11461	4.98324	16.381	4.09e-14	8.72e-13	22.354
ZNF7	7553	ENSG00000147789	1.6156	6.03598	16.3772	4.11e-14	8.75e-13	22.2154
SGTA	6449	ENSG00000104969	1.42343	6.60954	16.3681	4.16e-14	8.84e-13	22.1345
ZBTB17	7709	ENSG00000116809	2.14501	4.80402	16.3543	4.24e-14	8.99e-13	22.3389
SARNP	84324	ENSG00000205323	1.48597	6.62449	16.3515	4.25e-14	9.01e-13	22.1116
NRG4	145957	ENSG00000169752	2.38401	4.33202	16.3455	4.29e-14	9.07e-13	22.3737
ASAH1	427	ENSG00000104763	-1.63264	6.31237	-16.3391	4.32e-14	9.11e-13	22.1897
NDUFA2	4695	ENSG00000131495	-2.64958	4.75543	-16.3396	4.32e-14	9.11e-13	22.3809
UGDH	7358	ENSG00000109814	-1.38932	8.29184	-16.3325	4.36e-14	9.18e-13	21.9389
PNRC2	55629	ENSG00000189266	1.90674	5.1965	16.3248	4.4e-14	9.26e-13	22.254
MRPL44	65080	ENSG00000135900	1.41186	6.27687	16.3212	4.42e-14	9.27e-13	22.1104
SLC25A28	81894	ENSG00000155287	2.19275	4.96684	16.3214	4.42e-14	9.27e-13	22.2795
SHB	6461	ENSG00000107338	1.32202	7.07765	16.2464	4.87e-14	1.02e-12	21.9228
CEP95	90799	ENSG00000258890	1.48009	6.22543	16.2445	4.88e-14	1.02e-12	22.0154
DHX9	1660	ENSG00000135829	1.03891	8.97839	16.244	4.89e-14	1.02e-12	21.7444
ZNF512	84450	ENSG00000243943	1.4543	6.33782	16.2429	4.89e-14	1.02e-12	21.9992
ANP32A	8125	ENSG00000140350	-1.25948	7.28871	-16.2326	4.96e-14	1.03e-12	21.9098
PML	5371	ENSG00000140464	1.91281	5.19713	16.23	4.98e-14	1.03e-12	22.1267
EMC10	284361	ENSG00000161671	-1.64859	6.3317	-16.2286	4.99e-14	1.04e-12	22.0411
SLC16A3	9123	ENSG00000141526	-1.2017	7.68621	-16.214	5.08e-14	1.05e-12	21.8385
EIF5	1983	ENSG00000100664	0.961742	9.62716	16.2084	5.12e-14	1.06e-12	21.6405
ZNF263	10127	ENSG00000006194	1.38984	6.30605	16.1922	5.23e-14	1.08e-12	21.935
DPM1	8813	ENSG00000000419	1.39463	7.00007	16.1904	5.24e-14	1.08e-12	21.8563
OASL	8638	ENSG00000135114	7.68029	4.00024	16.1891	5.25e-14	1.08e-12	21.7129
UBL5	59286	ENSG00000198258	-1.45399	6.48708	-16.1867	5.27e-14	1.08e-12	21.9557
SENP6	26054	ENSG00000112701	1.37186	6.7574	16.1822	5.3e-14	1.09e-12	21.8706
TMBIM6	7009	ENSG00000139644	-0.956277	9.66868	-16.1729	5.36e-14	1.1e-12	21.5975
PARP10	84875	ENSG00000178685	4.42841	3.08298	16.1565	5.48e-14	1.12e-12	21.8822
CDK7	1022	ENSG00000277273	1.57258	6.45887	16.1412	5.59e-14	1.14e-12	21.8509
RNF213	57674	ENSG00000173821	1.7788	9.68304	16.1401	5.6e-14	1.14e-12	21.5455
GCLC	2729	ENSG00000001084	-1.41843	6.81448	-16.1381	5.61e-14	1.14e-12	21.8461
PDIA6	10130	ENSG00000143870	-1.27351	7.93019	-16.1204	5.74e-14	1.17e-12	21.6886
ATP1A1	476	ENSG00000163399	-1.45914	7.23479	-16.118	5.76e-14	1.17e-12	21.7683
MYC	4609	ENSG00000136997	1.22788	7.5291	16.114	5.79e-14	1.18e-12	21.7006
SIN3A	25942	ENSG00000169375	1.42182	6.85237	16.0987	5.91e-14	1.2e-12	21.7489
DAZAP2	9802	ENSG00000183283	1.44297	6.99753	16.0974	5.92e-14	1.2e-12	21.7318
MITD1	129531	ENSG00000158411	1.62735	5.57682	16.0902	5.97e-14	1.21e-12	21.8901
PTX3	5806	ENSG00000163661	3.39995	3.60862	16.0867	6e-14	1.21e-12	22.0218
PRSS23	11098	ENSG00000150687	-1.50203	7.86184	-16.0834	6.03e-14	1.22e-12	21.6509
LGALS1	3956	ENSG00000100097	-1.31341	7.55575	-16.0805	6.05e-14	1.22e-12	21.6762
GABPB1	2553	ENSG00000104064	1.57941	5.8884	16.074	6.1e-14	1.23e-12	21.8297
EED	8726	ENSG00000074266	1.71946	5.87867	16.0717	6.12e-14	1.23e-12	21.8293
DSTN	11034	ENSG00000125868	-1.20297	8.87407	-16.0638	6.18e-14	1.24e-12	21.5217
RAD21	5885	ENSG00000164754	1.3518	6.99932	16.058	6.23e-14	1.25e-12	21.6781
HSPG2	3339	ENSG00000142798	-1.56031	6.93519	-16.0383	6.39e-14	1.28e-12	21.7009
MORC3	23515	ENSG00000159256	1.70993	5.53541	16.0379	6.4e-14	1.28e-12	21.8263
CFL1	1072	ENSG00000172757	-1.07725	9.84989	-16.0288	6.47e-14	1.29e-12	21.3884
MYD88	4615	ENSG00000172936	1.86039	6.55176	15.9987	6.74e-14	1.34e-12	21.652
IFI16	3428	ENSG00000163565	3.34025	4.87855	15.9916	6.8e-14	1.35e-12	21.8897
SENP7	57337	ENSG00000138468	2.00391	4.76003	15.9897	6.81e-14	1.35e-12	21.8606
FAF2	23197	ENSG00000113194	1.34623	6.85138	15.9833	6.87e-14	1.36e-12	21.5925
ARGLU1	55082	ENSG00000134884	1.31832	6.90891	15.9819	6.89e-14	1.36e-12	21.5845
ACTB	60	ENSG00000075624	-0.933261	10.8405	-15.9605	7.08e-14	1.4e-12	21.2093
THUMPD1	55623	ENSG00000066654	1.3495	6.67319	15.9566	7.12e-14	1.41e-12	21.5757
IFI27	3429	ENSG00000165949	4.04409	4.39294	15.9544	7.14e-14	1.41e-12	21.8819
S100A11	6282	ENSG00000163191	-1.2555	8.69898	-15.9122	7.55e-14	1.49e-12	21.3324
TFPI2	7980	ENSG00000105825	-1.26007	7.71243	-15.9104	7.57e-14	1.49e-12	21.4269
DCUN1D3	123879	ENSG00000188215	2.05168	5.00677	15.9018	7.65e-14	1.5e-12	21.7143
NXT1	29107	ENSG00000132661	1.69009	5.56447	15.8948	7.72e-14	1.52e-12	21.63
PMEPA1	56937	ENSG00000124225	1.26392	7.71482	15.8934	7.74e-14	1.52e-12	21.3843
RAP2B	5912	ENSG00000181467	1.39417	6.19948	15.8811	7.86e-14	1.54e-12	21.5291
RPLP0	6175	ENSG00000089157	-0.838504	11.0063	-15.8792	7.88e-14	1.54e-12	21.083
KRT81	3887	ENSG00000205426	-1.09206	8.68887	-15.8568	8.12e-14	1.59e-12	21.2554
APRT	353	ENSG00000198931	-1.50186	6.33689	-15.8545	8.15e-14	1.59e-12	21.5307
TMED9	54732	ENSG00000184840	-1.31263	7.16808	-15.8481	8.22e-14	1.6e-12	21.4064
GOLGA4	2803	ENSG00000144674	1.19557	8.77421	15.8428	8.27e-14	1.61e-12	21.2188
NUP210	23225	ENSG00000132182	-1.76365	6.49277	-15.8321	8.39e-14	1.63e-12	21.4901
PRDM1	639	ENSG00000057657	2.03175	4.61035	15.829	8.43e-14	1.63e-12	21.6623
RUVBL1	8607	ENSG00000284901	-1.72493	5.74847	-15.8246	8.48e-14	1.64e-12	21.5842
HSPA8	3312	ENSG00000109971	-1.06991	11.3723	-15.8224	8.5e-14	1.64e-12	20.9758
RNF111	54778	ENSG00000157450	1.35482	6.74642	15.8105	8.64e-14	1.67e-12	21.3692
DDX3X	1654	ENSG00000215301	0.918293	9.79762	15.8047	8.7e-14	1.68e-12	21.077
EIF5A	1984	ENSG00000132507	-1.02392	9.08821	-15.8024	8.73e-14	1.68e-12	21.1445
CCT5	22948	ENSG00000150753	-1.05271	8.57614	-15.7875	8.9e-14	1.71e-12	21.1704
UQCRQ	27089	ENSG00000164405	-1.36113	7.16035	-15.7653	9.17e-14	1.76e-12	21.2953
RHOB	388	ENSG00000143878	1.13883	8.47085	15.7598	9.24e-14	1.77e-12	21.1314
RPL29	6159	ENSG00000162244	-1.14207	8.33222	-15.7555	9.29e-14	1.78e-12	21.1505
RBM4	5936	ENSG00000173933	1.35958	6.39916	15.7349	9.55e-14	1.83e-12	21.3055
RELA	5970	ENSG00000173039	1.32785	6.82393	15.7332	9.57e-14	1.83e-12	21.2549
LMAN2	10960	ENSG00000169223	-1.70548	6.50384	-15.7298	9.62e-14	1.84e-12	21.3459
FOXO1	2308	ENSG00000150907	2.59273	4.39538	15.727	9.65e-14	1.84e-12	21.5542
PLEKHF2	79666	ENSG00000175895	2.14141	4.81778	15.6991	1e-13	1.91e-12	21.4661
AZI2	64343	ENSG00000163512	1.48837	6.16375	15.6974	1e-13	1.91e-12	21.2841
RPS5	6193	ENSG00000083845	-1.07152	9.59618	-15.6952	1.01e-13	1.91e-12	20.9531
FAM53C	51307	ENSG00000120709	1.2861	7.04961	15.6859	1.02e-13	1.93e-12	21.1656
TUG1	NA	ENSG00000253352	1.02784	8.48505	15.6785	1.03e-13	1.95e-12	21.0178
AKIRIN1	79647	ENSG00000174574	1.28718	6.62303	15.6703	1.04e-13	1.97e-12	21.1904
CAT	847	ENSG00000121691	-1.93254	5.45298	-15.6704	1.04e-13	1.97e-12	21.4231
PHF3	23469	ENSG00000118482	1.48215	6.62823	15.6628	1.05e-13	1.98e-12	21.181
PRPF40A	55660	ENSG00000196504	1.09422	8.59265	15.6588	1.06e-13	1.99e-12	20.9813
NMD3	51068	ENSG00000169251	1.21852	6.98178	15.6564	1.06e-13	2e-12	21.1317
USP53	54532	ENSG00000145390	1.28413	6.70713	15.6334	1.09e-13	2.06e-12	21.13
IFI44	10561	ENSG00000137965	6.16953	3.17114	15.6303	1.1e-13	2.06e-12	20.9899
JUND	3727	ENSG00000130522	1.47077	6.33775	15.6315	1.1e-13	2.06e-12	21.1711
MGST1	4257	ENSG00000008394	-1.35782	8.30312	-15.6299	1.1e-13	2.06e-12	20.9834
CTNNAL1	8727	ENSG00000119326	1.28957	6.57841	15.6258	1.11e-13	2.06e-12	21.1342
XRCC5	7520	ENSG00000079246	-1.09696	8.54218	-15.6264	1.1e-13	2.06e-12	20.9521
C2orf49	79074	ENSG00000135974	1.8484	5.01861	15.6195	1.11e-13	2.08e-12	21.3296
RNF114	55905	ENSG00000124226	1.35328	6.76453	15.6151	1.12e-13	2.09e-12	21.0991
GTPBP1	9567	ENSG00000100226	1.65766	5.35382	15.6097	1.13e-13	2.1e-12	21.2692
PDIA3	2923	ENSG00000167004	-1.25379	8.3904	-15.5996	1.14e-13	2.12e-12	20.9313
EDA2R	60401	ENSG00000131080	1.34249	7.10474	15.5905	1.16e-13	2.15e-12	21.0289
EXT1	2131	ENSG00000182197	1.27961	6.64347	15.5875	1.16e-13	2.15e-12	21.0737
SSR4	6748	ENSG00000180879	-1.44916	6.94656	-15.5746	1.18e-13	2.19e-12	21.0628
FOXP1	27086	ENSG00000114861	1.88835	5.24092	15.5678	1.19e-13	2.21e-12	21.2286
PPP2R2D	55844	ENSG00000175470	1.53759	5.99134	15.5539	1.22e-13	2.24e-12	21.1086
VDAC3	7419	ENSG00000078668	-1.44409	6.34778	-15.5429	1.24e-13	2.28e-12	21.1005
SOCS6	9306	ENSG00000170677	1.6135	6.61225	15.5362	1.25e-13	2.29e-12	21.0095
FDPS	2224	ENSG00000160752	-1.37166	6.88853	-15.531	1.26e-13	2.31e-12	21.0072
BRIX1	55299	ENSG00000113460	1.27402	6.72528	15.5241	1.27e-13	2.33e-12	20.9768
MFGE8	4240	ENSG00000140545	-1.7415	5.92787	-15.523	1.27e-13	2.33e-12	21.1483
USP5	8078	ENSG00000111667	-1.42381	6.82676	-15.521	1.27e-13	2.33e-12	21.0031
DAG1	1605	ENSG00000173402	-1.4805	7.16669	-15.5144	1.28e-13	2.35e-12	20.9536
MSC	9242	ENSG00000178860	2.25063	4.72793	15.5131	1.29e-13	2.35e-12	21.2298
NME1	4830	ENSG00000239672	-1.52606	6.47935	-15.5008	1.31e-13	2.38e-12	21.0267
TNIP2	79155	ENSG00000168884	1.95979	5.64044	15.4972	1.31e-13	2.39e-12	21.0833
RAI14	26064	ENSG00000039560	1.1284	7.91491	15.4838	1.34e-13	2.43e-12	20.8002
FBXO11	80204	ENSG00000138081	1.20286	7.40284	15.4817	1.34e-13	2.44e-12	20.8469
HCFC2	29915	ENSG00000111727	2.09381	4.44232	15.4812	1.34e-13	2.44e-12	21.2111
ZNF462	58499	ENSG00000148143	1.71738	5.11991	15.4727	1.36e-13	2.46e-12	21.1112
PBXIP1	57326	ENSG00000163346	-2.07984	5.27469	-15.4709	1.36e-13	2.46e-12	21.1804
OAZ1	4946	ENSG00000104904	-1.21359	7.54393	-15.4686	1.37e-13	2.47e-12	20.8362
TMEM97	27346	ENSG00000109084	-1.63971	6.53661	-15.4678	1.37e-13	2.47e-12	20.9785
RBM22	55696	ENSG00000086589	1.3878	6.31971	15.454	1.39e-13	2.51e-12	20.9276
RPL3	6122	ENSG00000100316	-1.08106	9.85721	-15.4445	1.41e-13	2.54e-12	20.5821
COX15	1355	ENSG00000014919	-1.82319	5.83633	-15.4396	1.42e-13	2.56e-12	21.0497
ELL	8178	ENSG00000105656	2.32656	4.34527	15.4154	1.47e-13	2.64e-12	21.1338
CTDSPL2	51496	ENSG00000137770	2.015	5.48883	15.4119	1.47e-13	2.65e-12	20.9856
SF3B1	23451	ENSG00000115524	0.942534	9.25089	15.4005	1.5e-13	2.68e-12	20.5638
TERF2IP	54386	ENSG00000166848	1.29208	6.74867	15.4001	1.5e-13	2.68e-12	20.802
TRIP11	9321	ENSG00000100815	1.31532	6.77869	15.4009	1.5e-13	2.68e-12	20.7997
COL5A2	1290	ENSG00000204262	-1.3625	8.90752	-15.3966	1.51e-13	2.69e-12	20.6019
DAXX	1616	ENSG00000204209	1.35522	6.15008	15.3894	1.52e-13	2.71e-12	20.8586
ANAPC5	51433	ENSG00000089053	-1.60213	6.14222	-15.385	1.53e-13	2.73e-12	20.9182
ZNF23	7571	ENSG00000167377	2.0519	5.41469	15.3424	1.62e-13	2.88e-12	20.8989
MAD2L1BP	9587	ENSG00000124688	1.70694	5.35256	15.338	1.63e-13	2.9e-12	20.8937
TYW5	129450	ENSG00000162971	1.73678	5.41024	15.3327	1.64e-13	2.92e-12	20.8797
OTUD3	23252	ENSG00000169914	2.60703	4.01101	15.3018	1.71e-13	3.04e-12	21.0052
ZNF92	168374	ENSG00000146757	1.84381	5.68702	15.2945	1.73e-13	3.06e-12	20.7908
SFMBT2	57713	ENSG00000198879	1.45364	5.7446	15.2844	1.75e-13	3.1e-12	20.7651
MBTPS2	51360	ENSG00000012174	-1.93979	5.71322	-15.2767	1.77e-13	3.13e-12	20.8482
SNRPD2	6633	ENSG00000125743	-1.19404	7.55086	-15.2708	1.79e-13	3.15e-12	20.5584
RIF1	55183	ENSG00000080345	1.22227	7.16845	15.251	1.84e-13	3.24e-12	20.5474
PDRG1	81572	ENSG00000088356	1.43886	5.88611	15.2298	1.89e-13	3.33e-12	20.67
CCDC93	54520	ENSG00000125633	1.42065	6.19831	15.2275	1.9e-13	3.33e-12	20.6261
SUZ12	23512	ENSG00000178691	1.35561	6.89506	15.2257	1.9e-13	3.34e-12	20.5415
SLU7	10569	ENSG00000164609	1.29904	7.04489	15.2194	1.92e-13	3.36e-12	20.5161
INO80	54617	ENSG00000128908	1.48966	6.27497	15.21	1.94e-13	3.4e-12	20.5923
NDUFA10	4705	ENSG00000130414	-1.50699	6.31509	-15.2066	1.95e-13	3.42e-12	20.64
STRN3	29966	ENSG00000196792	1.57296	5.80013	15.1976	1.98e-13	3.45e-12	20.6374
PYGB	5834	ENSG00000100994	-1.3692	7.58029	-15.1966	1.98e-13	3.45e-12	20.4547
EIF2S3	1968	ENSG00000130741	-1.04334	8.45074	-15.1858	2.01e-13	3.5e-12	20.3426
COIL	8161	ENSG00000121058	1.54216	5.87972	15.1811	2.02e-13	3.52e-12	20.6036
MYL6	4637	ENSG00000092841	-0.97847	10.0112	-15.1816	2.02e-13	3.52e-12	20.1972
CD274	29126	ENSG00000120217	4.18702	3.46905	15.1677	2.06e-13	3.58e-12	20.7719
CHD9	80205	ENSG00000177200	1.20749	7.1673	15.1657	2.06e-13	3.58e-12	20.4269
NDUFV1	4723	ENSG00000167792	-1.7299	5.70302	-15.1578	2.09e-13	3.62e-12	20.6732
REV1	51455	ENSG00000135945	1.37913	5.99941	15.1456	2.12e-13	3.67e-12	20.5363
AKR1C1	1645	ENSG00000187134	-1.63378	8.42262	-15.139	2.14e-13	3.7e-12	20.2881
IFI35	3430	ENSG00000068079	2.3621	5.66169	15.1361	2.15e-13	3.71e-12	20.586
ZBTB6	10773	ENSG00000186130	2.14751	5.20792	15.1335	2.16e-13	3.72e-12	20.6383
NAV3	89795	ENSG00000067798	1.48801	5.77758	15.1205	2.2e-13	3.79e-12	20.5309
UQCRH	7388	ENSG00000173660	-1.24468	6.90752	-15.1175	2.21e-13	3.8e-12	20.4213
ADAM10	102	ENSG00000137845	-1.15315	7.55748	-15.1135	2.22e-13	3.81e-12	20.3336
PHPT1	29085	ENSG00000054148	-1.4007	6.67796	-15.109	2.23e-13	3.83e-12	20.4455
CYP26B1	56603	ENSG00000003137	2.32876	5.41061	15.0973	2.27e-13	3.89e-12	20.5643
SMURF2	64750	ENSG00000108854	1.30009	6.58412	15.0968	2.27e-13	3.89e-12	20.3938
TMEM59	9528	ENSG00000116209	-1.30854	6.88397	-15.0903	2.29e-13	3.92e-12	20.3879
BCL2L2	599	ENSG00000129473	1.30752	6.3682	15.0831	2.31e-13	3.95e-12	20.4003
IRGQ	126298	ENSG00000167378	1.43668	6.34452	15.0795	2.32e-13	3.97e-12	20.3994
NCOA7	135112	ENSG00000111912	1.43408	7.25733	15.078	2.33e-13	3.97e-12	20.2948
ZCCHC2	54877	ENSG00000141664	1.78676	4.89467	15.0697	2.36e-13	4.01e-12	20.5816
FBRS	64319	ENSG00000156860	1.42723	6.04487	15.0665	2.37e-13	4.03e-12	20.4183
MYH9	4627	ENSG00000100345	-0.901899	9.62679	-15.0634	2.38e-13	4.04e-12	20.0611
TPR	7175	ENSG00000047410	1.07203	8.44638	15.0585	2.39e-13	4.06e-12	20.151
FADS1	3992	ENSG00000149485	-1.47189	8.06613	-15.0445	2.44e-13	4.14e-12	20.1866
RBM5	10181	ENSG00000003756	1.3625	6.71143	15.0295	2.49e-13	4.22e-12	20.2835
DHX15	1665	ENSG00000109606	1.1	7.76269	15.0228	2.51e-13	4.25e-12	20.1641
SERBP1	26135	ENSG00000142864	-1.12118	7.54732	-15.0228	2.51e-13	4.25e-12	20.2051
HADHB	3032	ENSG00000138029	-1.28464	6.89162	-15.0215	2.52e-13	4.25e-12	20.2883
BLVRB	645	ENSG00000090013	-1.24675	7.53355	-15.0098	2.56e-13	4.32e-12	20.191
CALU	813	ENSG00000128595	-1.09869	7.82778	-15.0039	2.58e-13	4.34e-12	20.1465
N4BP1	9683	ENSG00000102921	1.48115	6.23844	15.0037	2.58e-13	4.34e-12	20.305
GPAA1	8733	ENSG00000197858	-1.58072	6.02096	-14.9985	2.6e-13	4.37e-12	20.3921
NAA15	80155	ENSG00000164134	1.39138	6.41899	14.9923	2.62e-13	4.4e-12	20.2656
HSF2	3298	ENSG00000025156	1.92617	4.59657	14.9903	2.63e-13	4.41e-12	20.5099
ABCG2	9429	ENSG00000118777	-1.90848	5.25208	-14.9866	2.64e-13	4.43e-12	20.5014
CAPZB	832	ENSG00000077549	-1.25903	6.95677	-14.9647	2.73e-13	4.56e-12	20.1979
ACTR2	10097	ENSG00000138071	-1.01115	8.41947	-14.9633	2.73e-13	4.56e-12	20.0277
CREBBP	1387	ENSG00000005339	1.34236	6.66923	14.9612	2.74e-13	4.56e-12	20.1908
MTHFD1	4522	ENSG00000100714	-1.4829	6.33767	-14.9617	2.74e-13	4.56e-12	20.2884
EEF1G	1937	ENSG00000254772	-0.875485	9.93379	-14.9525	2.77e-13	4.61e-12	19.8754
AFF4	27125	ENSG00000072364	1.08778	8.1337	14.9487	2.79e-13	4.63e-12	20.0224
FBN2	2201	ENSG00000138829	-1.54375	7.12201	-14.948	2.79e-13	4.63e-12	20.1628
PSMA7	5688	ENSG00000101182	-1.13425	7.5954	-14.9473	2.79e-13	4.63e-12	20.0915
DPF2	5977	ENSG00000133884	1.3765	6.06418	14.9407	2.82e-13	4.67e-12	20.2368
RTN3	10313	ENSG00000133318	-1.15184	7.3812	-14.9358	2.84e-13	4.7e-12	20.1007
ZNF721	170960	ENSG00000182903	1.68392	5.10649	14.9339	2.85e-13	4.7e-12	20.3597
JMY	133746	ENSG00000152409	1.93508	5.26519	14.9329	2.85e-13	4.71e-12	20.3412
PAXBP1	94104	ENSG00000263141	1.43908	5.87032	14.9129	2.93e-13	4.83e-12	20.223
PRDX5	25824	ENSG00000126432	-1.28605	7.47718	-14.9071	2.95e-13	4.87e-12	20.0519
PPIF	10105	ENSG00000108179	1.12815	7.92437	14.8889	3.03e-13	4.99e-12	19.9565
CPSF7	79869	ENSG00000149532	1.1034	7.39625	14.8862	3.04e-13	5e-12	20.0043
RPL8	6132	ENSG00000161016	-0.829974	10.0932	-14.8656	3.13e-13	5.14e-12	19.7358
CCNG1	900	ENSG00000113328	1.00548	8.81297	14.8521	3.19e-13	5.23e-12	19.8216
C12orf4	57102	ENSG00000047621	1.87387	4.76723	14.8457	3.22e-13	5.27e-12	20.2818
IRF2	3660	ENSG00000168310	1.75493	5.01062	14.836	3.26e-13	5.34e-12	20.2339
COL4A2	1284	ENSG00000134871	-1.37186	7.18363	-14.8212	3.33e-13	5.44e-12	19.9667
FGFR1OP2	26127	ENSG00000111790	1.64851	5.82678	14.8125	3.37e-13	5.51e-12	20.0872
SULF2	55959	ENSG00000196562	-1.45111	6.62205	-14.8102	3.38e-13	5.52e-12	20.0296
G6PC3	92579	ENSG00000141349	-1.52867	6.0208	-14.8	3.43e-13	5.59e-12	20.1066
CAPN1	823	ENSG00000014216	-1.23537	7.10923	-14.7926	3.47e-13	5.64e-12	19.9304
BLZF1	8548	ENSG00000117475	1.54818	5.75178	14.7872	3.49e-13	5.68e-12	20.0595
CHD1	1105	ENSG00000153922	1.13835	7.14519	14.7755	3.55e-13	5.77e-12	19.8703
ZNF8	7554	ENSG00000278129	2.19292	4.33739	14.7698	3.58e-13	5.81e-12	20.2324
TSC22D2	9819	ENSG00000196428	1.43344	5.77608	14.7689	3.58e-13	5.81e-12	20.0289
CBWD2	150472	ENSG00000136682	1.87793	4.66484	14.7638	3.61e-13	5.82e-12	20.179
GOLGA7B	401647	ENSG00000155265	2.71696	3.51711	14.7652	3.6e-13	5.82e-12	20.276
GPX1	2876	ENSG00000233276	-1.59703	6.61972	-14.7654	3.6e-13	5.82e-12	19.9691
UIMC1	51720	ENSG00000087206	1.3903	6.25205	14.7638	3.61e-13	5.82e-12	19.9581
TICAM1	148022	ENSG00000127666	2.05592	4.36081	14.761	3.62e-13	5.84e-12	20.2164
YAF2	10138	ENSG00000015153	1.9103	5.21779	14.7608	3.62e-13	5.84e-12	20.1011
UBC	7316	ENSG00000150991	1.02255	11.7774	14.7543	3.66e-13	5.88e-12	19.4214
PRKCSH	5589	ENSG00000130175	-1.44674	6.56676	-14.7452	3.71e-13	5.95e-12	19.9423
PRPF4B	8899	ENSG00000112739	1.14899	7.07843	14.7323	3.77e-13	6.05e-12	19.8148
TMEM230	29058	ENSG00000089063	-1.3887	6.39388	-14.7152	3.87e-13	6.2e-12	19.9216
ANKRD18A	253650	ENSG00000180071	1.74758	4.77909	14.6947	3.98e-13	6.37e-12	20.0639
SIX4	51804	ENSG00000100625	2.9487	3.80846	14.686	4.03e-13	6.44e-12	20.1641
RAB2B	84932	ENSG00000129472	1.97076	4.91503	14.6831	4.04e-13	6.46e-12	20.035
RPP38	10557	ENSG00000152464	1.5805	5.44457	14.6807	4.06e-13	6.47e-12	19.9492
TP53BP2	7159	ENSG00000143514	1.30265	6.58092	14.6803	4.06e-13	6.47e-12	19.796
POLD2	5425	ENSG00000106628	-1.92596	5.31581	-14.6777	4.07e-13	6.49e-12	20.0564
RIMKLB	57494	ENSG00000166532	1.55677	6.08988	14.6696	4.12e-13	6.55e-12	19.8445
SLC7A2	6542	ENSG00000003989	1.4447	5.79768	14.6699	4.12e-13	6.55e-12	19.8834
EIF2AK3	9451	ENSG00000172071	1.48981	6.46222	14.6687	4.13e-13	6.55e-12	19.7955
PFDN2	5202	ENSG00000143256	1.68461	5.62068	14.6595	4.18e-13	6.62e-12	19.8956
PRX	57716	ENSG00000105227	2.19304	4.1199	14.66	4.18e-13	6.62e-12	20.0996
ZNF778	197320	ENSG00000170100	2.0127	4.30318	14.6587	4.19e-13	6.62e-12	20.0755
TRIM5	85363	ENSG00000132256	1.46295	5.95386	14.6474	4.25e-13	6.72e-12	19.8295
KIAA2026	158358	ENSG00000183354	1.61825	5.44538	14.6447	4.27e-13	6.74e-12	19.8975
ALDH3B1	221	ENSG00000006534	-1.36485	6.76437	-14.6418	4.29e-13	6.76e-12	19.7614
GBP1	2633	ENSG00000117228	2.52621	5.12059	14.637	4.32e-13	6.8e-12	19.9559
TP53I3	9540	ENSG00000115129	-1.11766	7.55851	-14.6201	4.42e-13	6.96e-12	19.622
BCL7A	605	ENSG00000110987	1.77135	5.17292	14.6054	4.51e-13	7.08e-12	19.8815
LAP3	51056	ENSG00000002549	2.09392	6.32875	14.6048	4.52e-13	7.08e-12	19.7285
SLC48A1	55652	ENSG00000211584	-1.97931	5.11971	-14.6061	4.51e-13	7.08e-12	19.9793
ZBTB11	27107	ENSG00000066422	1.41543	6.20001	14.6063	4.51e-13	7.08e-12	19.7367
CDK17	5128	ENSG00000059758	1.38273	5.8583	14.6035	4.53e-13	7.09e-12	19.778
ETV3	2117	ENSG00000117036	2.22717	4.18381	14.6014	4.54e-13	7.1e-12	20.0102
LAMP1	3916	ENSG00000185896	-1.37389	7.03122	-14.5998	4.55e-13	7.11e-12	19.6652
COL18A1	80781	ENSG00000182871	-1.52832	6.47748	-14.5887	4.62e-13	7.21e-12	19.731
UTP15	84135	ENSG00000164338	1.59523	5.16582	14.5733	4.72e-13	7.36e-12	19.8323
LRPAP1	4043	ENSG00000163956	-1.57972	5.98798	-14.5656	4.78e-13	7.42e-12	19.7759
PRKDC	5591	ENSG00000253729	-1.35211	8.00385	-14.5658	4.78e-13	7.42e-12	19.4983
GOSR1	9527	ENSG00000108587	1.2082	6.61291	14.5541	4.86e-13	7.53e-12	19.6077
KDM4C	23081	ENSG00000107077	1.46234	6.12077	14.554	4.86e-13	7.53e-12	19.671
BANF1	8815	ENSG00000175334	-1.23682	7.00772	-14.553	4.86e-13	7.53e-12	19.595
CYP4F11	57834	ENSG00000171903	-1.98402	5.51169	-14.5505	4.88e-13	7.55e-12	19.8475
PPP2R2A	5520	ENSG00000221914	1.10907	7.34876	14.5502	4.88e-13	7.55e-12	19.5209
TMEM14B	81853	ENSG00000137210	-1.69792	5.63316	-14.5429	4.93e-13	7.62e-12	19.8036
UGCG	7357	ENSG00000148154	1.416	5.92981	14.5312	5.02e-13	7.74e-12	19.6632
TRAM1	23471	ENSG00000067167	-1.28638	9.26296	-14.5209	5.09e-13	7.84e-12	19.3099
PHC2	1912	ENSG00000134686	1.46082	5.68159	14.5094	5.17e-13	7.96e-12	19.6662
KPNA4	3840	ENSG00000186432	1.01934	7.73979	14.4912	5.31e-13	8.16e-12	19.3949
GRHPR	9380	ENSG00000137106	-1.27014	6.93437	-14.4862	5.35e-13	8.21e-12	19.5083
P4HB	5034	ENSG00000185624	-0.902957	10.0841	-14.4659	5.51e-13	8.45e-12	19.1529
COX7A2L	9167	ENSG00000115944	-1.2041	6.82229	-14.4544	5.6e-13	8.57e-12	19.4738
TPM2	7169	ENSG00000198467	-0.988133	8.49828	-14.4547	5.59e-13	8.57e-12	19.2797
DCAF5	8816	ENSG00000139990	1.17639	6.71347	14.4501	5.63e-13	8.61e-12	19.4432
CBLL1	79872	ENSG00000105879	1.3605	5.90117	14.4201	5.88e-13	8.98e-12	19.5039
TSPAN4	7106	ENSG00000214063	-1.80379	5.32167	-14.4164	5.91e-13	9.02e-12	19.6716
VDR	7421	ENSG00000111424	2.34615	3.87806	14.4148	5.92e-13	9.03e-12	19.7686
TSPYL4	23270	ENSG00000187189	1.71131	4.93829	14.4127	5.94e-13	9.05e-12	19.6343
EFTUD2	9343	ENSG00000108883	-1.09656	7.45547	-14.4005	6.05e-13	9.2e-12	19.3111
PPT1	5538	ENSG00000131238	-1.62673	5.69496	-14.3919	6.12e-13	9.31e-12	19.5714
ZNF518B	85460	ENSG00000178163	1.59312	5.17328	14.3775	6.25e-13	9.49e-12	19.5454
CWC22	57703	ENSG00000163510	1.60231	5.58193	14.3699	6.32e-13	9.57e-12	19.4767
KDM3A	55818	ENSG00000115548	2.01293	8.93963	14.3698	6.32e-13	9.57e-12	19.1082
SLC25A25	114789	ENSG00000148339	1.77793	5.38087	14.3688	6.33e-13	9.58e-12	19.5071
NFX1	4799	ENSG00000086102	1.18733	6.84851	14.3615	6.39e-13	9.67e-12	19.297
ANKRD11	29123	ENSG00000167522	1.19099	7.72278	14.3571	6.44e-13	9.72e-12	19.1992
TK1	7083	ENSG00000167900	-2.16675	5.05529	-14.3568	6.44e-13	9.72e-12	19.6353
ADAM15	8751	ENSG00000143537	-1.40411	6.48548	-14.3509	6.49e-13	9.79e-12	19.3768
OTUD1	220213	ENSG00000165312	2.10682	4.13708	14.3454	6.54e-13	9.86e-12	19.6449
RPL6	6128	ENSG00000089009	-0.834168	9.65704	-14.3433	6.56e-13	9.88e-12	19.0077
GLB1	2720	ENSG00000170266	-1.45042	6.53569	-14.3266	6.72e-13	1.01e-11	19.3351
SLK	9748	ENSG00000065613	1.08911	7.68008	14.3235	6.75e-13	1.01e-11	19.153
MAP3K1	4214	ENSG00000095015	1.28712	6.25754	14.3192	6.8e-13	1.02e-11	19.3067
AKAP17A	8227	ENSG00000197976	1.46909	5.67093	14.3135	6.85e-13	1.03e-11	19.3801
MAP2K4	6416	ENSG00000065559	1.24651	6.58008	14.3085	6.9e-13	1.03e-11	19.2501
CETN2	1069	ENSG00000147400	-1.56396	5.81782	-14.3	6.99e-13	1.04e-11	19.4144
DIS3	22894	ENSG00000083520	1.33401	6.42055	14.2849	7.14e-13	1.07e-11	19.235
TGS1	96764	ENSG00000137574	1.48365	6.00356	14.285	7.14e-13	1.07e-11	19.2915
DDB1	1642	ENSG00000167986	-1.11743	8.10806	-14.2815	7.18e-13	1.07e-11	19.0626
RRM2	6241	ENSG00000171848	-2.14033	6.03103	-14.2809	7.18e-13	1.07e-11	19.3838
AKAP12	9590	ENSG00000131016	1.12902	9.17903	14.271	7.29e-13	1.08e-11	18.9354
ACAA2	10449	ENSG00000167315	-1.49227	5.89919	-14.2677	7.32e-13	1.09e-11	19.3483
SNHG15	NA	ENSG00000232956	1.59797	5.13983	14.2679	7.32e-13	1.09e-11	19.3896
CLDN2	9075	ENSG00000165376	-2.85094	5.23955	-14.26	7.4e-13	1.1e-11	19.5076
C1QTNF1	114897	ENSG00000173918	1.09533	7.12144	14.2583	7.42e-13	1.1e-11	19.1133
ZNF14	7561	ENSG00000105708	2.82652	3.75548	14.2582	7.42e-13	1.1e-11	19.5572
BRD4	23476	ENSG00000141867	1.46916	5.85382	14.2502	7.51e-13	1.11e-11	19.2605
EPB41L4A-AS1	NA	ENSG00000224032	1.8393	4.91309	14.2344	7.68e-13	1.13e-11	19.3748
IFITM1	8519	ENSG00000185885	4.8727	3.38938	14.2322	7.71e-13	1.14e-11	19.4425
KIAA0895	23366	ENSG00000164542	1.95716	5.41954	14.2292	7.74e-13	1.14e-11	19.2991
RFX7	64864	ENSG00000181827	1.16284	6.88001	14.2275	7.76e-13	1.14e-11	19.0943
ATRAID	51374	ENSG00000138085	-1.66164	6.17978	-14.2197	7.85e-13	1.15e-11	19.2429
LASP1	3927	ENSG00000002834	-0.986391	9.12974	-14.214	7.91e-13	1.16e-11	18.863
RSBN1	54665	ENSG00000081019	2.65923	4.64879	14.2073	7.99e-13	1.17e-11	19.3941
SLC30A7	148867	ENSG00000162695	1.43288	5.94445	14.2045	8.02e-13	1.18e-11	19.18
SOX4	6659	ENSG00000124766	1.3381	6.64678	14.2006	8.07e-13	1.18e-11	19.082
ATXN7L3B	552889	ENSG00000253719	1.02173	7.66749	14.1989	8.09e-13	1.18e-11	18.9682
STK35	140901	ENSG00000125834	1.3623	6.01646	14.1993	8.08e-13	1.18e-11	19.161
ANTXR1	84168	ENSG00000169604	-1.56211	6.49636	-14.1965	8.12e-13	1.18e-11	19.1534
SUPV3L1	6832	ENSG00000156502	1.2954	6.19325	14.1972	8.11e-13	1.18e-11	19.1339
IGFBP6	3489	ENSG00000167779	-1.66129	5.84772	-14.1903	8.19e-13	1.19e-11	19.2524
PDCD4	27250	ENSG00000150593	-1.58037	5.58449	-14.1857	8.24e-13	1.2e-11	19.2818
CKB	1152	ENSG00000166165	-1.68596	6.03064	-14.1796	8.32e-13	1.21e-11	19.2061
TMEM14C	51522	ENSG00000284936	-1.38004	6.13519	-14.1706	8.43e-13	1.23e-11	19.161
MEG3	NA	ENSG00000214548	1.42144	6.22303	14.1574	8.59e-13	1.25e-11	19.0722
ANAPC11	51529	ENSG00000141552	-1.76066	5.277	-14.146	8.73e-13	1.27e-11	19.2769
CD109	135228	ENSG00000156535	-1.26833	7.45755	-14.1438	8.76e-13	1.27e-11	18.9331
SNW1	22938	ENSG00000100603	1.26657	7.17828	14.1431	8.77e-13	1.27e-11	18.9358
TRIM4	89122	ENSG00000146833	1.55607	5.37375	14.1254	9e-13	1.3e-11	19.1436
SREK1IP1	285672	ENSG00000153006	1.86688	5.4966	14.1104	9.2e-13	1.33e-11	19.1093
SERPINE1	5054	ENSG00000106366	0.782942	11.3694	14.1045	9.28e-13	1.34e-11	18.4924
SCUBE2	57758	ENSG00000175356	4.25953	2.50212	14.1034	9.29e-13	1.34e-11	19.1193
PBX2	5089	ENSG00000237344	1.27912	6.14022	14.1016	9.32e-13	1.34e-11	18.998
EZH1	2145	ENSG00000108799	1.49245	5.35691	14.1007	9.33e-13	1.34e-11	19.1082
TBCB	1155	ENSG00000105254	-1.25542	6.6911	-14.0992	9.35e-13	1.34e-11	18.9659
PSMC6	5706	ENSG00000100519	1.07777	7.20112	14.0979	9.37e-13	1.35e-11	18.8646
REEP5	7905	ENSG00000129625	-1.13795	7.08584	-14.0959	9.4e-13	1.35e-11	18.9043
ZNF3	7551	ENSG00000166526	1.28951	6.09372	14.0848	9.55e-13	1.37e-11	18.9793
COA3	28958	ENSG00000183978	-1.95705	5.14296	-14.076	9.67e-13	1.39e-11	19.2032
ECHS1	1892	ENSG00000127884	-1.73235	6.3059	-14.0743	9.7e-13	1.39e-11	19.0083
CYC1	1537	ENSG00000179091	-1.59862	6.35272	-14.0574	9.94e-13	1.42e-11	18.9681
SF3B4	10262	ENSG00000143368	1.10695	6.94815	14.0397	1.02e-12	1.46e-11	18.8046
IFITM3	10410	ENSG00000142089	2.81825	4.24392	14.0272	1.04e-12	1.48e-11	19.1869
ANXA11	311	ENSG00000122359	-1.29104	6.79956	-14.0263	1.04e-12	1.48e-11	18.8423
GNS	2799	ENSG00000135677	-1.38812	6.92847	-14.022	1.05e-12	1.49e-11	18.8217
CREB1	1385	ENSG00000118260	1.28442	6.37572	14.0202	1.05e-12	1.49e-11	18.8449
KRT18	3875	ENSG00000111057	-1.44671	10.5546	-14.0016	1.08e-12	1.53e-11	18.4214
DBP	1628	ENSG00000105516	3.78931	3.09379	13.9955	1.09e-12	1.55e-11	19.1391
PFKP	5214	ENSG00000067057	-0.939347	9.21088	-13.9919	1.09e-12	1.55e-11	18.5201
ERMP1	79956	ENSG00000099219	-1.46443	6.28446	-13.9784	1.12e-12	1.58e-11	18.8532
CCT3	7203	ENSG00000163468	-0.858957	9.13181	-13.9774	1.12e-12	1.58e-11	18.5045
EIF4E	1977	ENSG00000151247	1.40208	5.88188	13.9728	1.13e-12	1.59e-11	18.8405
SERINC5	256987	ENSG00000164300	-1.97582	5.25812	-13.9656	1.14e-12	1.61e-11	19.0247
HIPK2	28996	ENSG00000064393	1.31402	5.96737	13.9553	1.15e-12	1.63e-11	18.8015
RPL4	6124	ENSG00000174444	-0.718346	11.1383	-13.9555	1.15e-12	1.63e-11	18.2924
FOXA2	3170	ENSG00000125798	1.47626	5.39643	13.9544	1.16e-12	1.63e-11	18.8824
PFKL	5211	ENSG00000141959	-1.27437	6.7947	-13.9513	1.16e-12	1.63e-11	18.7287
C6orf62	81688	ENSG00000112308	1.08358	7.28162	13.9471	1.17e-12	1.64e-11	18.6284
HDX	139324	ENSG00000165259	2.19688	3.9749	13.9427	1.18e-12	1.65e-11	19.0714
PSMB6	5694	ENSG00000142507	-1.21616	6.80335	-13.9425	1.18e-12	1.65e-11	18.7129
MRPL24	79590	ENSG00000143314	-1.61409	5.81159	-13.9402	1.18e-12	1.65e-11	18.8819
NDUFA11	126328	ENSG00000174886	-1.75635	5.17418	-13.9389	1.18e-12	1.66e-11	18.9844
HNRNPH1	3187	ENSG00000284254	0.911526	8.97628	13.9324	1.19e-12	1.67e-11	18.4428
RAB30	27314	ENSG00000137502	2.08609	4.11269	13.9328	1.19e-12	1.67e-11	19.0397
SMARCA4	6597	ENSG00000127616	1.97976	4.26203	13.9253	1.21e-12	1.68e-11	19.0095
LAS1L	81887	ENSG00000001497	-1.6809	5.40843	-13.924	1.21e-12	1.69e-11	18.9241
CASP10	843	ENSG00000003400	1.92507	4.72218	13.9141	1.23e-12	1.71e-11	18.9304
C12orf57	113246	ENSG00000111678	-1.66862	5.51643	-13.9085	1.24e-12	1.72e-11	18.8823
SKP1	6500	ENSG00000113558	-0.992299	8.13466	-13.8932	1.27e-12	1.76e-11	18.4731
COPS6	10980	ENSG00000168090	-1.41579	6.5008	-13.8916	1.27e-12	1.76e-11	18.6873
CCND3	896	ENSG00000112576	-1.50258	6.42093	-13.8844	1.28e-12	1.78e-11	18.6915
CD99L2	83692	ENSG00000102181	-1.29822	6.52321	-13.8849	1.28e-12	1.78e-11	18.6688
CD63	967	ENSG00000135404	-1.00956	8.31564	-13.8805	1.29e-12	1.79e-11	18.4358
PCBP1	5093	ENSG00000169564	0.90676	8.72206	13.875	1.3e-12	1.8e-11	18.3782
ARC	23237	ENSG00000198576	2.9758	3.03827	13.8667	1.32e-12	1.82e-11	18.9736
CHIC2	26511	ENSG00000109220	2.56324	3.83549	13.8523	1.34e-12	1.86e-11	18.9542
GNAS	2778	ENSG00000087460	-0.918242	9.08124	-13.8416	1.37e-12	1.88e-11	18.3028
IGFBP3	3486	ENSG00000146674	-0.943746	11.5768	-13.8389	1.37e-12	1.89e-11	18.078
PERP	64065	ENSG00000112378	-1.13056	8.38851	-13.8205	1.41e-12	1.94e-11	18.3385
HSP90AA1	3320	ENSG00000080824	-0.761479	11.923	-13.818	1.41e-12	1.95e-11	18.0146
SNHG12	NA	ENSG00000197989	1.78366	4.60907	13.8012	1.45e-12	1.99e-11	18.7746
LAMB1	3912	ENSG00000091136	-1.21722	8.40957	-13.7944	1.46e-12	2.01e-11	18.2978
ZNF131	7690	ENSG00000172262	1.46283	5.61935	13.792	1.47e-12	2.02e-11	18.6044
MPHOSPH10	10199	ENSG00000124383	1.11046	6.88066	13.7818	1.49e-12	2.05e-11	18.4204
USP42	84132	ENSG00000106346	1.97669	4.43963	13.7784	1.5e-12	2.05e-11	18.7675
QSOX1	5768	ENSG00000116260	-1.05048	7.81055	-13.7757	1.51e-12	2.06e-11	18.3283
PSMB9	5698	ENSG00000240065	2.21671	4.35905	13.7713	1.52e-12	2.07e-11	18.7706
ATIC	471	ENSG00000138363	-1.18864	7.09758	-13.77	1.52e-12	2.07e-11	18.4099
ARID4A	5926	ENSG00000032219	1.33975	6.34824	13.7653	1.53e-12	2.09e-11	18.4613
PLK2	10769	ENSG00000145632	0.908672	8.98559	13.7612	1.54e-12	2.1e-11	18.1801
TAP2	6891	ENSG00000237599	1.75474	5.62719	13.7573	1.55e-12	2.11e-11	18.5537
CEP85L	387119	ENSG00000111860	2.08516	4.89295	13.7519	1.56e-12	2.12e-11	18.668
FAM8A1	51439	ENSG00000137414	1.52643	5.05212	13.7522	1.56e-12	2.12e-11	18.6293
NOL8	55035	ENSG00000198000	1.32598	6.9473	13.7459	1.57e-12	2.14e-11	18.359
ATP6V0A1	535	ENSG00000033627	1.13363	6.67071	13.7397	1.59e-12	2.16e-11	18.3808
MPDU1	9526	ENSG00000129255	-1.4168	6.31095	-13.738	1.59e-12	2.16e-11	18.4824
CLK2	1196	ENSG00000261893	1.48295	5.70463	13.7302	1.61e-12	2.18e-11	18.4982
PSME4	23198	ENSG00000068878	0.984958	7.98041	13.725	1.62e-12	2.2e-11	18.2181
SNHG3	8420	ENSG00000242125	1.43019	6.28452	13.7204	1.64e-12	2.21e-11	18.4029
SLIRP	81892	ENSG00000119705	-1.46384	5.98573	-13.7143	1.65e-12	2.23e-11	18.5018
COX5B	1329	ENSG00000135940	-1.51777	6.18715	-13.6985	1.69e-12	2.28e-11	18.4468
MBD1	4152	ENSG00000141644	1.32117	5.93421	13.6887	1.71e-12	2.31e-11	18.4007
TUFT1	7286	ENSG00000143367	1.29796	5.95447	13.6871	1.72e-12	2.31e-11	18.3952
CCDC50	152137	ENSG00000152492	1.15973	6.71104	13.6694	1.76e-12	2.37e-11	18.2681
SRSF4	6429	ENSG00000116350	1.12609	6.56619	13.6673	1.77e-12	2.38e-11	18.2823
MRPS11	64963	ENSG00000181991	-1.89875	5.02055	-13.6665	1.77e-12	2.38e-11	18.6017
FKBP4	2288	ENSG00000004478	-1.00526	8.37944	-13.6583	1.79e-12	2.41e-11	18.0882
SALL1	6299	ENSG00000103449	2.65315	3.67014	13.6574	1.8e-12	2.41e-11	18.6764
FDFT1	2222	ENSG00000284967	-1.22477	6.74625	-13.6564	1.8e-12	2.41e-11	18.2834
PPP1CA	5499	ENSG00000172531	-1.48065	6.6201	-13.6418	1.84e-12	2.46e-11	18.2901
TNRC6A	27327	ENSG00000090905	1.08719	7.18666	13.6358	1.86e-12	2.48e-11	18.1618
TUBB	203068	ENSG00000232575	-0.836886	9.91643	-13.6357	1.86e-12	2.48e-11	17.9104
ARPP19	10776	ENSG00000128989	1.19199	7.88589	13.6292	1.87e-12	2.5e-11	18.0802
ARMCX5	64860	ENSG00000125962	1.79555	4.60649	13.6272	1.88e-12	2.5e-11	18.5114
ZSWIM6	57688	ENSG00000130449	1.44331	5.62051	13.6242	1.89e-12	2.51e-11	18.3476
CYP24A1	1591	ENSG00000019186	-1.05171	7.89083	-13.6183	1.9e-12	2.53e-11	18.0773
PVT1	NA	ENSG00000249859	1.57868	5.53428	13.6169	1.91e-12	2.54e-11	18.3524
EXOC8	149371	ENSG00000116903	1.43982	5.47379	13.6093	1.93e-12	2.56e-11	18.3465
PLEKHM2	23207	ENSG00000116786	1.36454	5.90743	13.6072	1.94e-12	2.57e-11	18.2797
PAICS	10606	ENSG00000128050	-1.02639	7.70376	-13.6029	1.95e-12	2.58e-11	18.0737
DNAJC27	51277	ENSG00000115137	2.16981	3.98276	13.6009	1.96e-12	2.59e-11	18.5596
ZNF764	92595	ENSG00000169951	2.26231	3.70163	13.5927	1.98e-12	2.62e-11	18.5711
CNPY2	10330	ENSG00000257727	-1.53286	5.86501	-13.5917	1.98e-12	2.62e-11	18.3352
TOPORS	10210	ENSG00000197579	1.35099	6.49867	13.587	2e-12	2.64e-11	18.1677
USP9X	8239	ENSG00000124486	0.897044	8.81124	13.5847	2e-12	2.64e-11	17.923
YRDC	79693	ENSG00000196449	1.49199	5.62722	13.5823	2.01e-12	2.65e-11	18.2834
NDUFB2	4708	ENSG00000090266	-1.81659	5.44844	-13.5752	2.03e-12	2.68e-11	18.394
RPL19	6143	ENSG00000108298	-0.778109	10.6126	-13.5695	2.05e-12	2.7e-11	17.7452
MIS12	79003	ENSG00000167842	1.21379	6.21356	13.5613	2.08e-12	2.73e-11	18.1651
RRAGC	64121	ENSG00000116954	1.32063	5.77281	13.5589	2.08e-12	2.74e-11	18.224
VCAN	1462	ENSG00000038427	-1.4282	6.71402	-13.5531	2.1e-12	2.76e-11	18.1377
CD81	975	ENSG00000110651	-1.25506	7.36194	-13.5519	2.1e-12	2.76e-11	18.0415
KDM5C	8242	ENSG00000126012	1.03904	7.77209	13.5464	2.12e-12	2.78e-11	17.9626
TAGLN2	8407	ENSG00000158710	-0.893527	8.73642	-13.5419	2.14e-12	2.8e-11	17.8722
ELOVL7	79993	ENSG00000164181	1.40583	5.59309	13.5267	2.19e-12	2.86e-11	18.2009
FASN	2194	ENSG00000169710	-1.36215	6.47102	-13.5265	2.19e-12	2.86e-11	18.1282
CCNB1IP1	57820	ENSG00000100814	1.16486	6.41452	13.5243	2.19e-12	2.86e-11	18.0808
AGAP6	414189	ENSG00000204149	2.0135	4.35102	13.518	2.22e-12	2.89e-11	18.3836
C1QBP	708	ENSG00000108561	-1.21698	7.23919	-13.5116	2.24e-12	2.91e-11	17.9937
PTMS	5763	ENSG00000159335	-1.29241	7.19832	-13.5091	2.25e-12	2.92e-11	17.998
SIM2	6493	ENSG00000159263	1.7411	4.65528	13.5056	2.26e-12	2.94e-11	18.3153
ALDH7A1	501	ENSG00000164904	-1.78606	5.2711	-13.5042	2.26e-12	2.94e-11	18.3131
ATAD2B	54454	ENSG00000119778	1.4065	5.49095	13.5008	2.27e-12	2.95e-11	18.1759
PDE10A	10846	ENSG00000112541	1.6705	4.95153	13.4977	2.28e-12	2.96e-11	18.2567
ZMPSTE24	10269	ENSG00000084073	-1.35924	6.09862	-13.4957	2.29e-12	2.97e-11	18.14
KIF20B	9585	ENSG00000138182	1.51882	5.58431	13.4906	2.31e-12	2.99e-11	18.1472
HSBP1	3281	ENSG00000230989	-1.09455	7.37593	-13.4886	2.32e-12	2.99e-11	17.9369
SPHK1	8877	ENSG00000176170	1.9623	4.10053	13.4887	2.32e-12	2.99e-11	18.3713
METTL16	79066	ENSG00000127804	1.22695	6.14475	13.4822	2.34e-12	3.02e-11	18.0519
ZBTB34	403341	ENSG00000177125	1.52547	5.29033	13.4821	2.34e-12	3.02e-11	18.179
USP12	219333	ENSG00000152484	1.53253	5.70825	13.4672	2.39e-12	3.08e-11	18.0941
NHP2	55651	ENSG00000145912	-1.51497	5.97495	-13.461	2.41e-12	3.11e-11	18.1163
BRPF1	7862	ENSG00000156983	1.27762	5.83169	13.4505	2.45e-12	3.16e-11	18.047
ZC3H13	23091	ENSG00000123200	1.26886	6.212	13.4473	2.46e-12	3.17e-11	17.9884
IRAK1	3654	ENSG00000184216	-1.00627	7.53182	-13.4417	2.49e-12	3.19e-11	17.8423
SEC23A	10484	ENSG00000100934	-1.10636	6.8495	-13.4381	2.5e-12	3.21e-11	17.9272
CRYZ	1429	ENSG00000116791	-1.40837	6.50907	-13.4366	2.51e-12	3.21e-11	17.9858
CFL2	1073	ENSG00000165410	1.02581	7.35608	13.4315	2.52e-12	3.24e-11	17.826
SLMAP	7871	ENSG00000163681	1.19734	6.40684	13.4292	2.53e-12	3.24e-11	17.9338
GSK3B	2932	ENSG00000082701	1.0303	7.15997	13.418	2.58e-12	3.3e-11	17.8261
IPPK	64768	ENSG00000127080	1.54099	4.95016	13.4153	2.59e-12	3.31e-11	18.1277
LTN1	26046	ENSG00000198862	1.52176	6.01722	13.4052	2.63e-12	3.36e-11	17.9522
ANKRD50	57182	ENSG00000151458	1.27196	5.89508	13.3998	2.65e-12	3.38e-11	17.9592
RAPGEF6	51735	ENSG00000158987	1.28862	5.839	13.3936	2.67e-12	3.41e-11	17.9576
RPS25	6230	ENSG00000280831	-1.08378	8.21174	-13.3941	2.67e-12	3.41e-11	17.6951
TMEM106B	54664	ENSG00000106460	-1.44791	6.18117	-13.3926	2.68e-12	3.41e-11	17.9704
CDC42SE1	56882	ENSG00000197622	1.02563	7.34657	13.3886	2.69e-12	3.43e-11	17.7599
PIAS1	8554	ENSG00000033800	1.26775	5.83394	13.3852	2.71e-12	3.44e-11	17.945
PRPF38A	84950	ENSG00000134748	1.30331	5.85693	13.3802	2.73e-12	3.46e-11	17.9344
NUP153	9972	ENSG00000124789	1.09439	7.0245	13.3707	2.77e-12	3.51e-11	17.7674
AMMECR1L	83607	ENSG00000144233	1.21188	6.23559	13.3701	2.77e-12	3.51e-11	17.8646
SLC25A11	8402	ENSG00000108528	-2.06427	4.97092	-13.3668	2.79e-12	3.53e-11	18.1594
HLA-E	3133	ENSG00000225201	1.07768	7.54534	13.365	2.79e-12	3.53e-11	17.7024
ZNF805	390980	ENSG00000204524	2.29042	3.57481	13.3631	2.8e-12	3.54e-11	18.2334
N4BP3	23138	ENSG00000145911	3.46571	3.16336	13.3621	2.81e-12	3.54e-11	18.2372
ZNF335	63925	ENSG00000198026	1.62801	4.93861	13.3586	2.82e-12	3.56e-11	18.0438
ATXN7L3	56970	ENSG00000087152	1.12932	6.63855	13.3533	2.84e-12	3.58e-11	17.7855
SRRM1	10250	ENSG00000133226	1.15292	6.56496	13.3516	2.85e-12	3.59e-11	17.7919
IL4R	3566	ENSG00000077238	1.4499	5.26464	13.3499	2.86e-12	3.6e-11	17.9757
DYRK1A	1859	ENSG00000157540	1.29809	6.1611	13.3465	2.87e-12	3.61e-11	17.8384
MAFK	7975	ENSG00000198517	1.3556	6.62037	13.3453	2.88e-12	3.62e-11	17.7765
NDUFAF5	79133	ENSG00000101247	1.50174	5.12853	13.3407	2.9e-12	3.64e-11	17.9832
ALDH1B1	219	ENSG00000137124	-1.3958	6.13102	-13.3256	2.97e-12	3.72e-11	17.8716
TMEM43	79188	ENSG00000170876	-1.17158	6.74837	-13.324	2.97e-12	3.73e-11	17.7652
RPN1	6184	ENSG00000163902	-1.17969	7.34316	-13.3191	3e-12	3.75e-11	17.6782
TMED10	10972	ENSG00000170348	-1.07052	7.31832	-13.317	3.01e-12	3.76e-11	17.6748
OFD1	8481	ENSG00000046651	1.34958	5.97471	13.3117	3.03e-12	3.79e-11	17.81
WDR48	57599	ENSG00000114742	1.25125	6.26029	13.3086	3.04e-12	3.8e-11	17.765
ETV6	2120	ENSG00000139083	1.61132	4.8822	13.3068	3.05e-12	3.81e-11	17.9721
PPIA	5478	ENSG00000196262	-0.855675	9.80052	-13.3057	3.06e-12	3.81e-11	17.4043
RSU1	6251	ENSG00000148484	-1.47479	6.05797	-13.2959	3.1e-12	3.87e-11	17.8416
LAMTOR2	28956	ENSG00000116586	-1.57876	5.35863	-13.2943	3.11e-12	3.87e-11	17.962
PRKD2	25865	ENSG00000105287	1.39565	6.2763	13.2881	3.14e-12	3.91e-11	17.7319
TM9SF2	9375	ENSG00000125304	-1.10494	7.2572	-13.2776	3.19e-12	3.97e-11	17.6214
ZNF574	64763	ENSG00000105732	1.33889	5.5686	13.2766	3.2e-12	3.97e-11	17.8148
SCP2	6342	ENSG00000116171	-1.69834	5.36787	-13.2755	3.2e-12	3.97e-11	17.9395
PSMC3	5702	ENSG00000165916	-1.19567	6.80335	-13.2728	3.22e-12	3.98e-11	17.6771
GPS1	2873	ENSG00000169727	-1.53804	5.82257	-13.2642	3.26e-12	4.03e-11	17.8351
PPP4R1L	NA	ENSG00000124224	2.61694	3.46954	13.2605	3.28e-12	4.05e-11	18.085
SEC61A1	29927	ENSG00000058262	-0.962974	8.28105	-13.2595	3.28e-12	4.06e-11	17.4739
RPS21	6227	ENSG00000171858	-1.06824	8.51736	-13.2474	3.34e-12	4.13e-11	17.4327
ZNF451	26036	ENSG00000112200	1.37291	5.61022	13.2443	3.36e-12	4.15e-11	17.7584
VCL	7414	ENSG00000035403	-0.975565	8.70841	-13.2437	3.36e-12	4.15e-11	17.4075
TRIAP1	51499	ENSG00000170855	0.928488	7.99422	13.2398	3.38e-12	4.17e-11	17.4593
ZNF107	51427	ENSG00000196247	1.83266	4.46473	13.2388	3.39e-12	4.17e-11	17.9341
GPATCH2L	55668	ENSG00000089916	1.59887	4.91252	13.2354	3.41e-12	4.19e-11	17.8542
THBD	7056	ENSG00000178726	1.26611	7.14227	13.2327	3.42e-12	4.2e-11	17.5379
ZNF776	284309	ENSG00000152443	1.84452	4.98917	13.227	3.45e-12	4.24e-11	17.8348
JAG1	182	ENSG00000101384	0.888202	8.31701	13.2222	3.47e-12	4.26e-11	17.4001
F5	2153	ENSG00000198734	-2.10164	4.82559	-13.2205	3.48e-12	4.27e-11	17.956
ZIC5	85416	ENSG00000139800	1.97962	4.13443	13.2182	3.5e-12	4.28e-11	17.9512
P4HA2	8974	ENSG00000072682	-0.976642	7.51343	-13.2115	3.53e-12	4.32e-11	17.4818
RAB24	53917	ENSG00000169228	1.7466	4.55994	13.2064	3.56e-12	4.35e-11	17.8686
BCL6	604	ENSG00000113916	1.74729	5.25667	13.2039	3.57e-12	4.37e-11	17.7516
PSMC5	5705	ENSG00000087191	-1.03736	7.3452	-13.1919	3.64e-12	4.44e-11	17.4731
SNAPC1	6617	ENSG00000023608	1.28024	6.45161	13.1904	3.65e-12	4.45e-11	17.553
RPL23A	6147	ENSG00000198242	-0.849127	9.24951	-13.1672	3.78e-12	4.6e-11	17.2342
TRNP1	388610	ENSG00000253368	-1.30903	6.43764	-13.1658	3.79e-12	4.61e-11	17.5673
GATAD2B	57459	ENSG00000143614	1.49984	5.68818	13.1633	3.8e-12	4.62e-11	17.6196
SMAD7	4092	ENSG00000101665	1.4917	5.54531	13.157	3.84e-12	4.67e-11	17.6313
SERTAD1	29950	ENSG00000197019	1.22725	6.43731	13.1518	3.87e-12	4.7e-11	17.4938
MED15	51586	ENSG00000099917	1.29825	6.26968	13.1362	3.97e-12	4.81e-11	17.492
BMP2	650	ENSG00000125845	2.10072	4.01431	13.1345	3.98e-12	4.82e-11	17.837
DDX50	79009	ENSG00000107625	1.1453	6.36626	13.1309	4e-12	4.84e-11	17.4695
CDCA2	157313	ENSG00000184661	1.85991	5.4498	13.1279	4.02e-12	4.86e-11	17.6054
ELF1	1997	ENSG00000120690	1.1868	6.24464	13.1154	4.1e-12	4.95e-11	17.4614
MLKL	197259	ENSG00000168404	2.21471	4.88608	13.1105	4.13e-12	4.98e-11	17.6753
RNF169	254225	ENSG00000166439	1.50387	5.10094	13.1103	4.13e-12	4.98e-11	17.626
EMC4	51234	ENSG00000128463	-1.31714	6.26809	-13.0947	4.23e-12	5.1e-11	17.4803
WDR34	89891	ENSG00000119333	-1.56991	5.44946	-13.0947	4.23e-12	5.1e-11	17.632
ZNF766	90321	ENSG00000196214	1.47549	5.09719	13.0938	4.24e-12	5.1e-11	17.6008
PPP1R18	170954	ENSG00000231247	1.20865	6.60014	13.0904	4.26e-12	5.12e-11	17.375
ACIN1	22985	ENSG00000100813	0.92922	7.85424	13.0789	4.33e-12	5.21e-11	17.2174
ATG14	22863	ENSG00000126775	1.53025	5.60247	13.0767	4.35e-12	5.22e-11	17.4955
TPD52L1	7164	ENSG00000111907	-2.27055	4.83241	-13.0596	4.47e-12	5.36e-11	17.7135
GBA	2629	ENSG00000262446	-1.56222	5.40654	-13.0571	4.48e-12	5.37e-11	17.5802
TAF3	83860	ENSG00000165632	1.40408	5.42412	13.0565	4.49e-12	5.38e-11	17.489
PAPSS2	9060	ENSG00000198682	-1.31754	6.73534	-13.0537	4.51e-12	5.39e-11	17.3445
NUCB1	4924	ENSG00000104805	-1.05391	7.47419	-13.0489	4.54e-12	5.43e-11	17.2295
ISG20	3669	ENSG00000172183	1.98938	4.32248	13.0437	4.58e-12	5.47e-11	17.6522
DKK1	22943	ENSG00000107984	-1.07721	7.85397	-13.0393	4.61e-12	5.5e-11	17.1703
PARK7	11315	ENSG00000116288	-1.17732	7.07863	-13.0342	4.65e-12	5.54e-11	17.2598
RAPGEF4	11069	ENSG00000091428	3.16905	3.0988	13.0328	4.65e-12	5.55e-11	17.7365
SPRY1	10252	ENSG00000164056	1.97933	4.43244	13.0285	4.69e-12	5.58e-11	17.6116
TPCN1	53373	ENSG00000186815	-1.25953	6.25873	-13.0287	4.68e-12	5.58e-11	17.3759
PDGFD	80310	ENSG00000170962	-2.52133	4.69404	-13.0258	4.71e-12	5.6e-11	17.6866
TWISTNB	221830	ENSG00000105849	1.44218	6.20838	13.0244	4.72e-12	5.6e-11	17.3234
ZNF513	130557	ENSG00000163795	1.63218	4.89131	13.0228	4.73e-12	5.61e-11	17.5227
PYCR1	5831	ENSG00000183010	-1.75026	5.01436	-13.0179	4.76e-12	5.65e-11	17.591
TPD52L2	7165	ENSG00000101150	-1.11682	7.15882	-13.0052	4.86e-12	5.76e-11	17.201
MEGF8	1954	ENSG00000105429	-1.34159	6.63069	-13.0038	4.87e-12	5.77e-11	17.2815
LMAN2L	81562	ENSG00000114988	-1.49151	5.58173	-12.9859	5.01e-12	5.92e-11	17.4345
NXPE3	91775	ENSG00000144815	-1.61242	5.76782	-12.9865	5e-12	5.92e-11	17.4092
SYNGR2	9144	ENSG00000108639	-1.10277	6.7138	-12.9863	5e-12	5.92e-11	17.2315
LARP6	55323	ENSG00000166173	1.28877	5.63057	12.9761	5.08e-12	6e-11	17.3287
RUVBL2	10856	ENSG00000183207	-1.13544	6.98627	-12.9745	5.1e-12	6.01e-11	17.1761
SIAH2	6478	ENSG00000181788	1.35723	5.72253	12.9681	5.15e-12	6.07e-11	17.3033
KLHL20	27252	ENSG00000076321	1.33113	5.39584	12.9615	5.2e-12	6.13e-11	17.3417
PDGFB	5155	ENSG00000100311	2.03859	4.2033	12.9597	5.22e-12	6.14e-11	17.5356
SORT1	6272	ENSG00000134243	-1.98315	4.6461	-12.9506	5.29e-12	6.22e-11	17.5491
MAGT1	84061	ENSG00000102158	-1.04883	7.24735	-12.9498	5.3e-12	6.22e-11	17.0989
C18orf25	147339	ENSG00000152242	1.45349	5.48386	12.9475	5.32e-12	6.24e-11	17.3075
PUM1	9698	ENSG00000134644	1.08849	7.07909	12.932	5.45e-12	6.38e-11	17.0639
PCGF5	84333	ENSG00000180628	1.32935	6.22706	12.9299	5.46e-12	6.4e-11	17.1688
CDC123	8872	ENSG00000151465	-1.15994	6.59418	-12.922	5.53e-12	6.47e-11	17.1476
SP3	6670	ENSG00000172845	1.01069	7.38589	12.915	5.59e-12	6.54e-11	17.0029
CREG1	8804	ENSG00000143162	-1.51512	5.67874	-12.9125	5.61e-12	6.56e-11	17.3
RPS20	6224	ENSG00000008988	-0.753959	9.68867	-12.9125	5.61e-12	6.56e-11	16.7851
RABGGTB	5876	ENSG00000137955	1.00879	6.92482	12.9116	5.62e-12	6.56e-11	17.0486
HEATR5A	25938	ENSG00000129493	-1.60482	5.39902	-12.9104	5.63e-12	6.57e-11	17.3533
EFNB1	1947	ENSG00000090776	1.81133	4.56338	12.9092	5.64e-12	6.57e-11	17.3975
PCGF1	84759	ENSG00000115289	1.59283	4.99324	12.8992	5.73e-12	6.67e-11	17.3079
ESYT1	23344	ENSG00000139641	-1.28606	6.91635	-12.893	5.79e-12	6.73e-11	17.0592
PNPO	55163	ENSG00000108439	-1.62251	5.31277	-12.8929	5.79e-12	6.73e-11	17.339
PRPF3	9129	ENSG00000117360	1.19867	6.4391	12.891	5.81e-12	6.74e-11	17.0761
ALDOA	226	ENSG00000149925	-0.761015	10.5854	-12.8864	5.85e-12	6.79e-11	16.6626
C1orf52	148423	ENSG00000162642	1.65759	5.13982	12.8859	5.85e-12	6.79e-11	17.2638
CLEC4E	26253	ENSG00000166523	2.40819	3.40807	12.883	5.88e-12	6.81e-11	17.5043
ALDH2	217	ENSG00000111275	-1.48775	6.78133	-12.8804	5.9e-12	6.83e-11	17.067
DDX24	57062	ENSG00000089737	0.919246	8.08308	12.877	5.94e-12	6.86e-11	16.8699
ZC3H15	55854	ENSG00000065548	1.04245	7.50469	12.8758	5.95e-12	6.87e-11	16.927
NUDC	10726	ENSG00000090273	-1.0764	6.99436	-12.8744	5.96e-12	6.88e-11	17.0119
SYF2	25949	ENSG00000117614	1.3066	6.30924	12.8709	5.99e-12	6.91e-11	17.0618
MSL2	55167	ENSG00000174579	1.50373	4.91833	12.8616	6.08e-12	7e-11	17.2602
SERINC3	10955	ENSG00000132824	-1.05289	6.92772	-12.8611	6.08e-12	7e-11	16.9986
LSM4	25804	ENSG00000130520	-1.18461	6.3382	-12.8455	6.24e-12	7.17e-11	17.0655
OTUD4	54726	ENSG00000164164	1.28614	6.08034	12.8401	6.29e-12	7.23e-11	17.0439
ACLY	47	ENSG00000131473	-1.05397	9.11121	-12.839	6.3e-12	7.23e-11	16.7214
PDHA1	5160	ENSG00000131828	-1.26267	6.25689	-12.8375	6.32e-12	7.25e-11	17.0697
DBI	1622	ENSG00000155368	-1.10132	7.12034	-12.8301	6.39e-12	7.32e-11	16.9245
ABHD4	63874	ENSG00000100439	-1.11042	7.10527	-12.8236	6.45e-12	7.39e-11	16.9158
OXA1L	5018	ENSG00000155463	-1.09661	6.87204	-12.8127	6.57e-12	7.52e-11	16.9296
MBOAT7	79143	ENSG00000275118	-1.23427	7.13596	-12.8102	6.59e-12	7.54e-11	16.8943
STIP1	10963	ENSG00000168439	-0.931059	8.44396	-12.8059	6.64e-12	7.59e-11	16.7302
GJC1	10052	ENSG00000182963	1.26626	6.02383	12.8015	6.68e-12	7.63e-11	16.9896
MRPL12	6182	ENSG00000262814	-1.26196	6.1328	-12.7994	6.7e-12	7.65e-11	17.0286
CHMP5	51510	ENSG00000086065	0.999794	7.1911	12.7977	6.72e-12	7.67e-11	16.8342
AMIGO2	347902	ENSG00000139211	0.975492	8.98144	12.7945	6.76e-12	7.69e-11	16.6515
ZNRD1	30834	ENSG00000206502	1.95175	4.01736	12.7914	6.79e-12	7.72e-11	17.2936
AGO2	27161	ENSG00000123908	1.36028	5.35065	12.7903	6.8e-12	7.73e-11	17.074
BNIP2	663	ENSG00000140299	1.16992	6.90725	12.7817	6.89e-12	7.83e-11	16.8413
FA2H	79152	ENSG00000103089	1.42224	5.67697	12.7796	6.92e-12	7.85e-11	17.0073
POLR2E	5434	ENSG00000099817	-1.45564	5.74515	-12.7791	6.92e-12	7.85e-11	17.0708
PLK3	1263	ENSG00000173846	1.56932	4.98535	12.7738	6.98e-12	7.91e-11	17.1089
MAPRE2	10982	ENSG00000166974	-2.28887	4.48519	-12.7719	7e-12	7.93e-11	17.3003
SPTY2D1	144108	ENSG00000179119	1.25717	6.40735	12.771	7.01e-12	7.93e-11	16.8866
COX7C	1350	ENSG00000127184	-1.03871	7.62685	-12.7685	7.04e-12	7.96e-11	16.7588
GATA6	2627	ENSG00000141448	1.96208	4.63121	12.7555	7.19e-12	8.12e-11	17.1489
PPFIA4	8497	ENSG00000143847	1.90231	4.56956	12.7525	7.22e-12	8.14e-11	17.1541
ZNF845	91664	ENSG00000213799	1.90593	4.9725	12.753	7.21e-12	8.14e-11	17.0827
PPP6C	5537	ENSG00000119414	1.09349	6.3729	12.7508	7.24e-12	8.16e-11	16.858
GRN	2896	ENSG00000030582	-0.981544	7.51574	-12.737	7.4e-12	8.33e-11	16.7191
MTMR4	9110	ENSG00000108389	1.29718	6.06018	12.7353	7.42e-12	8.35e-11	16.8776
TRIM22	10346	ENSG00000132274	3.08553	4.45963	12.7326	7.45e-12	8.38e-11	17.1759
SUZ12P1	NA	ENSG00000264538	2.14716	3.78229	12.7289	7.49e-12	8.42e-11	17.2269
EIF4A2	1974	ENSG00000156976	0.854094	8.65582	12.7266	7.52e-12	8.45e-11	16.5707
MAP3K13	9175	ENSG00000073803	1.41734	5.27813	12.7205	7.59e-12	8.52e-11	16.9729
UCP2	7351	ENSG00000175567	-2.27623	4.59772	-12.7188	7.61e-12	8.54e-11	17.202
OPTN	10133	ENSG00000123240	1.11775	7.50065	12.7163	7.64e-12	8.56e-11	16.6688
NKTR	4820	ENSG00000114857	1.16635	6.05621	12.7157	7.65e-12	8.57e-11	16.8453
BMPER	168667	ENSG00000164619	2.20661	3.78979	12.7136	7.68e-12	8.59e-11	17.2056
CA12	771	ENSG00000074410	-0.901925	10.4356	-12.7064	7.77e-12	8.68e-11	16.3841
TRA2A	29896	ENSG00000164548	1.04831	7.08145	12.7017	7.82e-12	8.74e-11	16.6902
TRIT1	54802	ENSG00000043514	1.44038	5.09947	12.6901	7.97e-12	8.89e-11	16.9535
MYH3	4621	ENSG00000109063	2.84501	3.51763	12.6805	8.09e-12	9.02e-11	17.1822
DNM2	1785	ENSG00000079805	-1.12284	6.67434	-12.6794	8.11e-12	9.03e-11	16.742
TUFM	7284	ENSG00000178952	-0.950176	7.67391	-12.6753	8.16e-12	9.08e-11	16.5988
ITCH	83737	ENSG00000078747	1.00015	6.99649	12.6744	8.17e-12	9.09e-11	16.6553
HSP90AB1	3326	ENSG00000096384	-0.671149	10.8859	-12.6731	8.19e-12	9.1e-11	16.287
ZSCAN12	9753	ENSG00000158691	1.93007	4.10385	12.6639	8.31e-12	9.23e-11	17.0774
PUM2	23369	ENSG00000055917	0.999932	7.44302	12.6625	8.33e-12	9.24e-11	16.5866
PPP2R1A	5518	ENSG00000105568	-1.06166	7.83524	-12.6557	8.42e-12	9.34e-11	16.5505
TJAP1	93643	ENSG00000137221	1.74448	4.49493	12.6497	8.5e-12	9.41e-11	16.9917
ZEB1-AS1	NA	ENSG00000237036	2.54308	3.5109	12.6495	8.5e-12	9.41e-11	17.1315
TMEM156	80008	ENSG00000121895	1.20203	6.01728	12.646	8.55e-12	9.46e-11	16.7376
HERC6	55008	ENSG00000138642	2.12969	4.65911	12.6363	8.68e-12	9.59e-11	16.9516
STARD7	56910	ENSG00000084090	-1.0735	7.01042	-12.6356	8.69e-12	9.6e-11	16.6213
COMMD4	54939	ENSG00000140365	-1.43898	5.55704	-12.632	8.74e-12	9.64e-11	16.8649
UBA52	7311	ENSG00000221983	-0.864966	8.51973	-12.6302	8.76e-12	9.66e-11	16.4351
SNRNP27	11017	ENSG00000124380	1.33137	6.03546	12.6293	8.78e-12	9.67e-11	16.7087
ZMYM5	9205	ENSG00000132950	1.60986	4.93269	12.6159	8.97e-12	9.87e-11	16.8618
RASA2	5922	ENSG00000155903	1.68913	4.65195	12.6153	8.97e-12	9.87e-11	16.9112
FEM1B	10116	ENSG00000169018	1.23483	6.11071	12.6139	8.99e-12	9.89e-11	16.6719
SCCPDH	51097	ENSG00000143653	-1.25144	5.97852	-12.6033	9.15e-12	1e-10	16.7342
TFRC	7037	ENSG00000072274	-1.01599	8.23704	-12.5934	9.29e-12	1.02e-10	16.4046
TSPAN6	7105	ENSG00000000003	-1.77149	5.28338	-12.5914	9.32e-12	1.02e-10	16.8644
RNMT	8731	ENSG00000101654	2.5555	7.05988	12.5863	9.4e-12	1.03e-10	16.5251
NXT2	55916	ENSG00000101888	1.80409	5.02663	12.5784	9.52e-12	1.04e-10	16.7902
CST3	1471	ENSG00000101439	-1.17107	7.02068	-12.5749	9.57e-12	1.05e-10	16.5233
NFYB	4801	ENSG00000120837	1.24266	5.78723	12.5743	9.58e-12	1.05e-10	16.6546
PSMD8	5714	ENSG00000099341	-1.00717	7.71778	-12.5719	9.62e-12	1.05e-10	16.4257
TEX10	54881	ENSG00000136891	1.21519	5.77827	12.5686	9.67e-12	1.06e-10	16.6466
RPL37A	6168	ENSG00000197756	-0.818457	9.93863	-12.5678	9.68e-12	1.06e-10	16.2003
DENND5A	23258	ENSG00000184014	0.991302	6.88967	12.5619	9.77e-12	1.07e-10	16.4833
EBNA1BP2	10969	ENSG00000117395	-1.24552	6.12967	-12.5555	9.87e-12	1.08e-10	16.6302
MEF2D	4209	ENSG00000116604	1.35428	5.48757	12.5425	1.01e-11	1.1e-10	16.6495
TOR1AIP2	163590	ENSG00000169905	1.0329	6.98123	12.5381	1.02e-11	1.1e-10	16.4335
SAMHD1	25939	ENSG00000101347	2.45094	4.7548	12.5372	1.02e-11	1.11e-10	16.786
POLDIP2	26073	ENSG00000004142	-1.02106	7.30775	-12.5345	1.02e-11	1.11e-10	16.414
PRPF19	27339	ENSG00000110107	-1.05329	6.88764	-12.5313	1.03e-11	1.11e-10	16.4662
E2F3	1871	ENSG00000112242	1.24347	5.55865	12.5251	1.04e-11	1.12e-10	16.609
COQ10B	80219	ENSG00000115520	1.2722	5.77483	12.5241	1.04e-11	1.13e-10	16.5747
ARID2	196528	ENSG00000189079	1.19407	6.16636	12.5207	1.04e-11	1.13e-10	16.5105
IDS	3423	ENSG00000010404	-0.915753	7.82503	-12.5207	1.04e-11	1.13e-10	16.3271
THAP3	90326	ENSG00000041988	1.92567	4.09003	12.5165	1.05e-11	1.14e-10	16.8422
ABCC3	8714	ENSG00000108846	-1.02232	8.89113	-12.5155	1.05e-11	1.14e-10	16.212
MATN2	4147	ENSG00000132561	-1.91439	4.86533	-12.5156	1.05e-11	1.14e-10	16.8201
FASTK	10922	ENSG00000164896	-1.43268	5.48359	-12.5141	1.05e-11	1.14e-10	16.6866
LINC00472	79940	ENSG00000233237	2.5992	3.4793	12.5087	1.06e-11	1.15e-10	16.9107
IL20RB	53833	ENSG00000174564	4.05297	2.16629	12.5055	1.07e-11	1.15e-10	16.6962
AADAC	13	ENSG00000114771	1.36323	5.39488	12.5003	1.08e-11	1.16e-10	16.5949
SMC4	10051	ENSG00000113810	1.10796	7.3783	12.4912	1.09e-11	1.18e-10	16.3121
FBXL2	25827	ENSG00000153558	1.46241	5.07118	12.4892	1.1e-11	1.18e-10	16.6302
GRPEL2	134266	ENSG00000164284	1.35543	5.32324	12.4869	1.1e-11	1.18e-10	16.5843
TM4SF18	116441	ENSG00000163762	-1.63419	5.13282	-12.4853	1.1e-11	1.19e-10	16.709
ZSWIM4	65249	ENSG00000288360	1.91635	3.97484	12.4853	1.1e-11	1.19e-10	16.8089
PABPC4	8761	ENSG00000090621	-1.20601	6.24665	-12.4783	1.12e-11	1.2e-10	16.4818
CNOT6	57472	ENSG00000113300	1.11768	6.27025	12.4704	1.13e-11	1.21e-10	16.4129
CORO1B	57175	ENSG00000172725	-1.27903	5.84018	-12.4698	1.13e-11	1.21e-10	16.5406
PRR13	54458	ENSG00000205352	-1.27891	6.41085	-12.4658	1.14e-11	1.22e-10	16.438
RASSF1	11186	ENSG00000068028	1.85637	4.45749	12.4618	1.15e-11	1.23e-10	16.6972
NDUFS8	4728	ENSG00000110717	-1.34208	5.66179	-12.4581	1.15e-11	1.23e-10	16.5577
SP1	6667	ENSG00000185591	0.990841	6.92877	12.4535	1.16e-11	1.24e-10	16.2998
CCNG2	901	ENSG00000138764	2.18642	5.45852	12.4499	1.17e-11	1.25e-10	16.5166
MAP3K2	10746	ENSG00000169967	1.08727	6.82149	12.4488	1.17e-11	1.25e-10	16.305
CCAR1	55749	ENSG00000060339	1.09159	7.77674	12.4474	1.17e-11	1.25e-10	16.1974
MPI	4351	ENSG00000178802	-1.50429	5.49168	-12.4474	1.17e-11	1.25e-10	16.5795
RNH1	6050	ENSG00000023191	-1.17652	6.21024	-12.4468	1.18e-11	1.25e-10	16.435
SRSF11	9295	ENSG00000116754	1.00433	7.41603	12.4461	1.18e-11	1.25e-10	16.2328
NUDT5	11164	ENSG00000165609	-1.4301	6.092	-12.4425	1.18e-11	1.26e-10	16.4624
AKAP8L	26993	ENSG00000011243	1.18751	5.97958	12.4421	1.18e-11	1.26e-10	16.408
CASC3	22794	ENSG00000108349	1.06937	6.40685	12.4415	1.19e-11	1.26e-10	16.3461
ACADVL	37	ENSG00000072778	-0.799443	8.7563	-12.4367	1.19e-11	1.26e-10	16.0917
UGGT1	56886	ENSG00000136731	-1.17136	7.1205	-12.4367	1.19e-11	1.26e-10	16.2821
SAV1	60485	ENSG00000151748	1.3812	5.53724	12.4352	1.2e-11	1.27e-10	16.4656
NDUFA1	4694	ENSG00000125356	-1.08494	7.00618	-12.4337	1.2e-11	1.27e-10	16.2904
APOL2	23780	ENSG00000128335	1.19196	7.86773	12.4206	1.23e-11	1.29e-10	16.144
BUD13	84811	ENSG00000137656	1.79636	4.50176	12.4121	1.24e-11	1.31e-10	16.6036
ASB7	140460	ENSG00000183475	1.28136	5.51735	12.4089	1.25e-11	1.32e-10	16.4242
KIN	22944	ENSG00000151657	1.47253	5.1292	12.4052	1.26e-11	1.32e-10	16.4824
HK2	3099	ENSG00000159399	1.96231	7.07393	12.4016	1.26e-11	1.33e-10	16.2057
RPS14	6208	ENSG00000164587	-0.778563	9.50727	-12.4017	1.26e-11	1.33e-10	15.9632
CRIP2	1397	ENSG00000182809	-1.77687	4.87215	-12.3982	1.27e-11	1.34e-10	16.6177
MAP4K5	11183	ENSG00000012983	1.07093	7.0224	12.3919	1.28e-11	1.35e-10	16.1867
ARL4D	379	ENSG00000175906	1.71214	4.30226	12.3904	1.29e-11	1.35e-10	16.6009
SRPRB	58477	ENSG00000144867	-1.4074	5.69518	-12.3892	1.29e-11	1.35e-10	16.4403
DDX3Y	8653	ENSG00000067048	1.41576	5.64681	12.3864	1.3e-11	1.36e-10	16.368
SIAE	54414	ENSG00000110013	-1.72874	5.04094	-12.3839	1.3e-11	1.36e-10	16.5656
TRAF3	7187	ENSG00000131323	1.14643	5.98136	12.3828	1.3e-11	1.36e-10	16.3096
LGALS9	3965	ENSG00000168961	2.934	3.18519	12.3801	1.31e-11	1.37e-10	16.7217
PARP6	56965	ENSG00000137817	1.13888	6.48785	12.3771	1.31e-11	1.37e-10	16.2286
RASGRP3	25780	ENSG00000152689	2.43749	4.04593	12.3764	1.32e-11	1.37e-10	16.634
ZNF34	80778	ENSG00000196378	2.22368	3.62608	12.3765	1.32e-11	1.37e-10	16.6783
TMEM141	85014	ENSG00000244187	-1.57255	6.09119	-12.3729	1.32e-11	1.38e-10	16.3558
HSD17B4	3295	ENSG00000133835	-1.20472	6.18296	-12.3708	1.33e-11	1.38e-10	16.3142
RAB3GAP1	22930	ENSG00000115839	1.05692	7.02694	12.3696	1.33e-11	1.39e-10	16.1491
HOTAIRM1	NA	ENSG00000233429	2.26715	3.48676	12.3672	1.34e-11	1.39e-10	16.6761
RPS3A	6189	ENSG00000145425	-0.828134	9.12849	-12.3669	1.34e-11	1.39e-10	15.9403
LRCH1	23143	ENSG00000136141	1.26088	5.68298	12.3639	1.34e-11	1.4e-10	16.3236
NOLC1	9221	ENSG00000166197	-0.960803	7.76532	-12.3635	1.34e-11	1.4e-10	16.0736
PHKG2	5261	ENSG00000156873	1.33065	5.34417	12.35	1.37e-11	1.43e-10	16.3548
ADM5	199800	ENSG00000224420	3.52617	2.38858	12.3434	1.39e-11	1.44e-10	16.5914
SOCS2	8835	ENSG00000120833	1.77253	4.69004	12.3369	1.4e-11	1.45e-10	16.4479
PARVA	55742	ENSG00000197702	-1.31271	5.71005	-12.334	1.41e-11	1.46e-10	16.3413
ZC3HAV1	56829	ENSG00000105939	1.1492	7.64902	12.3291	1.42e-11	1.47e-10	16.014
MYADM	91663	ENSG00000179820	1.03309	6.83349	12.3208	1.44e-11	1.49e-10	16.0905
IL6	3569	ENSG00000136244	3.15986	2.86527	12.3161	1.45e-11	1.5e-10	16.6128
COL4A1	1282	ENSG00000187498	-1.2021	6.48519	-12.3157	1.45e-11	1.5e-10	16.1728
PAPOLG	64895	ENSG00000115421	1.43313	5.24243	12.314	1.46e-11	1.5e-10	16.3117
SHOX2	6474	ENSG00000168779	2.61945	3.25098	12.3137	1.46e-11	1.5e-10	16.6111
NEK9	91754	ENSG00000119638	-1.12579	6.88903	-12.3113	1.46e-11	1.51e-10	16.1032
MIR22HG	NA	ENSG00000186594	1.264	5.63237	12.3066	1.47e-11	1.52e-10	16.2362
SPEN	23013	ENSG00000065526	1.02935	6.856	12.3004	1.49e-11	1.53e-10	16.0538
GTF3C4	9329	ENSG00000125484	1.19244	6.10361	12.2984	1.49e-11	1.54e-10	16.1512
RNF167	26001	ENSG00000108523	-1.01281	7.33458	-12.2959	1.5e-11	1.54e-10	16.0145
TLN1	7094	ENSG00000137076	-0.861119	8.22925	-12.296	1.5e-11	1.54e-10	15.9096
ZNF277	11179	ENSG00000198839	1.33114	5.22251	12.2925	1.51e-11	1.55e-10	16.2796
SLC2A3	6515	ENSG00000059804	-0.866396	9.28821	-12.29	1.51e-11	1.55e-10	15.7971
CTNNA1	1495	ENSG00000044115	-0.80384	8.68583	-12.2836	1.53e-11	1.57e-10	15.8429
RBBP7	5931	ENSG00000102054	-0.950762	7.48198	-12.2816	1.53e-11	1.57e-10	15.9702
GTPBP4	23560	ENSG00000107937	1.05691	7.83966	12.2774	1.55e-11	1.58e-10	15.9072
HIC2	23119	ENSG00000169635	1.49845	4.68061	12.2748	1.55e-11	1.59e-10	16.3435
LYST	1130	ENSG00000143669	1.51063	5.00301	12.2749	1.55e-11	1.59e-10	16.2889
SLC1A5	6510	ENSG00000105281	-1.05023	7.65111	-12.2737	1.55e-11	1.59e-10	15.9385
ZNF461	92283	ENSG00000197808	1.79711	4.24134	12.2722	1.56e-11	1.59e-10	16.4179
C16orf87	388272	ENSG00000155330	1.5223	4.74155	12.261	1.59e-11	1.62e-10	16.3116
GIT1	28964	ENSG00000108262	-1.28394	5.9002	-12.2613	1.59e-11	1.62e-10	16.1851
SERP1	27230	ENSG00000120742	-1.28272	6.5379	-12.2597	1.59e-11	1.62e-10	16.0755
CTTNBP2NL	55917	ENSG00000143079	1.39356	5.64334	12.2552	1.6e-11	1.63e-10	16.1507
CACYBP	27101	ENSG00000116161	-0.946139	7.28706	-12.2509	1.61e-11	1.64e-10	15.9435
EPHA2	1969	ENSG00000142627	0.872743	7.90393	12.2503	1.61e-11	1.64e-10	15.8549
TUBB4B	10383	ENSG00000188229	-0.975427	7.91698	-12.2425	1.64e-11	1.66e-10	15.8548
ICAM5	7087	ENSG00000105376	4.46254	2.22178	12.235	1.66e-11	1.68e-10	16.2626
INHBB	3625	ENSG00000163083	-1.68196	5.41318	-12.2349	1.66e-11	1.68e-10	16.2553
CEBPZ	10153	ENSG00000115816	0.997516	7.45004	12.2336	1.66e-11	1.68e-10	15.8745
UBE2L6	9246	ENSG00000156587	1.6531	6.59124	12.2272	1.68e-11	1.7e-10	15.9691
TMSB4X	7114	ENSG00000205542	-0.922507	10.3744	-12.2263	1.68e-11	1.7e-10	15.5923
HILPDA	29923	ENSG00000135245	1.19232	8.27065	12.2251	1.68e-11	1.7e-10	15.7767
RRM2B	50484	ENSG00000048392	0.825609	8.08171	12.2242	1.68e-11	1.7e-10	15.7931
MRPS34	65993	ENSG00000074071	-1.12283	6.33608	-12.2221	1.69e-11	1.71e-10	16.0381
BECN1	8678	ENSG00000126581	-1.13578	6.42427	-12.213	1.72e-11	1.73e-10	16.0091
CMTM4	146223	ENSG00000183723	-1.50646	5.77339	-12.2022	1.75e-11	1.76e-10	16.1208
CHCHD2	51142	ENSG00000106153	-0.968844	7.67977	-12.1926	1.77e-11	1.79e-10	15.7972
THAP2	83591	ENSG00000173451	1.90149	4.09865	12.1928	1.77e-11	1.79e-10	16.31
FECH	2235	ENSG00000066926	-1.6697	4.95435	-12.1852	1.8e-11	1.81e-10	16.2481
ADPRHL2	54936	ENSG00000116863	1.23198	5.82108	12.1829	1.8e-11	1.81e-10	16.0004
SMG1	23049	ENSG00000157106	0.852317	7.88013	12.1771	1.82e-11	1.83e-10	15.734
GALNT2	2590	ENSG00000143641	-0.999746	7.41018	-12.1643	1.86e-11	1.86e-10	15.7834
NACC2	138151	ENSG00000148411	-1.14285	6.4321	-12.1642	1.86e-11	1.86e-10	15.925
RCHY1	25898	ENSG00000163743	1.79074	4.53266	12.1559	1.88e-11	1.89e-10	16.177
RPL35A	6165	ENSG00000182899	-0.854464	8.07499	-12.1557	1.88e-11	1.89e-10	15.6895
ING2	3622	ENSG00000168556	1.74941	4.59866	12.1505	1.9e-11	1.9e-10	16.1547
TRMT11	60487	ENSG00000066651	1.49765	4.89077	12.1502	1.9e-11	1.9e-10	16.0993
ING4	51147	ENSG00000111653	1.48244	5.14546	12.1391	1.94e-11	1.94e-10	16.0371
YTHDF2	51441	ENSG00000198492	1.05615	6.57918	12.1291	1.97e-11	1.97e-10	15.8007
CCT6A	908	ENSG00000146731	-0.803602	8.75991	-12.1283	1.97e-11	1.97e-10	15.574
DCDC2	51473	ENSG00000146038	-1.59394	5.13555	-12.1279	1.97e-11	1.97e-10	16.117
HSD17B10	3028	ENSG00000072506	-1.27332	6.06958	-12.1245	1.98e-11	1.98e-10	15.9254
TCTN3	26123	ENSG00000119977	-2.0446	4.68057	-12.1132	2.02e-11	2.01e-10	16.1909
CEACAM6	4680	ENSG00000086548	-1.20072	7.33975	-12.108	2.04e-11	2.03e-10	15.7033
DPP3	10072	ENSG00000254986	-1.53854	5.48915	-12.1074	2.04e-11	2.03e-10	16.0145
UBR4	23352	ENSG00000127481	0.840886	8.18092	12.1043	2.05e-11	2.04e-10	15.5807
FAU	2197	ENSG00000149806	-0.965012	8.06933	-12.1019	2.06e-11	2.04e-10	15.6006
HADHA	3030	ENSG00000084754	-0.884175	8.03921	-12.1018	2.06e-11	2.04e-10	15.6027
PI4KB	5298	ENSG00000143393	1.05003	6.65958	12.1004	2.06e-11	2.05e-10	15.7418
IPO4	79711	ENSG00000196497	-1.5994	5.39436	-12.0969	2.08e-11	2.06e-10	16.019
KANSL2	54934	ENSG00000139620	1.24233	5.84109	12.0929	2.09e-11	2.07e-10	15.8461
YEATS2	55689	ENSG00000163872	1.10275	6.30236	12.0878	2.11e-11	2.09e-10	15.7688
ZSWIM8	23053	ENSG00000214655	1.04936	6.40146	12.0826	2.12e-11	2.1e-10	15.746
SETD2	29072	ENSG00000181555	1.228	6.80916	12.0803	2.13e-11	2.11e-10	15.6896
MRPL23	107987373	ENSG00000288141	-1.7948	4.77795	-12.0727	2.16e-11	2.13e-10	16.0991
MRPS12	6183	ENSG00000128626	-1.27397	5.79536	-12.0693	2.17e-11	2.14e-10	15.8808
UBE2V2	7336	ENSG00000169139	1.67906	7.2522	12.0648	2.19e-11	2.16e-10	15.6156
ZNF557	79230	ENSG00000130544	1.86164	4.07608	12.0639	2.19e-11	2.16e-10	16.0972
MAF	4094	ENSG00000178573	2.00947	4.33905	12.0633	2.19e-11	2.16e-10	16.0581
EEA1	8411	ENSG00000102189	1.088	6.1649	12.0628	2.2e-11	2.16e-10	15.746
FERMT3	83706	ENSG00000149781	3.46424	2.83802	12.0601	2.2e-11	2.17e-10	16.1947
ITM2C	81618	ENSG00000135916	-1.35414	5.61674	-12.0555	2.22e-11	2.18e-10	15.895
USP21	27005	ENSG00000143258	1.46453	4.75613	12.054	2.23e-11	2.19e-10	15.9614
ZRSR2	8233	ENSG00000169249	1.66611	4.24125	12.0498	2.24e-11	2.2e-10	16.0455
ZFX	7543	ENSG00000005889	1.11559	6.18231	12.0472	2.25e-11	2.21e-10	15.717
EVPL	2125	ENSG00000167880	1.80383	4.85287	12.0448	2.26e-11	2.22e-10	15.9347
ATXN10	25814	ENSG00000130638	-0.964935	7.28792	-12.0417	2.27e-11	2.23e-10	15.5904
HDLBP	3069	ENSG00000115677	-0.837907	8.88243	-12.0409	2.28e-11	2.23e-10	15.4141
IGF2R	3482	ENSG00000197081	-0.997978	7.91745	-12.0387	2.28e-11	2.24e-10	15.5104
ZNF507	22847	ENSG00000168813	1.12793	6.52859	12.0311	2.31e-11	2.26e-10	15.6417
LRIF1	55791	ENSG00000121931	1.19813	6.41325	12.0296	2.32e-11	2.27e-10	15.6551
RPS24	6229	ENSG00000138326	-0.775693	10.156	-12.0285	2.32e-11	2.27e-10	15.2755
SMC3	9126	ENSG00000108055	0.998635	7.0149	12.0267	2.33e-11	2.27e-10	15.5733
RC3H1	149041	ENSG00000135870	1.14739	6.02496	12.0244	2.34e-11	2.28e-10	15.7016
THUMPD3	25917	ENSG00000134077	1.00012	7.08988	12.0228	2.34e-11	2.28e-10	15.558
ABHD2	11057	ENSG00000140526	-1.17191	7.57991	-12.0192	2.36e-11	2.3e-10	15.5209
NT5DC2	64943	ENSG00000168268	-1.95984	4.8982	-12.0185	2.36e-11	2.3e-10	15.9965
UACA	55075	ENSG00000137831	0.881884	7.76709	12.0169	2.37e-11	2.3e-10	15.4742
MAGED1	9500	ENSG00000179222	-1.43507	5.84895	-12.0111	2.39e-11	2.32e-10	15.7839
CPD	1362	ENSG00000108582	-1.01953	7.64387	-12.0107	2.39e-11	2.32e-10	15.4949
PARP1	142	ENSG00000143799	-1.21881	6.50408	-11.9941	2.46e-11	2.39e-10	15.6295
UBA6	55236	ENSG00000033178	1.11405	6.29795	11.9933	2.46e-11	2.39e-10	15.6091
MGST3	4259	ENSG00000143198	-1.13409	6.19102	-11.9861	2.49e-11	2.41e-10	15.6633
SPR	6697	ENSG00000116096	-1.23267	5.96754	-11.9818	2.51e-11	2.43e-10	15.7008
ITM2B	9445	ENSG00000136156	-0.890129	7.48208	-11.9763	2.53e-11	2.45e-10	15.4526
SAMM50	25813	ENSG00000100347	-1.51941	5.23025	-11.9719	2.55e-11	2.47e-10	15.8324
PEPD	5184	ENSG00000124299	-1.23149	6.05354	-11.9604	2.6e-11	2.51e-10	15.6477
COX14	84987	ENSG00000178449	-1.96085	4.44949	-11.9583	2.61e-11	2.52e-10	15.9643
PTDSS1	9791	ENSG00000156471	-1.21002	5.94858	-11.9586	2.61e-11	2.52e-10	15.663
CSTF1	1477	ENSG00000101138	1.19658	5.9412	11.9575	2.61e-11	2.52e-10	15.6008
CSE1L	1434	ENSG00000124207	-1.02309	7.08614	-11.9459	2.66e-11	2.57e-10	15.4553
OAT	4942	ENSG00000065154	-1.5725	5.23621	-11.9452	2.67e-11	2.57e-10	15.7923
ZCCHC10	54819	ENSG00000155329	1.68524	4.95163	11.9452	2.67e-11	2.57e-10	15.748
RNF145	153830	ENSG00000145860	0.918578	8.00736	11.9422	2.68e-11	2.58e-10	15.3221
UPF3B	65109	ENSG00000125351	1.19587	5.93055	11.9397	2.69e-11	2.59e-10	15.5718
PLBD2	196463	ENSG00000151176	-1.73746	4.87789	-11.933	2.72e-11	2.61e-10	15.8415
ZRANB2	9406	ENSG00000132485	1.15742	6.75685	11.9308	2.73e-11	2.62e-10	15.4415
TBX3	6926	ENSG00000135111	1.21529	5.78079	11.9288	2.74e-11	2.63e-10	15.5764
MYRF	745	ENSG00000124920	-1.26131	6.52751	-11.9265	2.75e-11	2.64e-10	15.5134
FMR1	2332	ENSG00000102081	1.06474	6.27397	11.922	2.77e-11	2.65e-10	15.4907
FLOT2	2319	ENSG00000132589	-1.133	6.52084	-11.9185	2.79e-11	2.67e-10	15.495
ADH5	128	ENSG00000197894	-1.54413	5.92074	-11.9164	2.8e-11	2.68e-10	15.6159
RANBP1	5902	ENSG00000099901	-1.44636	5.94869	-11.915	2.8e-11	2.68e-10	15.6028
ZNF280B	140883	ENSG00000277421	2.79961	2.97888	11.9154	2.8e-11	2.68e-10	15.9704
IL11	3589	ENSG00000095752	2.66514	2.87185	11.9139	2.81e-11	2.68e-10	15.9676
REC8	9985	ENSG00000285007	3.11536	2.66049	11.9126	2.81e-11	2.69e-10	15.9524
COX11	1353	ENSG00000166260	-1.83324	5.07392	-11.9106	2.82e-11	2.69e-10	15.7749
PIGT	51604	ENSG00000124155	-1.10725	6.751	-11.9107	2.82e-11	2.69e-10	15.4461
DIRAS1	148252	ENSG00000176490	2.66202	3.06361	11.91	2.83e-11	2.69e-10	15.9597
AOC2	314	ENSG00000131480	2.16081	3.79726	11.9095	2.83e-11	2.69e-10	15.885
CAP1	10487	ENSG00000131236	-0.884279	8.46585	-11.9065	2.84e-11	2.7e-10	15.2258
PHIP	55023	ENSG00000146247	1.06674	6.17314	11.9069	2.84e-11	2.7e-10	15.4796
ACO2	50	ENSG00000100412	-1.42162	5.43351	-11.9041	2.85e-11	2.71e-10	15.6758
WBP4	11193	ENSG00000120688	1.67963	4.69762	11.8932	2.91e-11	2.76e-10	15.7022
FKBP3	2287	ENSG00000100442	-1.11513	6.76352	-11.8844	2.95e-11	2.8e-10	15.3993
JUP	3728	ENSG00000173801	-1.01265	6.79828	-11.8829	2.96e-11	2.8e-10	15.3885
PSMB1	5689	ENSG00000281184	-0.942631	7.10034	-11.8775	2.98e-11	2.83e-10	15.3341
ALDH4A1	8659	ENSG00000159423	-1.90744	4.50708	-11.876	2.99e-11	2.83e-10	15.8132
PFN2	5217	ENSG00000070087	-0.862071	7.71	-11.8743	3e-11	2.84e-10	15.2501
IFNA22P	NA	ENSG00000224416	3.57648	2.27378	11.8723	3.01e-11	2.84e-10	15.8329
GCC1	79571	ENSG00000179562	1.23504	6.00795	11.8642	3.05e-11	2.88e-10	15.4314
AKR1A1	10327	ENSG00000117448	-1.61902	4.91824	-11.848	3.13e-11	2.96e-10	15.6822
DNAJC12	56521	ENSG00000108176	1.29279	5.58882	11.8394	3.18e-11	3e-10	15.4542
TPM1	7168	ENSG00000140416	-0.818099	9.05621	-11.8383	3.18e-11	3e-10	15.0501
FOXO3	2309	ENSG00000118689	1.53919	4.7858	11.836	3.2e-11	3.01e-10	15.5878
MORC4	79710	ENSG00000133131	-0.91681	8.05126	-11.8275	3.24e-11	3.05e-10	15.1329
RTN4	57142	ENSG00000115310	-0.8475	8.97749	-11.8184	3.29e-11	3.1e-10	15.0234
STC2	8614	ENSG00000113739	0.852002	9.16454	11.8123	3.33e-11	3.13e-10	14.9878
MRPS16	51021	ENSG00000182180	-1.03461	6.55519	-11.8095	3.34e-11	3.14e-10	15.2989
SMARCD2	6603	ENSG00000108604	-1.21484	5.86638	-11.8066	3.36e-11	3.15e-10	15.4182
MORF4L2	9643	ENSG00000123562	0.807504	9.45075	11.8049	3.37e-11	3.16e-10	14.9484
MTMR11	10903	ENSG00000014914	1.52064	5.25029	11.8018	3.39e-11	3.17e-10	15.4471
RPS8	6202	ENSG00000142937	-0.731222	9.61165	-11.7953	3.42e-11	3.21e-10	14.9238
LTV1	84946	ENSG00000135521	1.07983	6.24291	11.7941	3.43e-11	3.21e-10	15.2759
DUSP6	1848	ENSG00000139318	1.53197	4.61309	11.7892	3.46e-11	3.23e-10	15.5389
DHCR7	1717	ENSG00000172893	-1.38317	5.76851	-11.78	3.51e-11	3.28e-10	15.4009
LINC00115	NA	ENSG00000225880	3.96209	2.22261	11.7758	3.54e-11	3.3e-10	15.6202
IST1	9798	ENSG00000182149	0.877924	7.65503	11.7737	3.55e-11	3.31e-10	15.0686
C1D	10438	ENSG00000197223	1.47757	5.13931	11.7723	3.56e-11	3.32e-10	15.4168
SGCB	6443	ENSG00000163069	-1.35927	5.59578	-11.7699	3.57e-11	3.33e-10	15.4142
C5orf15	56951	ENSG00000113583	-0.981087	7.29296	-11.7671	3.59e-11	3.34e-10	15.1196
CTSA	5476	ENSG00000064601	-1.33008	6.52799	-11.7615	3.62e-11	3.37e-10	15.2323
LAMP3	27074	ENSG00000078081	3.34051	3.21323	11.7601	3.63e-11	3.38e-10	15.7141
ZNF432	9668	ENSG00000256087	2.41528	3.37305	11.7603	3.63e-11	3.38e-10	15.686
PIBF1	10464	ENSG00000083535	1.59974	4.32524	11.7582	3.64e-11	3.39e-10	15.5381
FBXO38	81545	ENSG00000145868	1.08727	6.26465	11.7553	3.66e-11	3.4e-10	15.2058
SPRY2	10253	ENSG00000136158	1.72188	4.34177	11.7549	3.66e-11	3.4e-10	15.5314
CHID1	66005	ENSG00000177830	-1.41634	5.36637	-11.75	3.69e-11	3.43e-10	15.4241
EEF1B2	1933	ENSG00000114942	-0.779033	8.99381	-11.7465	3.71e-11	3.44e-10	14.8971
SPCS3	60559	ENSG00000129128	-1.15527	6.3774	-11.726	3.84e-11	3.56e-10	15.1882
ZNF614	80110	ENSG00000142556	1.83043	4.3028	11.723	3.86e-11	3.58e-10	15.4857
RPS18	6222	ENSG00000235650	-0.736464	9.84368	-11.7213	3.87e-11	3.58e-10	14.7746
CPA4	51200	ENSG00000128510	-1.95073	4.4713	-11.7204	3.88e-11	3.59e-10	15.5608
SCYL2	55681	ENSG00000136021	0.971116	6.77831	11.7155	3.91e-11	3.61e-10	15.0679
ING3	54556	ENSG00000071243	1.91088	3.98152	11.711	3.94e-11	3.64e-10	15.5184
APOBEC3F	200316	ENSG00000128394	2.16066	3.53647	11.7066	3.97e-11	3.66e-10	15.578
ZNF543	125919	ENSG00000178229	1.9636	3.82888	11.706	3.98e-11	3.67e-10	15.5329
PHKB	5257	ENSG00000102893	-1.16206	6.17184	-11.6879	4.1e-11	3.78e-10	15.1577
AIFM1	9131	ENSG00000156709	-1.35591	5.70243	-11.6778	4.17e-11	3.84e-10	15.2351
HMGB1	3146	ENSG00000189403	-1.15668	6.92507	-11.6775	4.17e-11	3.84e-10	15.0202
HLA-A	3105	ENSG00000206505	0.877905	8.33757	11.6767	4.18e-11	3.84e-10	14.831
GALNT7	51809	ENSG00000109586	-1.10448	6.48585	-11.6666	4.25e-11	3.91e-10	15.0656
LAMC1	3915	ENSG00000135862	-0.805517	8.50912	-11.6645	4.26e-11	3.92e-10	14.802
HM13	81502	ENSG00000101294	-1.00838	7.51312	-11.6636	4.27e-11	3.92e-10	14.9129
TIGD1	200765	ENSG00000221944	1.25056	5.3402	11.6566	4.32e-11	3.96e-10	15.18
CSGALNACT2	55454	ENSG00000169826	1.39647	5.13337	11.6515	4.36e-11	4e-10	15.2077
CAST	831	ENSG00000153113	-1.00701	8.30852	-11.645	4.41e-11	4.04e-10	14.791
ABCF2	114483834	ENSG00000285292	-1.26453	6.17723	-11.6387	4.45e-11	4.08e-10	15.0756
ZNF330	27309	ENSG00000109445	1.40675	5.04997	11.6286	4.53e-11	4.15e-10	15.1833
MRPS27	23107	ENSG00000113048	-1.18183	5.91367	-11.6239	4.57e-11	4.18e-10	15.093
ALG8	79053	ENSG00000159063	-1.23276	5.68746	-11.6234	4.57e-11	4.18e-10	15.1354
SLC25A5	292	ENSG00000005022	-0.824305	8.19062	-11.6142	4.64e-11	4.24e-10	14.7467
OS9	10956	ENSG00000135506	-1.13731	7.18137	-11.6133	4.65e-11	4.24e-10	14.8723
TM4SF4	7104	ENSG00000169903	-3.32295	4.4454	-11.6119	4.66e-11	4.25e-10	15.4462
DCTPP1	79077	ENSG00000179958	-1.78765	4.83642	-11.5991	4.76e-11	4.34e-10	15.2834
RPL10	6134	ENSG00000147403	-0.795339	10.3939	-11.5923	4.82e-11	4.39e-10	14.4997
NEURL3	93082	ENSG00000163121	4.07441	2.46145	11.5911	4.83e-11	4.4e-10	15.3741
SEC31B	25956	ENSG00000075826	1.66185	4.28631	11.5867	4.86e-11	4.42e-10	15.2508
EIF4EBP1	1978	ENSG00000187840	-1.45953	5.12459	-11.5825	4.9e-11	4.45e-10	15.1837
THSD7A	221981	ENSG00000005108	-1.8193	4.78261	-11.5735	4.97e-11	4.52e-10	15.2505
C19orf53	28974	ENSG00000104979	-1.21126	5.71031	-11.5645	5.05e-11	4.58e-10	15.0283
TUSC3	7991	ENSG00000104723	-1.45152	5.71096	-11.5643	5.05e-11	4.58e-10	15.0393
MAGED2	10916	ENSG00000102316	-1.10826	6.23129	-11.5627	5.07e-11	4.59e-10	14.9263
RRM1	6240	ENSG00000167325	-1.13021	6.74893	-11.563	5.06e-11	4.59e-10	14.8457
DENND4A	10260	ENSG00000174485	1.10079	6.02512	11.5584	5.1e-11	4.62e-10	14.8994
SDE2	163859	ENSG00000143751	1.54929	5.07804	11.5585	5.1e-11	4.62e-10	15.0597
ABCC4	10257	ENSG00000125257	-1.20376	6.41942	-11.5513	5.16e-11	4.67e-10	14.8799
HLTF	6596	ENSG00000071794	-1.327	5.66761	-11.5461	5.21e-11	4.71e-10	15.0121
CDK5R1	8851	ENSG00000176749	2.37453	3.91095	11.5443	5.23e-11	4.72e-10	15.2564
MLLT11	10962	ENSG00000213190	-1.045	6.99556	-11.5263	5.39e-11	4.86e-10	14.7433
ABHD12	26090	ENSG00000100997	-1.05998	6.31454	-11.5226	5.42e-11	4.89e-10	14.8404
RCC2	55920	ENSG00000281540	-1.05469	6.92931	-11.5215	5.43e-11	4.9e-10	14.7439
TGFBI	7045	ENSG00000120708	-0.733477	10.2129	-11.5217	5.43e-11	4.9e-10	14.3918
NDUFS5	4725	ENSG00000168653	-0.996957	6.77151	-11.5064	5.57e-11	5.02e-10	14.7379
ACBD3	64746	ENSG00000182827	1.12335	6.90727	11.5051	5.59e-11	5.03e-10	14.6854
TTC27	55622	ENSG00000018699	1.257	5.33931	11.5044	5.59e-11	5.03e-10	14.9158
ZNF180	7733	ENSG00000167384	1.51109	4.54131	11.5018	5.62e-11	5.05e-10	15.0559
RNF103	7844	ENSG00000239305	0.825131	7.68961	11.4979	5.66e-11	5.08e-10	14.5839
NLN	57486	ENSG00000123213	-1.29077	5.80735	-11.4889	5.74e-11	5.16e-10	14.8834
EIF2AK1	27102	ENSG00000086232	-1.07514	7.03985	-11.4873	5.76e-11	5.17e-10	14.6698
PSMB2	5690	ENSG00000126067	-1.06712	7.10029	-11.485	5.78e-11	5.18e-10	14.6571
EID2B	126272	ENSG00000176401	1.64332	4.17965	11.4767	5.86e-11	5.25e-10	15.0797
PPP3R1	5534	ENSG00000221823	1.16003	6.97756	11.477	5.86e-11	5.25e-10	14.6279
RAB9A	9367	ENSG00000123595	1.31217	5.61504	11.4733	5.9e-11	5.28e-10	14.816
ITGB3	3690	ENSG00000259207	1.59353	4.27208	11.4712	5.92e-11	5.3e-10	15.0529
MAK16	84549	ENSG00000198042	1.16817	5.70724	11.467	5.96e-11	5.33e-10	14.7891
LRPPRC	10128	ENSG00000138095	-0.769277	8.59596	-11.4657	5.97e-11	5.34e-10	14.4446
HBEGF	1839	ENSG00000113070	1.89118	3.73393	11.4571	6.06e-11	5.41e-10	15.1204
RNF24	11237	ENSG00000101236	1.45692	4.88339	11.4538	6.1e-11	5.44e-10	14.9094
CAPRIN2	65981	ENSG00000110888	1.24487	5.8984	11.4525	6.11e-11	5.45e-10	14.7342
SH3BGRL	6451	ENSG00000131171	-1.26203	5.75141	-11.4446	6.19e-11	5.52e-10	14.815
TTC32	130502	ENSG00000183891	1.61543	4.34439	11.4405	6.24e-11	5.56e-10	14.9879
PDLIM5	10611	ENSG00000163110	-0.813397	8.01941	-11.4333	6.32e-11	5.62e-10	14.447
ANXA13	312	ENSG00000104537	-2.37929	5.06361	-11.4303	6.35e-11	5.65e-10	14.9945
CHN1	1123	ENSG00000128656	1.4562	4.89611	11.4291	6.36e-11	5.66e-10	14.8627
SLC25A10	1468	ENSG00000183048	-2.62457	3.64832	-11.4277	6.38e-11	5.67e-10	15.1576
UQCR11	10975	ENSG00000127540	-1.35131	5.80389	-11.4267	6.39e-11	5.67e-10	14.7762
RERE	473	ENSG00000142599	1.14629	5.61495	11.4249	6.41e-11	5.69e-10	14.7301
BRD8	10902	ENSG00000112983	1.01794	6.35876	11.4221	6.44e-11	5.71e-10	14.6111
VAT1	10493	ENSG00000108828	-0.871551	7.66685	-11.4171	6.49e-11	5.76e-10	14.459
MAP4K3	8491	ENSG00000011566	0.958668	6.82389	11.4137	6.53e-11	5.79e-10	14.5343
COPE	11316	ENSG00000105669	-1.41091	5.61844	-11.411	6.56e-11	5.81e-10	14.7867
ANXA2P2	NA	ENSG00000231991	-1.90719	4.55735	-11.407	6.61e-11	5.85e-10	15.0025
LIN37	55957	ENSG00000267796	1.61412	4.49339	11.4049	6.63e-11	5.86e-10	14.8975
CDC5L	988	ENSG00000096401	1.03373	6.36133	11.4019	6.66e-11	5.89e-10	14.5751
PPP1R3E	90673	ENSG00000235194	1.51676	4.39487	11.3959	6.73e-11	5.95e-10	14.8978
BMF	90427	ENSG00000104081	2.21427	3.28273	11.3861	6.85e-11	6.04e-10	15.0598
DDX56	54606	ENSG00000136271	-1.08618	6.68901	-11.3841	6.87e-11	6.06e-10	14.5381
SURF4	6836	ENSG00000280951	-0.832453	7.91489	-11.3764	6.96e-11	6.13e-10	14.3578
TOP1	7150	ENSG00000198900	0.853345	7.58581	11.3729	7.01e-11	6.17e-10	14.3743
UHMK1	127933	ENSG00000152332	0.965063	6.73565	11.3707	7.03e-11	6.18e-10	14.4695
NSDHL	50814	ENSG00000147383	-1.58703	4.9583	-11.37	7.04e-11	6.19e-10	14.8507
TOMM5	401505	ENSG00000175768	-0.914916	7.15127	-11.3691	7.05e-11	6.19e-10	14.4407
PON2	5445	ENSG00000105854	-0.992891	8.70071	-11.367	7.08e-11	6.21e-10	14.2623
MXI1	4601	ENSG00000119950	1.44761	6.03569	11.3637	7.12e-11	6.24e-10	14.5575
ETFA	2108	ENSG00000140374	-0.833743	7.71692	-11.3614	7.14e-11	6.26e-10	14.3537
ARID5A	10865	ENSG00000196843	2.04863	3.75937	11.3576	7.19e-11	6.28e-10	14.9451
DAD1	1603	ENSG00000129562	-1.02497	6.91952	-11.357	7.2e-11	6.28e-10	14.4546
NOP10	55505	ENSG00000182117	-0.961968	7.28606	-11.3578	7.19e-11	6.28e-10	14.404
USP47	55031	ENSG00000170242	0.860402	7.40773	11.3573	7.19e-11	6.28e-10	14.3661
ZNF554	115196	ENSG00000172006	2.43838	3.06511	11.3584	7.18e-11	6.28e-10	15.0284
RAB33B	83452	ENSG00000172007	1.94995	3.98738	11.3483	7.31e-11	6.37e-10	14.8927
SLC16A1	6566	ENSG00000155380	-1.07829	6.34663	-11.3371	7.45e-11	6.49e-10	14.5085
DUSP4	1846	ENSG00000120875	0.911454	8.16673	11.3357	7.47e-11	6.5e-10	14.2482
HS2ST1	9653	ENSG00000153936	-1.31588	5.58819	-11.3299	7.54e-11	6.56e-10	14.6449
E2F6	1876	ENSG00000169016	1.18525	5.90334	11.3284	7.56e-11	6.58e-10	14.5143
QPCT	25797	ENSG00000115828	-1.40742	5.2832	-11.3252	7.6e-11	6.61e-10	14.6994
TRAPPC13	80006	ENSG00000113597	1.14778	5.60578	11.3217	7.65e-11	6.65e-10	14.5496
ALG3	10195	ENSG00000214160	-1.53968	4.79568	-11.3201	7.67e-11	6.66e-10	14.7892
ARL4C	10123	ENSG00000188042	0.804248	8.64146	11.3194	7.68e-11	6.66e-10	14.1727
GORASP1	64689	ENSG00000114745	1.16939	5.56767	11.3156	7.73e-11	6.7e-10	14.5448
GPATCH2	55105	ENSG00000092978	1.3951	4.91637	11.3124	7.77e-11	6.74e-10	14.6542
FKBP10	60681	ENSG00000141756	-0.976235	6.80991	-11.3105	7.8e-11	6.76e-10	14.386
CNOT2	4848	ENSG00000111596	0.954398	6.61395	11.3013	7.92e-11	6.86e-10	14.3622
FBXO32	114907	ENSG00000156804	2.04369	4.18649	11.299	7.96e-11	6.88e-10	14.7735
USP10	9100	ENSG00000103194	0.996565	7.03497	11.2989	7.96e-11	6.88e-10	14.3051
TVP23B	51030	ENSG00000171928	1.02468	6.91269	11.2986	7.96e-11	6.88e-10	14.3195
GALC	2581	ENSG00000054983	-1.65486	5.06785	-11.2963	7.99e-11	6.9e-10	14.7055
UNC45A	55898	ENSG00000140553	-1.26134	5.59887	-11.2958	8e-11	6.9e-10	14.5807
UQCR10	29796	ENSG00000184076	-1.49266	5.54039	-11.2953	8.01e-11	6.91e-10	14.6051
SCARA3	51435	ENSG00000168077	-1.55744	5.21342	-11.2859	8.14e-11	7.02e-10	14.6526
MTSS1	9788	ENSG00000170873	2.1401	3.82136	11.2829	8.18e-11	7.05e-10	14.806
LGALSL	29094	ENSG00000119862	1.61739	4.56468	11.2818	8.2e-11	7.06e-10	14.6667
MSN	4478	ENSG00000147065	-0.755082	9.00105	-11.2794	8.23e-11	7.08e-10	14.0745
PPP3CA	5530	ENSG00000138814	-1.14684	5.93692	-11.2775	8.26e-11	7.1e-10	14.4792
MCPH1	79648	ENSG00000285262	1.2757	5.11907	11.2755	8.28e-11	7.12e-10	14.5514
CUEDC2	79004	ENSG00000107874	-1.58211	5.1653	-11.2747	8.3e-11	7.13e-10	14.6425
NDUFS6	4726	ENSG00000145494	-1.45124	5.12899	-11.2682	8.39e-11	7.2e-10	14.6337
FKBP8	23770	ENSG00000105701	-1.18953	6.07612	-11.2676	8.4e-11	7.21e-10	14.4397
C3orf35	339883	ENSG00000198590	3.67835	1.88302	11.264	8.45e-11	7.25e-10	14.7417
RANBP10	57610	ENSG00000141084	1.28202	5.1523	11.2625	8.47e-11	7.26e-10	14.5227
RMND5A	64795	ENSG00000153561	0.98322	6.95712	11.2575	8.55e-11	7.32e-10	14.2408
BTN2A2	10385	ENSG00000124508	1.48976	4.48828	11.2491	8.67e-11	7.42e-10	14.6233
RCN1	5954	ENSG00000049449	-0.803269	8.23699	-11.2445	8.74e-11	7.48e-10	14.0884
KCTD5	54442	ENSG00000167977	1.24928	5.45253	11.2374	8.85e-11	7.56e-10	14.4258
SYNRG	11276	ENSG00000275066	0.994934	6.25755	11.2362	8.87e-11	7.57e-10	14.2961
RCAN1	1827	ENSG00000159200	1.53418	4.44303	11.235	8.89e-11	7.59e-10	14.6073
GCLM	2730	ENSG00000023909	-1.37142	6.01928	-11.2206	9.11e-11	7.77e-10	14.3749
PIGW	284098	ENSG00000275600	1.27262	5.09039	11.2137	9.22e-11	7.86e-10	14.4467
UBA1	7317	ENSG00000130985	-0.824852	8.26818	-11.2053	9.36e-11	7.97e-10	14.0153
DDA1	79016	ENSG00000130311	1.18173	5.6933	11.1983	9.47e-11	8.06e-10	14.3158
CREBZF	58487	ENSG00000137504	0.933088	7.29986	11.1926	9.57e-11	8.14e-10	14.0847
POR	5447	ENSG00000127948	-1.16811	6.67413	-11.1888	9.63e-11	8.19e-10	14.1964
MYO1C	4641	ENSG00000197879	-0.833465	7.89547	-11.1871	9.66e-11	8.21e-10	14.0226
ATP6V1E1	529	ENSG00000131100	-0.974469	6.80887	-11.1751	9.86e-11	8.37e-10	14.145
ZNF644	84146	ENSG00000122482	0.98104	6.19301	11.1716	9.92e-11	8.42e-10	14.1901
TRIM52	84851	ENSG00000183718	1.3947	5.25001	11.1697	9.95e-11	8.44e-10	14.3408
LRRC8C	84230	ENSG00000171488	1.76067	4.18002	11.1686	9.97e-11	8.45e-10	14.5431
PPM1A	5494	ENSG00000100614	0.968202	6.4135	11.1634	1.01e-10	8.53e-10	14.1437
CCNK	8812	ENSG00000090061	0.991312	6.24828	11.1585	1.02e-10	8.6e-10	14.1585
FAM210A	125228	ENSG00000177150	1.65338	6.05498	11.1547	1.02e-10	8.64e-10	14.186
KDM5A	5927	ENSG00000073614	0.838438	7.4158	11.1547	1.02e-10	8.64e-10	14.0035
NUFIP2	57532	ENSG00000108256	0.770121	8.39969	11.1549	1.02e-10	8.64e-10	13.9019
P2RX5-TAX1BP3	NA	ENSG00000257950	3.18807	2.20492	11.1465	1.04e-10	8.76e-10	14.6401
PPIB	5479	ENSG00000166794	-1.07392	6.92939	-11.1445	1.04e-10	8.78e-10	14.0762
SCARB1	949	ENSG00000073060	-0.799339	8.32154	-11.1427	1.04e-10	8.8e-10	13.8971
ATXN1	6310	ENSG00000124788	1.43555	4.95731	11.1418	1.04e-10	8.81e-10	14.3456
CNN3	1266	ENSG00000117519	-1.09153	6.07008	-11.1421	1.04e-10	8.81e-10	14.2108
FRAS1	80144	ENSG00000138759	-1.07521	6.27122	-11.139	1.05e-10	8.85e-10	14.1685
DNM1	1759	ENSG00000106976	-1.1735	6.73254	-11.133	1.06e-10	8.93e-10	14.0876
KIF5B	3799	ENSG00000170759	0.785636	8.36549	11.1329	1.06e-10	8.93e-10	13.8655
PAM	5066	ENSG00000145730	-0.836494	7.57801	-11.1332	1.06e-10	8.93e-10	13.9627
PREB	10113	ENSG00000138073	-1.29618	5.58413	-11.1311	1.06e-10	8.95e-10	14.2937
PTTG1IP	754	ENSG00000183255	-0.862313	7.20441	-11.1263	1.07e-10	9.02e-10	13.9986
HUS1	3364	ENSG00000136273	1.58053	4.24729	11.1232	1.08e-10	9.06e-10	14.4456
PCBD1	5092	ENSG00000166228	-0.882354	7.18055	-11.1233	1.08e-10	9.06e-10	13.9971
STT3B	201595	ENSG00000163527	-0.988138	7.33087	-11.1209	1.08e-10	9.09e-10	13.9758
LPAR6	10161	ENSG00000139679	2.0558	3.48961	11.1186	1.09e-10	9.12e-10	14.5679
HDGF	3068	ENSG00000143321	0.847852	7.99712	11.1157	1.09e-10	9.16e-10	13.8716
GGA3	23163	ENSG00000125447	1.03957	6.18858	11.1142	1.1e-10	9.18e-10	14.0879
DUSP3	1845	ENSG00000108861	0.818973	7.6276	11.1132	1.1e-10	9.19e-10	13.9058
AMOTL2	51421	ENSG00000114019	0.924707	6.83838	11.1125	1.1e-10	9.2e-10	13.9955
ICMT	23463	ENSG00000116237	-1.20738	6.03006	-11.1114	1.1e-10	9.2e-10	14.1679
PDE9A	5152	ENSG00000160191	2.07058	3.54845	11.1112	1.1e-10	9.2e-10	14.545
SPATA2	9825	ENSG00000158480	1.33523	4.96161	11.1118	1.1e-10	9.2e-10	14.2893
POLK	51426	ENSG00000122008	1.13953	5.48904	11.1107	1.1e-10	9.2e-10	14.1929
SAMD8	142891	ENSG00000156671	0.993579	6.31573	11.1098	1.11e-10	9.21e-10	14.0614
LATS1	9113	ENSG00000131023	1.24159	5.23992	11.0964	1.13e-10	9.42e-10	14.2105
ZNF146	7705	ENSG00000167635	0.753026	8.10441	11.0965	1.13e-10	9.42e-10	13.8261
TPPP3	51673	ENSG00000159713	-2.68613	4.25114	-11.096	1.13e-10	9.42e-10	14.5507
ZCCHC8	55596	ENSG00000033030	1.04902	5.89822	11.0949	1.13e-10	9.44e-10	14.0977
HEXA	3073	ENSG00000213614	-0.904423	7.66098	-11.0944	1.14e-10	9.44e-10	13.8841
PHF1	5252	ENSG00000225553	1.53305	4.61692	11.0938	1.14e-10	9.44e-10	14.3226
C16orf91	283951	ENSG00000174109	1.34535	4.78234	11.0919	1.14e-10	9.47e-10	14.2872
SCAND2P	NA	ENSG00000176700	1.07748	5.71686	11.0915	1.14e-10	9.47e-10	14.1206
GPRC5C	55890	ENSG00000170412	1.15303	5.75685	11.0908	1.14e-10	9.48e-10	14.1131
BTF3	689	ENSG00000145741	-0.744717	9.22378	-11.0894	1.15e-10	9.49e-10	13.7121
MCM6	4175	ENSG00000076003	-1.98434	4.72642	-11.0871	1.15e-10	9.53e-10	14.4145
TPBG	7162	ENSG00000283085	0.859987	7.44498	11.0826	1.16e-10	9.6e-10	13.8706
MAP1B	4131	ENSG00000131711	-0.833776	8.37707	-11.0794	1.17e-10	9.64e-10	13.7779
MMP7	4316	ENSG00000137673	-1.48154	6.22166	-11.078	1.17e-10	9.66e-10	14.0895
PFKFB4	5210	ENSG00000114268	1.03945	6.502	11.0766	1.17e-10	9.68e-10	13.9752
YTHDF1	54915	ENSG00000149658	0.884065	7.02785	11.0754	1.17e-10	9.7e-10	13.9055
UBB	7314	ENSG00000170315	-0.664401	10.0157	-11.0735	1.18e-10	9.72e-10	13.6097
DNAJC2	27000	ENSG00000105821	0.991225	6.26618	11.0679	1.19e-10	9.81e-10	13.9931
ABCB6	10058	ENSG00000115657	-0.990059	6.56236	-11.0538	1.22e-10	1.01e-09	13.9648
JAK2	3717	ENSG00000096968	1.853	3.84276	11.0516	1.22e-10	1.01e-09	14.3925
NXN	64359	ENSG00000280563	-1.41606	5.43933	-11.0505	1.23e-10	1.01e-09	14.1805
PLCL2	23228	ENSG00000154822	1.29508	5.64516	11.048	1.23e-10	1.01e-09	14.0556
CGGBP1	8545	ENSG00000163320	0.912795	7.33462	11.0452	1.24e-10	1.02e-09	13.8155
ZFP62	643836	ENSG00000196670	1.1817	5.36349	11.0433	1.24e-10	1.02e-09	14.0936
GAS5	60674	ENSG00000234741	1.04217	7.20798	11.0428	1.24e-10	1.02e-09	13.8259
MCM4	4173	ENSG00000104738	-1.36742	6.42261	-11.039	1.25e-10	1.03e-09	13.9774
TBC1D12	23232	ENSG00000108239	1.50568	4.70974	11.0393	1.25e-10	1.03e-09	14.2089
ENTPD6	955	ENSG00000197586	-1.07544	6.67974	-11.038	1.25e-10	1.03e-09	13.9202
MSH2	4436	ENSG00000095002	-1.77385	5.04161	-11.0336	1.26e-10	1.04e-09	14.2507
ROMO1	140823	ENSG00000125995	-1.74227	5.10467	-11.0323	1.27e-10	1.04e-09	14.232
GRB10	2887	ENSG00000106070	1.13616	8.12741	11.0295	1.27e-10	1.04e-09	13.7033
JKAMP	51528	ENSG00000050130	-1.06235	6.32518	-11.028	1.28e-10	1.04e-09	13.9587
FAM219A	203259	ENSG00000164970	0.990768	6.43373	11.0266	1.28e-10	1.05e-09	13.8946
NTRK3	4916	ENSG00000140538	-1.31309	6.54441	-11.0184	1.3e-10	1.06e-09	13.9164
AMOTL1	154810	ENSG00000166025	-1.10777	6.05272	-11.016	1.3e-10	1.06e-09	13.9872
MMP24	10893	ENSG00000125966	-1.16859	5.76284	-11.0046	1.33e-10	1.09e-09	14.0225
FLAD1	80308	ENSG00000160688	-1.21628	5.71215	-10.999	1.34e-10	1.1e-09	14.0247
MIR221	NA	ENSG00000207870	3.00577	2.54763	10.9979	1.34e-10	1.1e-09	14.4227
MARCKSL1	65108	ENSG00000175130	-1.43325	5.25814	-10.9964	1.35e-10	1.1e-09	14.1207
SLC25A37	51312	ENSG00000147454	1.20622	5.76384	10.9967	1.35e-10	1.1e-09	13.9424
HAS2	3037	ENSG00000170961	1.98473	3.7971	10.9925	1.36e-10	1.11e-09	14.2966
WBP2	23558	ENSG00000132471	1.00661	6.85409	10.9842	1.38e-10	1.12e-09	13.7618
ARRDC2	27106	ENSG00000105643	1.46139	4.6146	10.9789	1.39e-10	1.13e-09	14.1173
ZCCHC7	84186	ENSG00000147905	1.24279	5.39781	10.9753	1.4e-10	1.14e-09	13.9649
CBWD6	644019	ENSG00000215126	2.64876	2.86464	10.9709	1.41e-10	1.15e-09	14.3744
UBA2	10054	ENSG00000126261	0.779866	8.53611	10.9629	1.43e-10	1.16e-09	13.5413
PCSK6	5046	ENSG00000140479	-1.39629	5.07053	-10.9624	1.43e-10	1.16e-09	14.0923
RNPC3	55599	ENSG00000185946	1.71809	4.24669	10.9604	1.44e-10	1.17e-09	14.1576
TMED3	23423	ENSG00000166557	-1.03883	6.19169	-10.9598	1.44e-10	1.17e-09	13.8575
MRPS14	63931	ENSG00000120333	1.268	4.98597	10.9568	1.45e-10	1.17e-09	14.0056
ZMYND8	23613	ENSG00000101040	0.977328	6.12284	10.9558	1.45e-10	1.17e-09	13.8117
SLC35B4	84912	ENSG00000205060	-1.08083	6.62971	-10.9541	1.45e-10	1.18e-09	13.7773
GOT1	2805	ENSG00000120053	-1.59246	4.60585	-10.9533	1.45e-10	1.18e-09	14.1757
MGAT5	4249	ENSG00000152127	-1.05755	6.3222	-10.9524	1.46e-10	1.18e-09	13.8239
EPS8L2	64787	ENSG00000177106	-0.866126	7.28427	-10.9517	1.46e-10	1.18e-09	13.6728
PLEKHA3	65977	ENSG00000116095	1.37154	4.69871	10.9512	1.46e-10	1.18e-09	14.0505
APLP1	333	ENSG00000105290	-1.01759	6.54436	-10.9502	1.46e-10	1.18e-09	13.7809
LGALS8	3964	ENSG00000116977	0.963377	6.71782	10.9486	1.47e-10	1.18e-09	13.7145
PSMD1	5707	ENSG00000173692	-0.81104	7.68065	-10.9424	1.48e-10	1.2e-09	13.6048
ZDHHC9	51114	ENSG00000188706	-0.938601	6.76671	-10.9418	1.48e-10	1.2e-09	13.7289
CMPK1	51727	ENSG00000162368	-0.916972	7.06151	-10.9411	1.49e-10	1.2e-09	13.6843
MAX	4149	ENSG00000125952	1.07741	5.81897	10.9411	1.49e-10	1.2e-09	13.8326
EPB41L1	2036	ENSG00000088367	-1.15327	6.92267	-10.9405	1.49e-10	1.2e-09	13.7122
WDR18	57418	ENSG00000065268	-2.13917	4.06836	-10.9391	1.49e-10	1.2e-09	14.2641
CLP1	10978	ENSG00000172409	1.10573	5.66788	10.936	1.5e-10	1.21e-09	13.8481
NOC2L	26155	ENSG00000188976	-1.22037	5.59334	-10.9291	1.52e-10	1.22e-09	13.9221
DR1	1810	ENSG00000117505	1.04091	6.14492	10.9268	1.52e-10	1.22e-09	13.7557
POLR2A	5430	ENSG00000284832	0.983143	7.29348	10.9173	1.55e-10	1.24e-09	13.588
SRRM2	23524	ENSG00000167978	0.69751	9.04931	10.9163	1.55e-10	1.25e-09	13.4074
CPS1	1373	ENSG00000021826	-1.64752	5.13276	-10.9159	1.55e-10	1.25e-09	14.0143
ACE2	59272	ENSG00000130234	0.536184	15.389	10.9143	1.56e-10	1.25e-09	12.8633
HPRT1	3251	ENSG00000165704	-1.00309	6.54521	-10.9045	1.59e-10	1.27e-09	13.6972
GTPBP2	54676	ENSG00000172432	1.22331	5.73419	10.9016	1.59e-10	1.28e-09	13.7748
PCCB	5096	ENSG00000114054	-1.57633	4.68386	-10.8959	1.61e-10	1.29e-09	14.0573
KLHL36	79786	ENSG00000135686	1.62571	4.01084	10.8935	1.62e-10	1.29e-09	14.0771
EMC1	23065	ENSG00000127463	-1.12481	5.95562	-10.8911	1.62e-10	1.3e-09	13.779
GBP2	2634	ENSG00000162645	1.47954	5.26932	10.8881	1.63e-10	1.3e-09	13.8318
POM121	9883	ENSG00000196313	1.03657	6.12156	10.8849	1.64e-10	1.31e-09	13.6831
NR1D2	9975	ENSG00000174738	1.16821	5.71798	10.8665	1.7e-10	1.35e-09	13.714
SLC5A10	125206	ENSG00000154025	1.76812	4.12647	10.8649	1.7e-10	1.36e-09	14.0102
PDHB	5162	ENSG00000168291	-1.22089	5.68528	-10.8602	1.71e-10	1.37e-09	13.7801
FAM193A	8603	ENSG00000125386	1.27624	4.98967	10.8577	1.72e-10	1.37e-09	13.8252
SNX17	9784	ENSG00000115234	-0.918293	7.15535	-10.8503	1.75e-10	1.39e-09	13.5062
USP8	9101	ENSG00000138592	0.829743	7.38868	10.8425	1.77e-10	1.41e-09	13.4404
GPD1L	23171	ENSG00000152642	-1.58331	4.72465	-10.842	1.77e-10	1.41e-09	13.9511
HSPBP1	23640	ENSG00000133265	-1.49965	4.7468	-10.8415	1.77e-10	1.41e-09	13.9414
AKT3	10000	ENSG00000117020	0.868306	6.96278	10.8364	1.79e-10	1.42e-09	13.479
NEFL	4747	ENSG00000277586	-1.1077	5.8242	-10.8356	1.79e-10	1.42e-09	13.7016
NOL11	25926	ENSG00000130935	0.887681	7.0476	10.8358	1.79e-10	1.42e-09	13.4676
ZBTB7B	51043	ENSG00000160685	0.962245	6.34211	10.8305	1.81e-10	1.43e-09	13.5509
MYOF	26509	ENSG00000138119	-0.713712	9.59702	-10.8301	1.81e-10	1.43e-09	13.2048
SPRED2	200734	ENSG00000198369	1.13646	5.69835	10.8275	1.82e-10	1.44e-09	13.6454
EIF3L	51386	ENSG00000100129	-0.785458	7.86646	-10.8227	1.83e-10	1.45e-09	13.3641
TPGS2	25941	ENSG00000134779	-1.36135	5.30584	-10.8132	1.86e-10	1.47e-09	13.7768
TCTN1	79600	ENSG00000204852	-1.63506	4.57358	-10.8073	1.88e-10	1.49e-09	13.9222
SLC30A1	7779	ENSG00000170385	1.30028	5.97735	10.8056	1.89e-10	1.49e-09	13.5627
PLS1	5357	ENSG00000120756	-1.36538	5.39576	-10.8039	1.9e-10	1.5e-09	13.7445
ZNF821	55565	ENSG00000102984	2.4438	3.29001	10.7974	1.92e-10	1.51e-09	14.0287
CCDC85A	114800	ENSG00000055813	2.16577	3.93139	10.7927	1.93e-10	1.52e-09	13.9212
UVRAG	7405	ENSG00000198382	1.21159	5.21754	10.7919	1.94e-10	1.53e-09	13.6631
TMEM164	84187	ENSG00000157600	-1.10727	6.13797	-10.7875	1.95e-10	1.54e-09	13.5579
TRUB2	26995	ENSG00000167112	-1.50206	5.34356	-10.7859	1.96e-10	1.54e-09	13.728
NAPA	8775	ENSG00000105402	0.871819	6.85548	10.7851	1.96e-10	1.54e-09	13.3983
EYA3	2140	ENSG00000158161	1.39298	4.69281	10.7846	1.96e-10	1.54e-09	13.7493
ANXA6	309	ENSG00000197043	-1.73983	4.46118	-10.7828	1.97e-10	1.55e-09	13.9041
LOX	4015	ENSG00000113083	2.48576	2.82809	10.7798	1.98e-10	1.55e-09	14.0371
NDUFB9	4715	ENSG00000147684	-0.945563	6.74157	-10.7779	1.99e-10	1.56e-09	13.4341
GMEB2	26205	ENSG00000101216	1.51649	4.82272	10.7763	1.99e-10	1.56e-09	13.7138
PROS1	5627	ENSG00000184500	-1.33049	5.69511	-10.7758	1.99e-10	1.56e-09	13.6324
GGT1	2678	ENSG00000286070	-1.02563	6.25944	-10.7722	2.01e-10	1.57e-09	13.5031
SETD1A	9739	ENSG00000099381	1.22676	5.41772	10.7717	2.01e-10	1.57e-09	13.591
SOCS4	122809	ENSG00000180008	0.934472	6.86434	10.7717	2.01e-10	1.57e-09	13.3724
NPTX1	4884	ENSG00000171246	2.44711	2.90703	10.7712	2.01e-10	1.57e-09	14.0176
CTDP1	9150	ENSG00000282752	1.61308	5.61928	10.7699	2.01e-10	1.58e-09	13.5575
SLC25A1	6576	ENSG00000100075	-1.49746	5.32595	-10.7684	2.02e-10	1.58e-09	13.6969
RAB5A	5868	ENSG00000144566	0.865238	6.92551	10.7528	2.08e-10	1.62e-09	13.3302
BST2	684	ENSG00000130303	2.47835	3.48301	10.7525	2.08e-10	1.62e-09	13.9291
AUTS2	26053	ENSG00000158321	1.55253	4.50756	10.7478	2.1e-10	1.63e-09	13.7188
NDUFB11	54539	ENSG00000147123	-1.21571	6.05061	-10.7473	2.1e-10	1.63e-09	13.502
IGF2BP1	10642	ENSG00000159217	0.817142	8.15106	10.7454	2.1e-10	1.64e-09	13.181
PHF11	51131	ENSG00000136147	2.06831	3.50179	10.7447	2.11e-10	1.64e-09	13.9023
GAPVD1	26130	ENSG00000165219	1.00824	6.27165	10.7436	2.11e-10	1.64e-09	13.4018
BNIP1	662	ENSG00000113734	1.66868	3.99705	10.7423	2.12e-10	1.65e-09	13.8087
CMIP	80790	ENSG00000153815	0.866505	6.73353	10.7418	2.12e-10	1.65e-09	13.3343
ACHE	43	ENSG00000087085	1.5949	4.64792	10.7387	2.13e-10	1.65e-09	13.6784
COX6C	1345	ENSG00000164919	-0.905034	6.85271	-10.7383	2.13e-10	1.65e-09	13.3427
RCN2	5955	ENSG00000117906	-1.15625	5.69366	-10.738	2.13e-10	1.65e-09	13.5499
FAHD1	81889	ENSG00000180185	-1.22377	5.59532	-10.7333	2.15e-10	1.67e-09	13.5639
CACNG8	59283	ENSG00000142408	1.46814	4.80063	10.7272	2.17e-10	1.69e-09	13.6257
RREB1	6239	ENSG00000124782	1.21345	5.13651	10.7255	2.18e-10	1.69e-09	13.5566
AOC3	8639	ENSG00000131471	2.71284	2.58696	10.7246	2.18e-10	1.69e-09	13.9469
DGKD	8527	ENSG00000077044	0.830005	7.3891	10.7128	2.23e-10	1.73e-09	13.2019
PPP1R3B	79660	ENSG00000173281	0.967355	6.09893	10.7113	2.24e-10	1.73e-09	13.3685
ZNF385A	25946	ENSG00000161642	1.15766	5.72048	10.704	2.27e-10	1.75e-09	13.4155
ARL14EP	120534	ENSG00000152219	1.15486	5.15894	10.7033	2.27e-10	1.75e-09	13.5115
IMMT	10989	ENSG00000132305	-0.841849	7.44009	-10.6963	2.3e-10	1.77e-09	13.1836
ELOVL5	60481	ENSG00000012660	-0.878995	7.2953	-10.6949	2.3e-10	1.78e-09	13.2001
CAMKK1	84254	ENSG00000004660	1.34955	4.68908	10.6938	2.31e-10	1.78e-09	13.5845
NPHS1	4868	ENSG00000161270	2.1604	3.39057	10.6939	2.31e-10	1.78e-09	13.8263
NFKBIL1	4795	ENSG00000234530	2.16623	3.9035	10.692	2.32e-10	1.78e-09	13.7382
NBR1	4077	ENSG00000188554	0.888264	7.34145	10.6867	2.34e-10	1.8e-09	13.1591
BDP1	55814	ENSG00000145734	0.920893	7.23715	10.6842	2.35e-10	1.81e-09	13.1663
CCDC66	285331	ENSG00000180376	1.601	4.02692	10.6789	2.37e-10	1.82e-09	13.6854
ARPC5	10092	ENSG00000162704	-0.814303	7.58554	-10.6785	2.37e-10	1.82e-09	13.1317
CSNK1G1	53944	ENSG00000169118	0.800221	7.67987	10.6779	2.37e-10	1.82e-09	13.1054
ZNF558	148156	ENSG00000167785	1.41378	5.08498	10.6746	2.39e-10	1.83e-09	13.4753
EBP	10682	ENSG00000147155	-1.503	4.79227	-10.6708	2.41e-10	1.85e-09	13.6229
DCTN1	1639	ENSG00000204843	-1.02111	7.02871	-10.6661	2.43e-10	1.86e-09	13.1889
RP9	6100	ENSG00000164610	1.55537	4.44911	10.6657	2.43e-10	1.86e-09	13.5813
PAN3	255967	ENSG00000152520	1.2885	4.85618	10.6636	2.44e-10	1.87e-09	13.4958
IKBIP	121457	ENSG00000166130	-0.910526	7.16095	-10.6596	2.45e-10	1.88e-09	13.1537
ZNF408	79797	ENSG00000175213	1.38133	4.55369	10.6597	2.45e-10	1.88e-09	13.5479
URGCP	55665	ENSG00000106608	1.1412	5.28139	10.6559	2.47e-10	1.89e-09	13.4021
VCPIP1	80124	ENSG00000175073	1.02087	6.02561	10.6544	2.48e-10	1.89e-09	13.2746
MED17	9440	ENSG00000042429	1.05829	5.59247	10.6522	2.49e-10	1.9e-09	13.341
XPC	7508	ENSG00000154767	0.768562	7.66398	10.6412	2.54e-10	1.94e-09	13.0391
MSRB1	51734	ENSG00000198736	-1.65286	4.67984	-10.6389	2.55e-10	1.94e-09	13.5993
TSSK3	81629	ENSG00000162526	2.1637	3.09809	10.6387	2.55e-10	1.94e-09	13.7601
SEL1L3	23231	ENSG00000091490	-1.13823	5.96943	-10.6299	2.59e-10	1.97e-09	13.2981
TMCO3	55002	ENSG00000150403	-1.06251	6.04571	-10.6258	2.61e-10	1.99e-09	13.273
RPS23	6228	ENSG00000186468	-0.621154	9.67992	-10.6252	2.61e-10	1.99e-09	12.8178
PMPCB	9512	ENSG00000105819	0.886005	6.6582	10.6243	2.62e-10	1.99e-09	13.1271
COG3	83548	ENSG00000136152	1.12726	5.33664	10.6223	2.62e-10	2e-09	13.3302
SLC20A1	6574	ENSG00000144136	0.798362	7.62515	10.6125	2.67e-10	2.03e-09	12.9899
ADAR	103	ENSG00000160710	0.807155	8.66591	10.6083	2.69e-10	2.05e-09	12.8762
BASP1	10409	ENSG00000176788	0.892144	7.20904	10.6085	2.69e-10	2.05e-09	13.0292
ING1	3621	ENSG00000153487	1.85894	3.76519	10.6049	2.71e-10	2.06e-09	13.5985
ERLIN2	11160	ENSG00000147475	-1.16049	5.55641	-10.6033	2.72e-10	2.06e-09	13.3296
IARS2	55699	ENSG00000067704	-0.969545	7.10993	-10.6012	2.73e-10	2.07e-09	13.0544
AKIRIN2	55122	ENSG00000135334	1.17902	5.21426	10.5994	2.74e-10	2.07e-09	13.3098
AURKAIP1	54998	ENSG00000175756	-1.43342	4.94879	-10.5951	2.76e-10	2.09e-09	13.45
ZBTB18	10472	ENSG00000179456	1.20602	5.29265	10.5932	2.77e-10	2.09e-09	13.2842
TFDP1	7027	ENSG00000198176	-1.0682	5.97333	-10.5861	2.8e-10	2.12e-09	13.2126
STX3	6809	ENSG00000166900	1.09843	6.14186	10.5846	2.81e-10	2.12e-09	13.1278
DMXL1	1657	ENSG00000172869	1.03897	6.11456	10.5803	2.83e-10	2.14e-09	13.1236
UBE2W	55284	ENSG00000104343	1.13517	5.88931	10.5763	2.85e-10	2.15e-09	13.1517
PPP2R5B	5526	ENSG00000068971	1.26637	5.07507	10.5697	2.89e-10	2.18e-09	13.2811
AMER1	139285	ENSG00000184675	1.62968	3.96004	10.5679	2.9e-10	2.18e-09	13.4938
RBM12B	389677	ENSG00000183808	1.17327	5.87686	10.5678	2.9e-10	2.18e-09	13.1381
POLR2G	5436	ENSG00000168002	-1.23354	5.40292	-10.5659	2.91e-10	2.19e-09	13.296
WDR89	112840	ENSG00000140006	1.53615	4.26405	10.5648	2.91e-10	2.19e-09	13.4306
MT2A	4502	ENSG00000125148	1.0487	6.45409	10.5643	2.91e-10	2.19e-09	13.0437
MSANTD4	84437	ENSG00000170903	1.11564	5.30535	10.5639	2.92e-10	2.2e-09	13.2275
SFN	2810	ENSG00000175793	-1.13874	6.32996	-10.5614	2.93e-10	2.2e-09	13.1075
SECISBP2L	9728	ENSG00000138593	0.990283	5.94459	10.5597	2.94e-10	2.21e-09	13.1119
MKNK2	2872	ENSG00000099875	-0.936416	6.57338	-10.5581	2.95e-10	2.21e-09	13.0519
ARHGAP18	93663	ENSG00000146376	-1.62148	5.14706	-10.5512	2.98e-10	2.24e-09	13.3427
SAE1	10055	ENSG00000142230	-0.857235	7.15489	-10.551	2.99e-10	2.24e-09	12.9518
IDE	3416	ENSG00000119912	-1.09452	6.13566	-10.5492	3e-10	2.25e-09	13.1164
COG4	25839	ENSG00000103051	-1.40927	5.58751	-10.5472	3.01e-10	2.25e-09	13.2357
PAF1	54623	ENSG00000006712	0.87138	6.92244	10.5436	3.03e-10	2.27e-09	12.9428
SEC31A	22872	ENSG00000138674	-0.861175	6.8895	-10.5424	3.03e-10	2.27e-09	12.973
HNRNPU	3192	ENSG00000153187	-0.718349	9.09059	-10.5416	3.04e-10	2.27e-09	12.7177
SCD5	79966	ENSG00000145284	-1.9675	4.36741	-10.5397	3.05e-10	2.28e-09	13.4883
SEL1L	6400	ENSG00000071537	-0.927853	6.78741	-10.5371	3.06e-10	2.29e-09	12.9812
GBE1	2632	ENSG00000114480	-0.770977	8.11809	-10.5365	3.06e-10	2.29e-09	12.8064
RPF2	84154	ENSG00000197498	1.24008	5.43563	10.5308	3.1e-10	2.31e-09	13.1431
DPY30	84661	ENSG00000162961	-1.38749	5.03814	-10.5159	3.18e-10	2.37e-09	13.2861
GIGYF2	26058	ENSG00000204120	0.910191	7.04344	10.5151	3.19e-10	2.38e-09	12.8748
KRR1	11103	ENSG00000111615	0.967515	5.96339	10.513	3.2e-10	2.38e-09	13.022
TIMP2	7077	ENSG00000035862	-0.96885	6.81217	-10.5127	3.2e-10	2.39e-09	12.9322
RRN3P1	NA	ENSG00000248124	2.14395	3.04653	10.5091	3.22e-10	2.4e-09	13.5288
PGP	283871	ENSG00000184207	-1.59533	4.62182	-10.5082	3.23e-10	2.4e-09	13.3613
BPNT1	10380	ENSG00000162813	-1.47892	4.79516	-10.5056	3.24e-10	2.41e-09	13.3187
POLR2I	5438	ENSG00000105258	-1.46714	4.95256	-10.5034	3.25e-10	2.42e-09	13.2815
KPNA5	3841	ENSG00000196911	2.22093	3.208	10.5022	3.26e-10	2.42e-09	13.5023
TMEM127	55654	ENSG00000135956	-0.926358	6.57389	-10.4991	3.28e-10	2.44e-09	12.942
PIGS	94005	ENSG00000087111	-1.05358	5.98377	-10.4981	3.29e-10	2.44e-09	13.0463
CRYBB2P1	NA	ENSG00000100058	1.88344	3.6747	10.4961	3.3e-10	2.45e-09	13.4184
NONO	4841	ENSG00000147140	-0.693314	8.87092	-10.4883	3.34e-10	2.48e-09	12.6392
RAB22A	57403	ENSG00000124209	0.955556	6.14489	10.4883	3.34e-10	2.48e-09	12.9475
STOML2	30968	ENSG00000165283	-0.849048	7.06298	-10.482	3.38e-10	2.51e-09	12.8353
FAM83G	644815	ENSG00000188522	1.21892	5.12395	10.4678	3.47e-10	2.57e-09	13.0825
GFPT1	2673	ENSG00000198380	-0.822316	7.25443	-10.4644	3.49e-10	2.59e-09	12.7752
PA2G4	5036	ENSG00000170515	-0.726221	8.17797	-10.4615	3.51e-10	2.6e-09	12.6592
SENP1	29843	ENSG00000079387	1.34383	4.57471	10.4589	3.53e-10	2.61e-09	13.1729
TMEM126A	84233	ENSG00000171202	1.21694	4.97001	10.4579	3.53e-10	2.61e-09	13.0927
CALM3	808	ENSG00000160014	-0.825377	7.89652	-10.4553	3.55e-10	2.62e-09	12.6797
IBTK	25998	ENSG00000283068	0.787469	7.47444	10.45	3.59e-10	2.65e-09	12.7028
MFAP1	4236	ENSG00000140259	1.04842	6.01813	10.4503	3.58e-10	2.65e-09	12.8961
PLAGL2	5326	ENSG00000126003	1.20338	5.10423	10.4476	3.6e-10	2.66e-09	13.0481
CRY2	1408	ENSG00000121671	1.62768	4.00668	10.4468	3.61e-10	2.66e-09	13.2619
MT1X	4501	ENSG00000187193	1.31047	6.40597	10.4416	3.64e-10	2.68e-09	12.8222
TENM3	55714	ENSG00000218336	-1.52208	5.24063	-10.4405	3.65e-10	2.69e-09	13.1143
PLAU	5328	ENSG00000122861	0.934837	6.88844	10.4388	3.66e-10	2.7e-09	12.7509
VPS33A	65082	ENSG00000139719	-1.32118	5.12847	-10.4379	3.67e-10	2.7e-09	13.1148
SERPINI1	5274	ENSG00000163536	-2.3368	3.75883	-10.4355	3.68e-10	2.71e-09	13.4002
MAST4	375449	ENSG00000069020	1.39232	5.01076	10.4336	3.7e-10	2.72e-09	13.04
SNHG8	NA	ENSG00000269893	1.07512	5.68294	10.4293	3.72e-10	2.74e-09	12.9112
GPR3	2827	ENSG00000181773	2.67239	2.46384	10.4288	3.73e-10	2.74e-09	13.4212
ITGA6	3655	ENSG00000091409	-0.975463	6.70389	-10.4286	3.73e-10	2.74e-09	12.792
NXF1	10482	ENSG00000162231	0.940923	6.20436	10.4249	3.75e-10	2.76e-09	12.8197
TMEM147	10430	ENSG00000105677	-1.0618	5.9621	-10.4246	3.76e-10	2.76e-09	12.9135
NCSTN	23385	ENSG00000162736	-1.12695	6.03934	-10.424	3.76e-10	2.76e-09	12.9031
MIR3685	NA	ENSG00000265917	3.30908	1.91324	10.4213	3.78e-10	2.77e-09	13.3523
CROT	54677	ENSG00000005469	-2.34904	4.05186	-10.4202	3.79e-10	2.77e-09	13.3419
ZFAS1	441951	ENSG00000177410	0.855051	7.82254	10.4161	3.82e-10	2.79e-09	12.6015
MAPK8IP3	23162	ENSG00000138834	1.0012	5.8651	10.4158	3.82e-10	2.79e-09	12.8559
TIPIN	54962	ENSG00000075131	1.47029	4.28365	10.4141	3.83e-10	2.8e-09	13.1479
ARHGAP42	143872	ENSG00000165895	1.248	4.83666	10.4127	3.84e-10	2.81e-09	13.0344
UROS	7390	ENSG00000188690	-1.61843	4.93924	-10.4092	3.86e-10	2.82e-09	13.1166
TAF1A	9015	ENSG00000143498	1.80424	3.70098	10.4029	3.91e-10	2.85e-09	13.2394
HIPK1	204851	ENSG00000163349	1.06004	5.87379	10.401	3.92e-10	2.86e-09	12.8267
DUSP12	11266	ENSG00000081721	1.14001	5.24388	10.3949	3.97e-10	2.89e-09	12.9237
NAA38	84316	ENSG00000183011	0.989373	6.25475	10.3949	3.97e-10	2.89e-09	12.7558
PTEN	5728	ENSG00000284792	0.812885	6.97562	10.3924	3.98e-10	2.9e-09	12.6529
TBCD	6904	ENSG00000278759	-1.21765	5.55175	-10.3825	4.06e-10	2.95e-09	12.9218
IRS2	8660	ENSG00000185950	1.03681	5.69558	10.3794	4.08e-10	2.97e-09	12.8154
EZR	7430	ENSG00000092820	-0.716098	8.69674	-10.3774	4.1e-10	2.98e-09	12.448
PRKAR1B	5575	ENSG00000188191	-1.35514	5.41869	-10.3766	4.1e-10	2.98e-09	12.9469
P4HTM	54681	ENSG00000178467	-1.45079	4.98913	-10.3761	4.1e-10	2.98e-09	13.038
CYSTM1	84418	ENSG00000120306	-1.04188	6.1248	-10.3714	4.14e-10	3.01e-09	12.7837
TIMM50	92609	ENSG00000105197	-1.00449	6.4094	-10.3716	4.14e-10	3.01e-09	12.7318
MYEOV	26579	ENSG00000172927	1.06195	5.77873	10.3679	4.17e-10	3.02e-09	12.7802
ZNF202	7753	ENSG00000166261	1.38201	4.44475	10.3667	4.18e-10	3.03e-09	13.0272
ME1	4199	ENSG00000065833	-1.12815	6.59288	-10.3657	4.18e-10	3.03e-09	12.6955
EHD4	30844	ENSG00000103966	1.04636	5.52406	10.3621	4.21e-10	3.05e-09	12.8121
C1R	715	ENSG00000159403	1.1591	6.97588	10.3611	4.22e-10	3.05e-09	12.5946
NDUFB1	4707	ENSG00000183648	-1.18431	5.7758	-10.3609	4.22e-10	3.05e-09	12.8375
SPOCK2	9806	ENSG00000107742	2.47747	2.61203	10.3613	4.22e-10	3.05e-09	13.2966
GLA	2717	ENSG00000102393	-0.988219	6.63017	-10.3601	4.23e-10	3.06e-09	12.6739
CYBRD1	79901	ENSG00000071967	-1.06782	5.84115	-10.3587	4.24e-10	3.06e-09	12.8118
CAPN2	824	ENSG00000162909	-0.68657	9.09178	-10.3577	4.25e-10	3.07e-09	12.3716
MCM5	4174	ENSG00000100297	-2.29084	4.11545	-10.3544	4.27e-10	3.08e-09	13.2089
GABARAPL1	23710	ENSG00000139112	1.01754	6.9154	10.3526	4.29e-10	3.09e-09	12.5855
APAF1	317	ENSG00000120868	1.08523	5.91364	10.3509	4.3e-10	3.1e-09	12.726
HNRNPL	3191	ENSG00000282947	0.682637	8.32166	10.3499	4.31e-10	3.1e-09	12.4251
ARIH1	25820	ENSG00000166233	0.771943	7.40234	10.3459	4.34e-10	3.12e-09	12.5149
HSPA6	3310	ENSG00000173110	1.47579	4.53811	10.3388	4.39e-10	3.16e-09	12.9581
LEMD3	23592	ENSG00000174106	1.09555	5.23209	10.3375	4.41e-10	3.17e-09	12.8181
CLIP2	7461	ENSG00000106665	1.0189	5.71097	10.3369	4.41e-10	3.17e-09	12.7329
EXOC4	60412	ENSG00000131558	-1.09973	5.77642	-10.3371	4.41e-10	3.17e-09	12.7879
NLK	51701	ENSG00000087095	1.11492	5.16859	10.3309	4.46e-10	3.2e-09	12.8173
[truncated: 9,168 more rows]

## Sheet: Sheet 2
Sheet 2: hACE2 transduced A549 Mock vs. SARS-CoV-2 (lowMOI) DE results
external_gene_name	entrezgene_id	ensembl_gene_id	logFC	AveExpr	t	P.Value	adj.P.Val	B
NFKBIA	4792	ENSG00000100906	3.37384	8.57382	35.5088	3.32e-274	7.23e-270	621.543
PPP1R15A	23645	ENSG00000087074	3.33346	8.06584	32.5103	1.84e-230	2.01e-226	519.67
MALAT1	378938	ENSG00000251562	2.35554	9.94368	30.6303	5.96e-205	4.33e-201	460.587
JUNB	3726	ENSG00000171223	3.61046	7.14084	30.2652	3.61e-200	1.96e-196	449.161
CXCL2	2920	ENSG00000081041	6.98262	5.10976	28.2907	2.81e-175	1.22e-171	388.542
ZFP36	7538	ENSG00000128016	3.36221	6.97001	27.5536	2.08e-166	7.56e-163	370.966
CCNL1	57018	ENSG00000163660	2.93546	7.6924	27.1525	1.12e-161	3.48e-158	360.143
TNFAIP3	7128	ENSG00000118503	3.55025	6.46692	26.3976	5.86e-153	1.6e-149	339.75
BBC3	27113	ENSG00000105327	2.81424	7.59903	25.6835	6.2e-145	1.5e-141	321.418
KDM6B	23135	ENSG00000132510	3.12522	6.80423	24.9345	9.52e-137	1.89e-133	302.41
ARRDC3	57561	ENSG00000113369	3.59279	6.1227	24.9227	1.27e-136	2.32e-133	301.943
IER3	8870	ENSG00000206478	2.80218	7.41519	24.8356	1.1e-135	1.84e-132	300.036
RMRP	NA	ENSG00000269900	4.05635	5.643	24.7584	7.39e-135	1.15e-131	297.636
DDIT3	1649	ENSG00000175197	3.6675	5.87792	24.163	1.45e-128	2.1e-125	283.296
EFNA1	1942	ENSG00000169242	4.26087	5.25575	23.9157	5.36e-126	7.31e-123	277.044
NEAT1	283131	ENSG00000245532	1.88083	9.78469	23.8768	1.35e-125	1.74e-122	276.757
RPPH1	NA	ENSG00000277209	4.02154	5.57417	23.7299	4.39e-124	5.32e-121	272.765
NR1D1	9572	ENSG00000126368	4.38926	5.15925	23.704	8.11e-124	9.3e-121	271.93
DUSP8	1850	ENSG00000184545	3.6405	5.73405	23.3724	1.92e-120	2.09e-117	264.551
IER5	51278	ENSG00000162783	2.4193	7.89967	23.192	1.26e-118	1.3e-115	260.689
PER1	5187	ENSG00000179094	4.25837	5.13498	23.0227	6.18e-117	6.12e-114	256.126
ANXA2	302	ENSG00000182718	-1.55238	11.3402	-22.999	1.06e-116	1.01e-113	256.141
NR4A1	3164	ENSG00000123358	3.25168	6.13337	22.8662	2.21e-115	2e-112	253.025
BCL3	602	ENSG00000069399	3.05069	6.36945	22.497	9.25e-112	8.06e-109	244.73
PTGS2	5743	ENSG00000073756	2.58051	7.2016	22.0967	6.74e-108	5.65e-105	235.919
KLF10	7071	ENSG00000155090	2.538	7.2975	22.0811	9.51e-108	7.67e-105	235.579
CXCL3	2921	ENSG00000163734	6.1422	4.07492	21.3679	4.84e-101	3.76e-98	217.914
CXCL1	2919	ENSG00000163739	5.9249	4.27575	21.2443	6.67e-100	5.01e-97	215.508
NFKBIZ	64332	ENSG00000144802	3.72562	5.21352	21.2347	8.19e-100	5.95e-97	216.929
HLA-B	3106	ENSG00000232126	3.06274	5.96782	20.874	1.59e-96	1.12e-93	209.604
CLK1	1195	ENSG00000013441	2.53448	6.90571	20.6489	1.68e-94	1.15e-91	205.049
EPM2AIP1	9852	ENSG00000178567	2.20116	7.61408	20.1611	3.46e-90	2.28e-87	195.135
C3	718	ENSG00000125730	2.00685	8.19001	20.1328	6.11e-90	3.91e-87	194.557
PCF11	51585	ENSG00000165494	2.33031	7.14393	19.7626	9.69e-87	6.04e-84	187.199
FGB	2244	ENSG00000171564	2.49567	6.65782	19.4724	2.85e-84	1.72e-81	181.51
FGA	2243	ENSG00000171560	2.41237	6.80237	19.3077	6.9e-83	4.06e-80	178.332
CXCL5	6374	ENSG00000163735	1.67228	9.11755	19.2572	1.82e-82	1.05e-79	177.298
ZBTB10	65986	ENSG00000205189	3.28095	5.27372	19.199	5.57e-82	3.11e-79	176.059
CSRNP1	64651	ENSG00000144655	2.63919	6.2058	18.9521	6.14e-80	3.35e-77	171.524
IER2	9592	ENSG00000160888	2.39224	6.71944	18.8717	2.81e-79	1.49e-76	170.032
PSAP	5660	ENSG00000197746	-1.4158	10.4873	-18.6119	3.63e-77	1.89e-74	165.026
CHD2	1106	ENSG00000173575	1.81945	8.30737	18.5765	7.01e-77	3.55e-74	164.49
ACE2	59272	ENSG00000130234	0.738369	15.1916	18.3787	2.7e-75	1.34e-72	160.221
EREG	2069	ENSG00000124882	2.65224	6.01826	18.3527	4.35e-75	2.11e-72	160.374
PNN	5411	ENSG00000100941	1.56543	9.2143	18.2684	2.03e-74	9.64e-72	158.767
EGR1	1958	ENSG00000120738	9.7097	3.45914	18.1988	7.23e-74	3.35e-71	150.59
NFIL3	4783	ENSG00000165030	2.58097	6.00463	17.8093	7.99e-71	3.63e-68	150.589
ID1	3397	ENSG00000125968	2.34321	6.4907	17.7458	2.47e-70	1.1e-67	149.484
MAFF	23764	ENSG00000185022	3.82058	4.46375	17.6553	1.22e-69	5.34e-67	147.47
ATF3	467	ENSG00000162772	2.7022	5.7213	17.5778	4.79e-69	2.05e-66	146.488
FGG	2266	ENSG00000171557	2.28404	6.56658	17.5343	1.03e-68	4.32e-66	145.766
ARID4B	51742	ENSG00000054267	2.11307	7.01727	17.5183	1.36e-68	5.6e-66	145.484
ZC3H12A	80149	ENSG00000163874	2.47879	6.08284	17.3783	1.57e-67	6.33e-65	143.04
IRF1	3659	ENSG00000125347	2.45986	6.06195	17.1707	5.65e-66	2.24e-63	139.469
MDM2	4193	ENSG00000135679	1.38675	9.56422	16.9832	1.39e-64	5.41e-62	136.118
BTG2	7832	ENSG00000159388	1.55455	8.75936	16.9646	1.91e-64	7.29e-62	135.868
RSRC2	65117	ENSG00000111011	2.10639	6.76129	16.7097	1.39e-62	5.24e-60	131.693
GDF15	9518	ENSG00000130513	1.6437	8.26777	16.6589	3.25e-62	1.2e-59	130.774
ZNF654	55279	ENSG00000175105	2.36554	6.08896	16.5933	9.69e-62	3.52e-59	129.762
PNRC1	10957	ENSG00000146278	1.91463	7.25738	16.4952	4.91e-61	1.76e-58	128.127
ZBTB43	23099	ENSG00000169155	2.28385	6.18694	16.3392	6.38e-60	2.24e-57	125.596
FRS2	10818	ENSG00000166225	2.31085	6.07881	16.1818	8.27e-59	2.86e-56	123.044
NFKBIE	4794	ENSG00000146232	3.30338	4.56417	16.1607	1.16e-58	3.96e-56	122.508
EEF1A1	1915	ENSG00000156508	-0.937571	12.2264	-16.1524	1.33e-58	4.46e-56	122.118
PPM1D	8493	ENSG00000170836	1.89358	7.19302	16.1447	1.5e-58	4.97e-56	122.425
TET3	200424	ENSG00000187605	2.16759	6.39544	16.1109	2.6e-58	8.45e-56	121.904
CCL2	6347	ENSG00000108691	3.35498	4.46618	16.087	3.82e-58	1.22e-55	121.306
FOS	2353	ENSG00000170345	3.17008	4.68034	16.062	5.71e-58	1.8e-55	120.968
SERTAD2	9792	ENSG00000179833	2.29696	6.07092	16.0504	6.88e-58	2.14e-55	120.936
FBXW7	55294	ENSG00000109670	1.95569	6.94454	16.0018	1.5e-57	4.6e-55	120.145
ZNF292	23036	ENSG00000188994	2.21248	6.19711	15.8538	1.59e-56	4.75e-54	117.813
CREBRF	153222	ENSG00000164463	2.69223	5.27517	15.8536	1.59e-56	4.75e-54	117.771
JUN	3725	ENSG00000177606	1.6372	7.93612	15.742	9.31e-56	2.71e-53	115.974
ZNF267	10308	ENSG00000185947	2.3986	5.70627	15.5328	2.46e-54	7.06e-52	112.791
MYH9	4627	ENSG00000100345	-1.31758	9.70575	-15.4528	8.52e-54	2.41e-51	111.36
MAP3K8	1326	ENSG00000107968	2.07585	6.40084	15.4437	9.81e-54	2.74e-51	111.416
CCL20	6364	ENSG00000115009	8.85875	2.57883	15.4312	1.19e-53	3.28e-51	105.686
C5orf51	285636	ENSG00000205765	2.38716	5.66944	15.3491	4.22e-53	1.15e-50	109.967
AEN	64782	ENSG00000181026	1.44432	8.49278	15.1295	1.2e-51	3.23e-49	106.494
SLC12A7	10723	ENSG00000113504	1.93104	6.69926	15.1289	1.22e-51	3.23e-49	106.61
ZNF436	80818	ENSG00000125945	2.39184	5.53961	14.9534	1.71e-50	4.49e-48	103.997
ANXA1	301	ENSG00000135046	-1.09381	10.6631	-14.9048	3.54e-50	9.18e-48	102.946
SOCS3	9021	ENSG00000184557	2.47461	5.35784	14.8447	8.67e-50	2.22e-47	102.379
PRR14	78994	ENSG00000156858	2.23725	5.81484	14.8209	1.23e-49	3.13e-47	102.039
CDKN1B	1027	ENSG00000111276	1.98599	6.4174	14.7926	1.88e-49	4.7e-47	101.609
NFKB2	4791	ENSG00000077150	1.43583	8.37666	14.7732	2.5e-49	6.2e-47	101.187
YOD1	55432	ENSG00000180667	1.67231	7.40192	14.7232	5.24e-49	1.28e-46	100.531
PPP1R15B	84919	ENSG00000158615	1.75623	7.09464	14.6864	9.01e-49	2.18e-46	100.014
TGM2	7052	ENSG00000198959	1.62554	7.5298	14.6151	2.57e-48	6.14e-46	98.9414
B3GALNT2	148789	ENSG00000282880	2.06779	6.08728	14.4687	2.17e-47	5.14e-45	96.8984
ZBTB21	49854	ENSG00000173276	2.19148	5.7972	14.4637	2.33e-47	5.46e-45	96.8326
FOXN2	3344	ENSG00000170802	2.22235	5.72554	14.4604	2.45e-47	5.67e-45	96.7851
HSPG2	3339	ENSG00000142798	-1.33751	9.12594	-14.3117	2.09e-46	4.79e-44	94.4637
PTP4A1	7803	ENSG00000112245	1.27901	8.90714	14.2346	6.29e-46	1.43e-43	93.3398
FOSB	2354	ENSG00000125740	4.20266	3.44589	14.2317	6.56e-46	1.47e-43	92.9007
PLEKHG2	64857	ENSG00000090924	1.71207	7.00732	14.1026	4.1e-45	9.12e-43	91.6406
G6PD	2539	ENSG00000160211	-1.16296	9.8834	-14.0857	5.21e-45	1.15e-42	91.1756
ACHE	43	ENSG00000087085	3.24293	4.10046	14.0369	1.04e-44	2.26e-42	90.6048
ZBTB6	10773	ENSG00000186130	2.66375	4.80998	14.0266	1.2e-44	2.59e-42	90.6021
VIM	7431	ENSG00000026025	-1.31107	9.12395	-14.02	1.32e-44	2.81e-42	90.3395
NFAT5	10725	ENSG00000102908	1.60673	7.30291	13.8958	7.48e-44	1.58e-41	88.7313
RLF	6018	ENSG00000117000	2.27121	5.43991	13.8709	1.06e-43	2.22e-41	88.4761
ZNF830	91603	ENSG00000198783	2.3371	5.3075	13.8593	1.24e-43	2.58e-41	88.3143
SKIL	6498	ENSG00000136603	2.17823	5.62336	13.8419	1.58e-43	3.26e-41	88.0751
PPP1R10	5514	ENSG00000204569	1.46772	7.82432	13.8263	1.97e-43	4.01e-41	87.7254
CCNT2	905	ENSG00000082258	1.72642	6.82985	13.8018	2.76e-43	5.57e-41	87.4684
ACTN4	81	ENSG00000130402	-0.920449	11.2762	-13.7619	4.79e-43	9.58e-41	86.5076
CCNT1	904	ENSG00000129315	1.77053	6.62218	13.6557	2.06e-42	4.09e-40	85.4837
ICAM1	3383	ENSG00000090339	3.81876	3.45844	13.6324	2.84e-42	5.57e-40	84.802
ZNF281	23528	ENSG00000162702	1.41904	7.9407	13.6217	3.29e-42	6.4e-40	84.9133
IGFBP1	3484	ENSG00000146678	2.28528	5.31871	13.579	5.89e-42	1.14e-39	84.4908
CYLD	1540	ENSG00000083799	2.13478	5.61768	13.5544	8.23e-42	1.57e-39	84.1573
SERPINE1	5054	ENSG00000106366	-1.10546	9.93916	-13.554	8.27e-42	1.57e-39	83.828
ERF	2077	ENSG00000105722	1.48527	7.6085	13.4983	1.76e-41	3.31e-39	83.275
BHLHE41	79365	ENSG00000123095	5.15098	2.80924	13.4798	2.26e-41	4.22e-39	81.8894
SOCS4	122809	ENSG00000180008	1.6907	6.82058	13.466	2.73e-41	5.04e-39	82.9056
MDM4	4194	ENSG00000198625	2.28242	5.28012	13.4113	5.7e-41	1.04e-38	82.2405
AKR1B10	57016	ENSG00000198074	-0.871799	11.419	-13.3542	1.23e-40	2.23e-38	80.9634
MCL1	4170	ENSG00000143384	1.14205	9.22979	13.3051	2.37e-40	4.26e-38	80.5288
PDE4D	5144	ENSG00000113448	1.40147	7.82563	13.1929	1.05e-39	1.88e-37	79.1886
ZC3H4	23211	ENSG00000130749	1.81944	6.2704	13.1732	1.37e-39	2.42e-37	79.0555
CEBPB	1051	ENSG00000172216	1.37426	7.91955	13.1471	1.93e-39	3.39e-37	78.5771
ZNF77	58492	ENSG00000175691	3.74429	3.42339	13.1326	2.34e-39	4.07e-37	78.1861
MIER1	57708	ENSG00000198160	1.80633	6.23156	12.963	2.15e-38	3.72e-36	76.3234
CLU	1191	ENSG00000120885	-0.934014	10.664	-12.778	2.35e-37	4.03e-35	73.537
AKR1B1	231	ENSG00000085662	-0.989147	10.2445	-12.7361	4.02e-37	6.85e-35	73.0523
ARC	23237	ENSG00000198576	3.32929	3.68497	12.7147	5.28e-37	8.93e-35	72.9895
SLC30A1	7779	ENSG00000170385	1.61623	6.74203	12.7062	5.89e-37	9.87e-35	73.0015
CPEB2	132864	ENSG00000137449	1.65075	6.61034	12.6677	9.62e-37	1.6e-34	72.5255
CEP85L	387119	ENSG00000111860	2.60283	4.49544	12.6558	1.12e-36	1.85e-34	72.4265
NFKBIB	4793	ENSG00000104825	1.50713	7.12989	12.6419	1.34e-36	2.19e-34	72.1551
RAP2B	5912	ENSG00000181467	1.6989	6.41083	12.5742	3.15e-36	5.12e-34	71.3654
MIR5047	NA	ENSG00000284368	2.03729	5.48948	12.5639	3.58e-36	5.79e-34	71.292
AEBP2	121536	ENSG00000139154	1.95474	5.67965	12.5151	6.63e-36	1.05e-33	70.6747
INO80D	54891	ENSG00000114933	2.25783	5.00136	12.4572	1.37e-35	2.15e-33	69.9735
CPEB4	80315	ENSG00000113742	1.58607	6.72167	12.3972	2.9e-35	4.51e-33	69.1374
CSF1	1435	ENSG00000184371	1.66474	6.42757	12.3531	5.01e-35	7.75e-33	68.6188
COL4A2	1284	ENSG00000134871	-1.63963	7.29932	-12.2938	1.05e-34	1.6e-32	67.8855
WRAP53	55135	ENSG00000141499	2.23277	5.00348	12.2936	1.05e-34	1.6e-32	67.9626
LINC00472	79940	ENSG00000233237	2.48731	4.55704	12.2858	1.15e-34	1.75e-32	67.855
TOB1	10140	ENSG00000141232	1.25829	8.04163	12.2309	2.27e-34	3.41e-32	66.9661
EGR2	1959	ENSG00000122877	5.3844	2.32	12.2238	2.48e-34	3.7e-32	65.6715
SNHG10	NA	ENSG00000247092	2.14042	5.15016	12.1992	3.35e-34	4.96e-32	66.8116
MYSM1	114803	ENSG00000162601	1.94684	5.58263	12.1896	3.76e-34	5.54e-32	66.6803
FLNA	2316	ENSG00000196924	-0.735625	11.8979	-12.115	9.37e-34	1.37e-31	65.1323
EPHX1	2052	ENSG00000143819	-1.58566	7.3744	-12.1009	1.11e-33	1.61e-31	65.5329
CP	1356	ENSG00000047457	1.02669	9.29515	12.0629	1.76e-33	2.54e-31	64.7894
SNIP1	79753	ENSG00000163877	2.33076	4.73072	12.0295	2.64e-33	3.79e-31	64.7709
PPP1R18	170954	ENSG00000225060	1.58085	6.55512	11.995	4.01e-33	5.71e-31	64.2643
MARCKS	4082	ENSG00000277443	1.51198	6.78559	11.9295	8.81e-33	1.25e-30	63.463
RLIM	51132	ENSG00000131263	1.45764	6.96241	11.8762	1.67e-32	2.35e-30	62.812
ALDH1B1	219	ENSG00000137124	-1.36354	7.92105	-11.8396	2.58e-32	3.6e-30	62.3413
MED13	9969	ENSG00000108510	1.37786	7.27444	11.8348	2.73e-32	3.79e-30	62.2909
TMBIM6	7009	ENSG00000139644	-1.03413	9.4524	-11.8119	3.58e-32	4.94e-30	61.8195
DHCR24	1718	ENSG00000116133	-1.39565	7.7913	-11.8083	3.74e-32	5.13e-30	61.988
ID3	3399	ENSG00000117318	1.16096	8.3238	11.8063	3.83e-32	5.22e-30	61.8408
NFKB1	4790	ENSG00000109320	2.03027	5.2415	11.7887	4.72e-32	6.39e-30	61.9155
TIPARP	25976	ENSG00000163659	1.66011	6.18782	11.7752	5.54e-32	7.45e-30	61.6937
ZNF596	169270	ENSG00000172748	3.38609	3.34109	11.752	7.29e-32	9.75e-30	61.2722
SMNDC1	10285	ENSG00000119953	1.60201	6.38119	11.7469	7.74e-32	1.03e-29	61.3463
HBP1	26959	ENSG00000283847	1.61946	6.30477	11.7303	9.42e-32	1.24e-29	61.158
CAV1	857	ENSG00000105974	-1.25428	8.31139	-11.7082	1.22e-31	1.6e-29	60.7508
ZNF79	7633	ENSG00000196152	2.03068	5.19248	11.6851	1.6e-31	2.09e-29	60.709
RNF6	6049	ENSG00000127870	1.38939	7.15149	11.6728	1.85e-31	2.4e-29	60.4066
C1R	715	ENSG00000159403	2.38023	4.51285	11.6259	3.21e-31	4.14e-29	60.0286
SOCS5	9655	ENSG00000171150	1.53676	6.54249	11.6208	3.4e-31	4.37e-29	59.8631
PLD6	201164	ENSG00000179598	2.27832	4.67039	11.5366	9.08e-31	1.16e-28	59.0055
C1S	716	ENSG00000182326	1.62856	6.16583	11.526	1.03e-30	1.3e-28	58.8028
PKM	5315	ENSG00000067225	-0.686731	12.0006	-11.5047	1.31e-30	1.66e-28	57.9147
MXD1	4084	ENSG00000059728	1.69942	5.94479	11.4808	1.73e-30	2.17e-28	58.3047
CSRP1	1465	ENSG00000159176	-1.27254	8.11229	-11.4512	2.44e-30	3.04e-28	57.8063
FAM126B	285172	ENSG00000155744	1.84154	5.55712	11.4446	2.63e-30	3.26e-28	57.9236
NFKBID	84807	ENSG00000167604	4.94685	2.13325	11.4309	3.08e-30	3.79e-28	56.7112
SNHG1	23642	ENSG00000255717	1.30268	7.3872	11.3769	5.72e-30	7.01e-28	56.9807
VEZF1	7716	ENSG00000136451	1.35904	7.13522	11.3703	6.17e-30	7.52e-28	56.9331
DDX5	1655	ENSG00000108654	0.828043	10.3742	11.3192	1.11e-29	1.34e-27	55.9797
FDPS	2224	ENSG00000160752	-1.30316	7.88594	-11.2984	1.4e-29	1.69e-27	56.0975
FOXC1	2296	ENSG00000054598	2.0821	4.94113	11.2971	1.42e-29	1.7e-27	56.287
PMAIP1	5366	ENSG00000141682	1.62146	6.10596	11.2667	2.01e-29	2.39e-27	55.8685
MAFK	7975	ENSG00000198517	1.1852	7.89679	11.2591	2.19e-29	2.59e-27	55.5931
CTDSP2	10106	ENSG00000175215	2.10136	4.88549	11.2568	2.25e-29	2.65e-27	55.8383
ZNF57	126295	ENSG00000171970	3.19977	3.38871	11.23	3.04e-29	3.56e-27	55.384
HES1	3280	ENSG00000114315	2.18864	4.71535	11.2203	3.4e-29	3.96e-27	55.434
PLEKHF2	79666	ENSG00000175895	2.42876	4.28048	11.1566	6.95e-29	8.06e-27	54.7211
SLC7A2	6542	ENSG00000003989	1.73989	5.68675	11.1278	9.6e-29	1.11e-26	54.3559
UFM1	51569	ENSG00000120686	1.69733	5.80868	11.1137	1.13e-28	1.29e-26	54.1897
REL	5966	ENSG00000162924	3.11634	3.42556	11.0902	1.46e-28	1.67e-26	53.8608
FADS2	9415	ENSG00000134824	-1.00109	9.23756	-11.0652	1.93e-28	2.19e-26	53.3177
SCD	6319	ENSG00000099194	-0.815851	10.5673	-11.0579	2.1e-28	2.37e-26	53.0672
RBPJ	3516	ENSG00000168214	1.92915	5.183	11.0519	2.24e-28	2.51e-26	53.5548
RBBP6	5930	ENSG00000122257	1.34063	7.04292	11.0516	2.25e-28	2.51e-26	53.3803
ACTB	60	ENSG00000075624	-0.799265	10.6995	-11.0392	2.58e-28	2.87e-26	52.8442
USPL1	10208	ENSG00000132952	1.79181	5.51795	11.0376	2.63e-28	2.91e-26	53.3753
IKZF5	64376	ENSG00000095574	2.0531	4.9207	11.0343	2.73e-28	3e-26	53.3747
CCNG1	900	ENSG00000113328	1.05182	8.53564	11.0313	2.82e-28	3.09e-26	52.9847
PFN1	5216	ENSG00000108518	-0.792787	10.7312	-11.011	3.53e-28	3.85e-26	52.529
IER5L	389792	ENSG00000188483	1.17391	7.81008	10.9987	4.05e-28	4.39e-26	52.7113
SRSF1	6426	ENSG00000136450	0.970047	9.02643	10.9477	7.11e-28	7.67e-26	52.0097
UBR5	51366	ENSG00000104517	1.26394	7.33054	10.9341	8.25e-28	8.86e-26	52.0607
SERTAD3	29946	ENSG00000167565	1.40368	6.71645	10.9281	8.82e-28	9.38e-26	52.0627
MITD1	129531	ENSG00000158411	1.77275	5.51218	10.8964	1.25e-27	1.32e-25	51.8359
KANSL1	284058	ENSG00000278458	1.42768	6.60243	10.8953	1.26e-27	1.33e-25	51.7181
INTS6	26512	ENSG00000102786	1.8178	5.38613	10.8733	1.61e-27	1.69e-25	51.5948
ZRANB2	9406	ENSG00000132485	1.36136	6.8644	10.8721	1.63e-27	1.7e-25	51.4391
ZNF211	10520	ENSG00000121417	2.31518	4.35774	10.8563	1.94e-27	2.01e-25	51.4491
HMGN2	3151	ENSG00000198830	1.93474	5.09562	10.8284	2.63e-27	2.71e-25	51.1309
DIDO1	11083	ENSG00000101191	1.18164	7.65394	10.7721	4.85e-27	4.99e-25	50.2697
JUND	3727	ENSG00000130522	1.26579	7.19796	10.6951	1.11e-26	1.14e-24	49.4989
RBM39	9584	ENSG00000131051	1.07879	8.15392	10.6664	1.52e-26	1.55e-24	49.0797
BTG1	694	ENSG00000133639	1.29284	7.05645	10.6657	1.53e-26	1.55e-24	49.2023
CHD1	1105	ENSG00000153922	1.35098	6.79873	10.661	1.61e-26	1.62e-24	49.181
ZNF24	7572	ENSG00000172466	1.33033	6.87788	10.6396	2.02e-26	2.03e-24	48.9454
SMC4	10051	ENSG00000113810	1.47467	6.29742	10.6039	2.97e-26	2.96e-24	48.6314
TUBA1A	7846	ENSG00000167552	-1.32113	7.50164	-10.6037	2.97e-26	2.96e-24	48.5626
PIGA	5277	ENSG00000165195	1.93322	4.98406	10.5874	3.54e-26	3.51e-24	48.5717
HNRNPH3	3189	ENSG00000096746	1.13221	7.79842	10.565	4.49e-26	4.43e-24	48.0491
GADD45A	1647	ENSG00000116717	1.20034	7.42105	10.5237	6.96e-26	6.83e-24	47.6601
WTAP	9589	ENSG00000146457	1.42352	6.41931	10.5066	8.34e-26	8.16e-24	47.5933
AGR2	10551	ENSG00000106541	-1.13002	8.18806	-10.4507	1.51e-25	1.46e-23	46.8576
LYSMD3	116068	ENSG00000176018	1.98197	4.84521	10.4366	1.75e-25	1.69e-23	47.0066
CEP350	9857	ENSG00000135837	1.42817	6.34558	10.4079	2.36e-25	2.28e-23	46.5722
PRPF39	55015	ENSG00000185246	1.5568	5.93084	10.4036	2.47e-25	2.37e-23	46.5757
ZNF121	7675	ENSG00000197961	2.53452	3.86764	10.3915	2.8e-25	2.68e-23	46.5395
PFKP	5214	ENSG00000067057	-0.935153	9.24065	-10.3717	3.45e-25	3.28e-23	45.8936
TIMP2	7077	ENSG00000035862	-2.19175	5.74837	-10.3678	3.59e-25	3.41e-23	46.3114
ZNF12	7559	ENSG00000164631	1.52106	5.99129	10.3485	4.4e-25	4.15e-23	45.9971
ZNF764	92595	ENSG00000169951	2.48297	3.91346	10.3106	6.52e-25	6.13e-23	45.7148
TAF1D	79101	ENSG00000166012	1.65599	5.58413	10.2865	8.38e-25	7.84e-23	45.4048
SP3	6670	ENSG00000172845	1.2607	7.00631	10.2824	8.74e-25	8.14e-23	45.2062
PHB	5245	ENSG00000167085	-1.03665	8.57235	-10.2763	9.31e-25	8.64e-23	45.0008
ECH1	1891	ENSG00000282853	-1.11894	8.15197	-10.2753	9.41e-25	8.69e-23	45.0489
ARL5B	221079	ENSG00000165997	1.72985	5.36655	10.2685	1.01e-24	9.29e-23	45.2402
ICAM5	7087	ENSG00000105376	3.92682	2.4973	10.268	1.02e-24	9.3e-23	44.8378
ZNF770	54989	ENSG00000198146	1.27565	6.91404	10.2524	1.19e-24	1.09e-22	44.9097
VAMP2	6844	ENSG00000220205	1.45689	6.18394	10.2442	1.3e-24	1.18e-22	44.9096
CELF1	10658	ENSG00000149187	1.32259	6.68439	10.2254	1.57e-24	1.42e-22	44.66
KLF5	688	ENSG00000102554	1.33581	6.62386	10.2026	1.99e-24	1.79e-22	44.4353
RASD1	51655	ENSG00000108551	3.07777	3.18502	10.1613	3.04e-24	2.72e-22	44.0912
SIX4	51804	ENSG00000100625	2.77453	3.48024	10.1613	3.05e-24	2.72e-22	44.1608
SPTSSA	171546	ENSG00000165389	1.2733	6.82752	10.0623	8.36e-24	7.44e-22	42.9956
NECAP1	25977	ENSG00000089818	1.97615	4.69788	10.0534	9.14e-24	8.07e-22	43.118
ACBD3	64746	ENSG00000182827	1.28712	6.75238	10.0533	9.15e-24	8.07e-22	42.914
HIVEP2	3097	ENSG00000010818	1.78993	5.12482	10.0515	9.33e-24	8.2e-22	43.0698
HMGA1	3159	ENSG00000137309	-1.02423	8.51578	-10.03	1.16e-23	1.01e-21	42.5146
DDIT4	54541	ENSG00000168209	0.991275	8.30106	10.0204	1.28e-23	1.11e-21	42.394
FNIP1	96459	ENSG00000217128	1.4539	6.06741	10.0061	1.48e-23	1.28e-21	42.5211
RELB	5971	ENSG00000104856	1.56323	5.70047	9.99687	1.62e-23	1.4e-21	42.4687
ZNF92	168374	ENSG00000146757	2.00677	4.61523	9.99368	1.67e-23	1.44e-21	42.5284
B3GNT5	84002	ENSG00000176597	1.75	5.20419	9.97483	2.02e-23	1.74e-21	42.3016
LINC00115	NA	ENSG00000225880	3.30116	2.8735	9.95414	2.49e-23	2.13e-21	41.9594
AHNAK	79026	ENSG00000124942	-1.02468	8.4471	-9.92519	3.33e-23	2.83e-21	41.4799
CRKL	1399	ENSG00000099942	1.31393	6.56185	9.92218	3.43e-23	2.91e-21	41.6308
BCL10	8915	ENSG00000142867	1.64868	5.44088	9.91659	3.63e-23	3.06e-21	41.7031
PDE4B	5142	ENSG00000184588	1.61815	5.49896	9.91386	3.73e-23	3.14e-21	41.6677
HIVEP1	3096	ENSG00000095951	1.80414	5.03055	9.90765	3.97e-23	3.32e-21	41.6518
IRF2BP2	359948	ENSG00000168264	1.08165	7.69144	9.9063	4.02e-23	3.36e-21	41.3365
TPI1	7167	ENSG00000111669	-0.822289	9.73939	-9.8897	4.74e-23	3.95e-21	40.9497
EXOC8	149371	ENSG00000116903	1.6595	5.4082	9.88867	4.79e-23	3.97e-21	41.4324
GPBP1	65056	ENSG00000062194	1.24497	6.84993	9.88591	4.93e-23	4.07e-21	41.2391
TP53INP1	94241	ENSG00000164938	1.14114	7.34406	9.86361	6.15e-23	5.06e-21	40.9591
C3orf38	285237	ENSG00000179021	1.65692	5.38768	9.84114	7.69e-23	6.3e-21	40.9677
TPM1	7168	ENSG00000140416	-0.860607	9.41056	-9.83404	8.26e-23	6.74e-21	40.4454
PPTC7	160760	ENSG00000196850	1.51001	5.78675	9.81593	9.88e-23	8.03e-21	40.6763
AP2M1	1173	ENSG00000161203	-1.06567	8.15652	-9.81137	1.03e-22	8.37e-21	40.3989
MIR3191	NA	ENSG00000284411	4.57797	1.94928	9.79407	1.23e-22	9.9e-21	39.7662
CAPN2	824	ENSG00000162909	-0.836706	9.56355	-9.78694	1.32e-22	1.06e-20	39.9641
ZBTB34	403341	ENSG00000177125	1.64094	5.39523	9.77427	1.49e-22	1.2e-20	40.3142
SRSF3	6428	ENSG00000112081	0.952536	8.4039	9.77197	1.53e-22	1.22e-20	39.9279
LAMTOR3	8649	ENSG00000109270	1.67418	5.2863	9.77085	1.54e-22	1.23e-20	40.2902
MAST4	375449	ENSG00000069020	1.77744	5.02357	9.74515	1.99e-22	1.57e-20	40.0661
CEBPD	1052	ENSG00000221869	1.4904	5.81016	9.74479	1.99e-22	1.57e-20	39.9806
JUP	3728	ENSG00000173801	-1.131	7.833	-9.74472	2e-22	1.57e-20	39.7989
LAMB1	3912	ENSG00000091136	-0.944369	8.80311	-9.74347	2.02e-22	1.58e-20	39.6457
ZBTB1	22890	ENSG00000126804	1.28435	6.57509	9.71676	2.63e-22	2.05e-20	39.6195
ZBTB5	9925	ENSG00000168795	1.40457	6.1118	9.71468	2.68e-22	2.09e-20	39.6564
ELL2	22936	ENSG00000118985	1.60235	5.45169	9.69225	3.34e-22	2.59e-20	39.5131
PER3	8863	ENSG00000049246	2.71806	3.38351	9.68257	3.67e-22	2.84e-20	39.4697
TET2	54790	ENSG00000168769	1.75269	5.05882	9.67222	4.06e-22	3.13e-20	39.3603
FST	10468	ENSG00000134363	2.69199	3.43035	9.66746	4.25e-22	3.26e-20	39.3294
ESF1	51575	ENSG00000089048	1.37713	6.16515	9.64063	5.52e-22	4.22e-20	38.9354
VCL	7414	ENSG00000035403	-0.850496	9.35572	-9.63874	5.63e-22	4.29e-20	38.5538
GRAMD1A	57655	ENSG00000089351	0.925909	8.49057	9.62688	6.31e-22	4.79e-20	38.5122
GPRIN3	285513	ENSG00000185477	1.48387	5.76447	9.60074	8.14e-22	6.16e-20	38.5997
GPCPD1	56261	ENSG00000125772	1.25051	6.65138	9.58335	9.63e-22	7.26e-20	38.3278
GPR142	350383	ENSG00000257008	7.75995	-0.112706	9.57763	1.02e-21	7.65e-20	34.8531
LBP	3929	ENSG00000129988	5.02416	1.60014	9.56987	1.1e-21	8.22e-20	37.3204
SMCHD1	23347	ENSG00000101596	1.43177	5.94326	9.55283	1.29e-21	9.65e-20	38.1254
KRT19	3880	ENSG00000171345	-2.04569	5.60728	-9.5471	1.37e-21	1.02e-19	38.2143
KDM6A	7403	ENSG00000147050	1.24503	6.65784	9.5359	1.52e-21	1.12e-19	37.8761
MYOF	26509	ENSG00000138119	-0.779522	9.84765	-9.53092	1.6e-21	1.17e-19	37.4562
LAMC2	3918	ENSG00000058085	-1.80469	5.89721	-9.53072	1.6e-21	1.17e-19	38.0272
EZR	7430	ENSG00000092820	-0.978633	8.45699	-9.51617	1.84e-21	1.35e-19	37.5094
THAP1	55145	ENSG00000131931	1.88541	4.70256	9.51312	1.9e-21	1.38e-19	37.8754
EMP3	2014	ENSG00000142227	-1.06476	7.99559	-9.50845	1.98e-21	1.44e-19	37.5033
TGS1	96764	ENSG00000137574	1.44399	5.86345	9.50122	2.12e-21	1.54e-19	37.6441
WDR26	80232	ENSG00000162923	1.17088	6.97602	9.48887	2.39e-21	1.73e-19	37.3905
PURB	5814	ENSG00000146676	1.24763	6.59699	9.48223	2.55e-21	1.83e-19	37.3729
BHLHE40	8553	ENSG00000134107	0.957708	8.17623	9.47608	2.7e-21	1.94e-19	37.1154
EAF1	85403	ENSG00000144597	1.26291	6.53081	9.46993	2.87e-21	2.05e-19	37.2659
COL4A1	1282	ENSG00000187498	-1.49548	6.53483	-9.4692	2.89e-21	2.06e-19	37.3636
C6orf62	81688	ENSG00000112308	1.23073	6.6919	9.46884	2.9e-21	2.06e-19	37.2381
ZFC3H1	196441	ENSG00000133858	1.0958	7.33595	9.45677	3.25e-21	2.3e-19	37.0406
NAMPT	10135	ENSG00000105835	0.99017	7.94753	9.44847	3.52e-21	2.48e-19	36.884
ZCCHC10	54819	ENSG00000155329	1.75465	4.97103	9.44795	3.54e-21	2.49e-19	37.2401
ENO1	2023	ENSG00000074800	-0.647568	11.04	-9.44639	3.59e-21	2.52e-19	36.4967
PRSS23	11098	ENSG00000150687	-0.837412	9.31714	-9.43433	4.03e-21	2.81e-19	36.6126
TUBA1B	10376	ENSG00000123416	-0.889743	8.94444	-9.43052	4.18e-21	2.91e-19	36.6286
JMJD1C	221037	ENSG00000171988	1.25069	6.55578	9.41774	4.72e-21	3.27e-19	36.772
DBP	1628	ENSG00000105516	3.09306	2.87889	9.40584	5.28e-21	3.65e-19	36.774
ADNP2	22850	ENSG00000101544	1.37305	6.05976	9.39953	5.61e-21	3.87e-19	36.6636
GEM	2669	ENSG00000164949	1.8168	4.77832	9.39888	5.64e-21	3.88e-19	36.7954
CLUHP3	NA	ENSG00000131797	2.84435	3.13192	9.39766	5.71e-21	3.91e-19	36.7583
TOPORS	10210	ENSG00000197579	1.33831	6.18549	9.39745	5.72e-21	3.91e-19	36.6281
ZNF845	91664	ENSG00000213799	2.21289	3.99368	9.3926	5.99e-21	4.08e-19	36.7752
GPATCH8	23131	ENSG00000186566	1.18291	6.85145	9.38068	6.71e-21	4.55e-19	36.3885
ANKRD12	23253	ENSG00000101745	1.64977	5.20199	9.37964	6.77e-21	4.58e-19	36.5784
EDA2R	60401	ENSG00000131080	1.06195	7.45282	9.33574	1.03e-20	6.92e-19	35.8923
UTP15	84135	ENSG00000164338	1.70941	5.01795	9.32601	1.12e-20	7.56e-19	36.098
ARID2	196528	ENSG00000189079	1.3983	5.91885	9.29105	1.56e-20	1.05e-18	35.6725
MSL2	55167	ENSG00000174579	1.80044	4.77942	9.29017	1.57e-20	1.05e-18	35.7881
RPS19	6223	ENSG00000105372	-0.584742	11.6128	-9.28292	1.69e-20	1.12e-18	34.8891
PRKXP1	NA	ENSG00000259205	3.49667	2.44928	9.27759	1.77e-20	1.18e-18	35.4556
ZC3H11A	9877	ENSG00000058673	1.02397	7.62358	9.25989	2.09e-20	1.39e-18	35.1668
BRPF1	7862	ENSG00000156983	1.34516	6.0528	9.22307	2.95e-20	1.95e-18	35.0265
PIM3	415116	ENSG00000198355	1.47009	5.63101	9.19811	3.72e-20	2.45e-18	34.8527
USP15	9958	ENSG00000135655	1.15116	6.89862	9.19584	3.8e-20	2.49e-18	34.6717
BDP1	55814	ENSG00000273873	1.08548	7.21082	9.17097	4.79e-20	3.13e-18	34.4021
RFX7	64864	ENSG00000181827	1.10923	7.09332	9.16043	5.28e-20	3.44e-18	34.3231
C11orf96	387763	ENSG00000187479	6.03363	0.777145	9.14641	6.01e-20	3.91e-18	32.611
MED1	5469	ENSG00000125686	1.03794	7.46598	9.13931	6.42e-20	4.16e-18	34.0812
TM4SF4	7104	ENSG00000169903	-1.12441	7.50817	-9.12602	7.25e-20	4.69e-18	34.0224
HDAC9	9734	ENSG00000048052	2.23651	3.85938	9.12114	7.59e-20	4.89e-18	34.2919
GPC1	2817	ENSG00000063660	-1.0242	7.96682	-9.11943	7.71e-20	4.95e-18	33.8914
PARD6B	84612	ENSG00000124171	1.68438	4.97805	9.10514	8.79e-20	5.64e-18	34.0802
S100A11	6282	ENSG00000163191	-0.847243	9.02754	-9.10263	9e-20	5.75e-18	33.584
TSC22D2	9819	ENSG00000196428	1.42334	5.72427	9.08364	1.07e-19	6.83e-18	33.8001
PGK1	5230	ENSG00000102144	-0.775909	9.54597	-9.08241	1.08e-19	6.88e-18	33.3262
AHCY	191	ENSG00000101444	-0.946164	8.34873	-9.05483	1.4e-19	8.84e-18	33.2477
ITGA3	3675	ENSG00000005884	-0.799208	9.32971	-9.01934	1.93e-19	1.22e-17	32.7882
HCFC1	3054	ENSG00000172534	1.04182	7.36853	9.01155	2.07e-19	1.3e-17	32.9387
MEX3C	51320	ENSG00000176624	1.24589	6.3459	8.99863	2.33e-19	1.46e-17	32.9555
ZNF337	26152	ENSG00000130684	1.14824	6.78118	8.99353	2.44e-19	1.53e-17	32.8521
MIER3	166968	ENSG00000155545	1.37692	5.82715	8.96971	3.03e-19	1.89e-17	32.7642
NUFIP2	57532	ENSG00000108256	0.907759	8.17422	8.96888	3.05e-19	1.9e-17	32.4485
RBM48	84060	ENSG00000127993	1.78234	4.67874	8.96689	3.11e-19	1.93e-17	32.8687
S100A6	6277	ENSG00000197956	-0.669721	10.4361	-8.95269	3.54e-19	2.19e-17	32.0391
SNORA63	NA	ENSG00000200320	3.94057	1.89547	8.94068	3.94e-19	2.43e-17	32.231
SRSF6	6431	ENSG00000124193	0.903667	8.17014	8.92789	4.42e-19	2.72e-17	32.0825
POU2F2	5452	ENSG00000028277	1.93715	4.29608	8.92457	4.56e-19	2.8e-17	32.5206
RBAK	57786	ENSG00000146587	1.48999	5.43653	8.91645	4.91e-19	3e-17	32.3401
EPC1	80314	ENSG00000120616	1.39107	5.73159	8.90438	5.47e-19	3.34e-17	32.1939
NGDN	25983	ENSG00000129460	1.30561	6.03548	8.89903	5.74e-19	3.49e-17	32.1067
STRIP2	57464	ENSG00000128578	1.94609	4.27955	8.89544	5.93e-19	3.6e-17	32.2655
RIMKLB	57494	ENSG00000166532	1.40437	5.66985	8.88357	6.59e-19	3.99e-17	32.017
LDHB	3945	ENSG00000111716	-0.704954	10.0309	-8.87862	6.89e-19	4.16e-17	31.4334
RBM12B	389677	ENSG00000183808	1.34132	5.88937	8.87339	7.23e-19	4.35e-17	31.8992
STAT1	6772	ENSG00000115415	0.873642	8.33808	8.8688	7.53e-19	4.52e-17	31.5349
DHCR7	1717	ENSG00000172893	-1.2484	6.92204	-8.8577	8.32e-19	4.98e-17	31.7144
UAP1L1	91373	ENSG00000197355	1.35343	5.84934	8.85728	8.35e-19	4.99e-17	31.7639
ZBTB7B	51043	ENSG00000160685	1.13684	6.74787	8.83572	1.01e-18	6.03e-17	31.4556
SON	6651	ENSG00000159140	0.867853	8.35403	8.82058	1.16e-18	6.88e-17	31.1083
ASS1	445	ENSG00000130707	2.12806	3.91613	8.81853	1.18e-18	6.99e-17	31.6085
LTB	4050	ENSG00000206437	6.75445	0.0769175	8.81463	1.22e-18	7.22e-17	29.0312
EID2B	126272	ENSG00000176401	1.66476	4.85302	8.78549	1.58e-18	9.33e-17	31.2513
FLCN	201163	ENSG00000154803	1.23079	6.27592	8.78145	1.64e-18	9.65e-17	31.0407
THAP2	83591	ENSG00000173451	2.06697	4.01248	8.7692	1.83e-18	1.07e-16	31.1767
ZCCHC3	85364	ENSG00000247315	1.00358	7.41298	8.7598	1.99e-18	1.16e-16	30.7005
SERPINH1	871	ENSG00000149257	-1.07383	7.5292	-8.75826	2.02e-18	1.18e-16	30.7401
SPRY1	10252	ENSG00000164056	1.96453	4.17482	8.73237	2.54e-18	1.47e-16	30.8489
ZBTB11	27107	ENSG00000066422	1.23664	6.21931	8.71941	2.84e-18	1.64e-16	30.5082
YAF2	10138	ENSG00000015153	1.73717	4.67859	8.71901	2.85e-18	1.65e-16	30.6949
TBK1	29110	ENSG00000183735	1.16985	6.51828	8.71589	2.93e-18	1.69e-16	30.4386
ABHD2	11057	ENSG00000140526	-0.892826	8.43318	-8.70483	3.23e-18	1.86e-16	30.1311
NIPBL	25836	ENSG00000164190	1.19733	6.39428	8.69369	3.57e-18	2.04e-16	30.2645
APLP2	334	ENSG00000084234	-1.02033	7.71646	-8.69017	3.68e-18	2.1e-16	30.1141
IGFBP6	3489	ENSG00000167779	-1.23521	6.88907	-8.67998	4.03e-18	2.29e-16	30.1688
RPL18	6141	ENSG00000063177	-0.700231	9.92046	-8.67793	4.1e-18	2.33e-16	29.6886
CHD9	80205	ENSG00000177200	1.10483	6.81481	8.67261	4.29e-18	2.43e-16	30.0251
NNMT	4837	ENSG00000166741	1.99064	4.09428	8.66169	4.73e-18	2.67e-16	30.2452
NEURL3	93082	ENSG00000163121	3.0815	2.63192	8.65574	4.98e-18	2.8e-16	30.088
IRF2BPL	64207	ENSG00000119669	1.41684	5.52783	8.64458	5.49e-18	3.08e-16	29.9549
ZNF639	51193	ENSG00000121864	1.80265	4.48984	8.63944	5.74e-18	3.22e-16	30.0273
KIAA1586	57691	ENSG00000168116	2.06058	3.96465	8.62883	6.3e-18	3.51e-16	29.9712
PRDX1	5052	ENSG00000117450	-0.725572	9.64457	-8.62879	6.3e-18	3.51e-16	29.3009
CHIC1	53344	ENSG00000204116	1.43285	5.46498	8.61339	7.21e-18	4.01e-16	29.696
KRT81	3887	ENSG00000205426	-0.584524	11.1027	-8.61262	7.26e-18	4.03e-16	28.9659
FOXA2	3170	ENSG00000125798	1.43165	5.42414	8.57279	1.03e-17	5.68e-16	29.3514
ZNF503	84858	ENSG00000165655	1.60564	4.92793	8.57228	1.03e-17	5.69e-16	29.4087
DUSP16	80824	ENSG00000111266	1.01812	7.19574	8.56127	1.13e-17	6.23e-16	29.0154
IRGQ	126298	ENSG00000167378	1.19749	6.28609	8.53853	1.38e-17	7.56e-16	28.9457
AXL	558	ENSG00000167601	-1.21818	6.88965	-8.53275	1.45e-17	7.93e-16	28.9092
LINC00641	NA	ENSG00000258441	1.5408	5.07717	8.52572	1.54e-17	8.4e-16	28.9953
CD81	975	ENSG00000110651	-1.15381	7.07858	-8.50321	1.87e-17	1.02e-15	28.6221
S100A10	6281	ENSG00000197747	-0.75202	9.30544	-8.47297	2.43e-17	1.32e-15	28.0185
SIK1	150094	ENSG00000142178	0.736668	9.17604	8.46448	2.61e-17	1.41e-15	27.9293
BIRC3	330	ENSG00000023445	1.00358	7.23127	8.45415	2.85e-17	1.54e-15	28.1052
CRTC2	200186	ENSG00000160741	1.21913	6.15267	8.44524	3.08e-17	1.66e-15	28.1771
ATF4	468	ENSG00000128272	0.780558	8.75922	8.43784	3.28e-17	1.76e-15	27.7584
EFNB1	1947	ENSG00000090776	1.62172	4.8077	8.43299	3.42e-17	1.83e-15	28.2453
GRIN2C	2905	ENSG00000161509	1.55223	5.00156	8.42452	3.68e-17	1.96e-15	28.1534
SNORA48	NA	ENSG00000209582	3.81866	1.85956	8.41659	3.93e-17	2.09e-15	27.805
TAGLN2	8407	ENSG00000158710	-0.829713	8.67282	-8.41494	3.99e-17	2.12e-15	27.6211
MBIP	51562	ENSG00000151332	1.627	4.80237	8.39336	4.79e-17	2.54e-15	27.9182
TRMT10C	54931	ENSG00000174173	1.23399	6.05294	8.39292	4.81e-17	2.54e-15	27.7512
PRX	57716	ENSG00000105227	2.11295	3.7665	8.3891	4.97e-17	2.62e-15	27.9629
IGFBP4	3487	ENSG00000141753	0.617776	10.3503	8.38871	4.99e-17	2.62e-15	27.1401
ZNF184	7738	ENSG00000096654	2.98121	2.61212	8.38854	4.99e-17	2.62e-15	27.8686
MSMO1	6307	ENSG00000052802	-1.13667	7.0571	-8.3879	5.02e-17	2.62e-15	27.6509
CAPNS1	826	ENSG00000126247	-0.722069	9.49492	-8.38736	5.04e-17	2.63e-15	27.2708
CGGBP1	8545	ENSG00000163320	1.05694	6.8779	8.38731	5.05e-17	2.63e-15	27.591
FDFT1	2222	ENSG00000284967	-0.97315	7.75043	-8.38352	5.21e-17	2.7e-15	27.4943
AP5Z1	9907	ENSG00000242802	1.12272	6.53281	8.3795	5.39e-17	2.79e-15	27.5723
TUG1	NA	ENSG00000253352	0.844911	8.19563	8.37359	5.67e-17	2.93e-15	27.2946
ABL2	27	ENSG00000143322	1.26485	5.90607	8.36241	6.23e-17	3.21e-15	27.5162
CD300LB	124599	ENSG00000178789	6.66457	-0.338815	8.36191	6.26e-17	3.22e-15	25.3206
GSTP1	2950	ENSG00000084207	-0.681072	9.84534	-8.34972	6.94e-17	3.56e-15	26.9076
ADAM9	8754	ENSG00000168615	-0.731823	9.36617	-8.33852	7.63e-17	3.9e-15	26.8801
SLC45A4	57210	ENSG00000022567	1.57223	4.89159	8.32068	8.87e-17	4.53e-15	27.3028
TNFAIP8	25816	ENSG00000145779	1.35486	5.55744	8.3108	9.64e-17	4.9e-15	27.1371
RASSF9	9182	ENSG00000198774	1.59897	4.81646	8.30527	1.01e-16	5.12e-15	27.1849
RNF11	26994	ENSG00000123091	1.24609	5.96468	8.30445	1.02e-16	5.14e-15	27.0299
TNFAIP2	7127	ENSG00000185215	0.659485	9.82351	8.30394	1.02e-16	5.15e-15	26.5027
IL6ST	3572	ENSG00000134352	0.786835	8.5862	8.27912	1.26e-16	6.33e-15	26.4577
YTHDF3	253943	ENSG00000185728	0.971872	7.28014	8.27539	1.3e-16	6.52e-15	26.6055
PNRC2	55629	ENSG00000189266	1.51134	5.03856	8.26879	1.37e-16	6.87e-15	26.858
NXT2	55916	ENSG00000101888	1.79691	4.34165	8.26476	1.42e-16	7.09e-15	26.9035
REPIN1	29803	ENSG00000214022	0.88868	7.80308	8.25371	1.56e-16	7.76e-15	26.3551
MED26	9441	ENSG00000105085	1.87512	4.16467	8.23461	1.83e-16	9.09e-15	26.6723
NR4A3	8013	ENSG00000119508	4.70858	1.1492	8.20478	2.34e-16	1.16e-14	25.5859
GPBP1L1	60313	ENSG00000159592	1.15922	6.25963	8.19414	2.56e-16	1.27e-14	26.0821
PHIP	55023	ENSG00000146247	1.19888	6.08146	8.19256	2.59e-16	1.28e-14	26.0935
PPP4R4	57718	ENSG00000119698	6.87235	-0.551136	8.18991	2.65e-16	1.31e-14	23.7431
PLS3	5358	ENSG00000102024	-0.758168	9.00858	-8.166	3.23e-16	1.59e-14	25.5087
YY1AP1	55249	ENSG00000163374	1.16217	6.21475	8.16485	3.26e-16	1.6e-14	25.8479
KAT6A	7994	ENSG00000083168	1.23994	5.91599	8.1635	3.3e-16	1.61e-14	25.883
DYNC1H1	1778	ENSG00000197102	-0.65621	9.92765	-8.15218	3.62e-16	1.77e-14	25.2678
CAPZB	832	ENSG00000077549	-1.04134	7.30536	-8.14602	3.81e-16	1.86e-14	25.6139
ACLY	47	ENSG00000131473	-0.664963	9.83506	-8.14146	3.96e-16	1.92e-14	25.1939
GHITM	27069	ENSG00000165678	-0.840635	8.38154	-8.13399	4.21e-16	2.04e-14	25.3416
CIC	23152	ENSG00000079432	0.950109	7.31134	8.12548	4.51e-16	2.19e-14	25.376
WDR43	23160	ENSG00000163811	0.893162	7.67364	8.12429	4.56e-16	2.2e-14	25.3153
CD83	9308	ENSG00000112149	2.47088	3.10859	8.11146	5.07e-16	2.44e-14	25.7003
RASSF8	11228	ENSG00000123094	2.3101	3.33907	8.10442	5.37e-16	2.58e-14	25.6526
MDH1	4190	ENSG00000014641	-0.870637	8.14555	-8.08716	6.18e-16	2.97e-14	24.9974
AP2B1	163	ENSG00000006125	-0.742095	9.08056	-8.07407	6.89e-16	3.3e-14	24.7546
ARMCX5	64860	ENSG00000125962	1.78914	4.30071	8.06849	7.21e-16	3.44e-14	25.3231
ALCAM	214	ENSG00000170017	-0.825846	8.44902	-8.06711	7.29e-16	3.48e-14	24.7928
NRIP1	8204	ENSG00000180530	0.877239	7.74119	8.06419	7.47e-16	3.55e-14	24.8211
CA2	760	ENSG00000104267	1.66281	4.54469	8.0634	7.51e-16	3.57e-14	25.2531
ALDOA	226	ENSG00000149925	-0.685664	9.56895	-8.05824	7.84e-16	3.71e-14	24.5579
ZNF776	284309	ENSG00000152443	1.64796	4.60137	8.05353	8.14e-16	3.85e-14	25.1707
ZNF217	7764	ENSG00000171940	0.997206	6.9736	8.05034	8.36e-16	3.94e-14	24.8166
ODC1	4953	ENSG00000115758	0.920672	7.44056	8.04969	8.4e-16	3.96e-14	24.7465
ZNF711	7552	ENSG00000147180	1.92217	3.96084	8.04283	8.89e-16	4.17e-14	25.1419
NR3C1	2908	ENSG00000113580	0.910989	7.50261	8.04259	8.91e-16	4.17e-14	24.6814
ZBED5	58486	ENSG00000236287	0.922863	7.3977	8.01469	1.12e-15	5.23e-14	24.4716
ARGLU1	55082	ENSG00000134884	0.932828	7.32479	8.01004	1.16e-15	5.42e-14	24.4439
CTTN	2017	ENSG00000085733	-0.774463	8.75701	-7.99544	1.31e-15	6.09e-14	24.1702
TUBA4A	7277	ENSG00000127824	-1.25235	6.48383	-7.98887	1.38e-15	6.4e-14	24.5011
GSN	2934	ENSG00000148180	-1.13871	6.85065	-7.9827	1.45e-15	6.72e-14	24.3849
MFGE8	4240	ENSG00000140545	-1.59454	5.61911	-7.97919	1.49e-15	6.9e-14	24.5685
SUZ12	23512	ENSG00000178691	1.06127	6.58449	7.97336	1.56e-15	7.22e-14	24.2584
SETD5	55209	ENSG00000168137	0.872867	7.69097	7.9562	1.8e-15	8.27e-14	23.9653
SDC4	6385	ENSG00000124145	0.987787	6.96623	7.9559	1.8e-15	8.27e-14	24.065
OGDH	4967	ENSG00000105953	-1.13285	6.86432	-7.94802	1.92e-15	8.8e-14	24.1092
VMP1	81671	ENSG00000062716	0.715172	8.94063	7.94087	2.03e-15	9.3e-14	23.6716
FOSL1	8061	ENSG00000175592	0.990525	6.9528	7.93825	2.07e-15	9.48e-14	23.9291
DMTF1	9988	ENSG00000135164	1.2633	5.67259	7.93277	2.17e-15	9.89e-14	24.0674
INO80	54617	ENSG00000128908	1.23404	5.76117	7.93094	2.2e-15	1e-13	24.0371
TPCN1	53373	ENSG00000186815	-1.01162	7.30248	-7.92128	2.38e-15	1.08e-13	23.8135
PHC3	80012	ENSG00000173889	1.18577	6.00968	7.92028	2.4e-15	1.09e-13	23.9258
HNRNPA3	220988	ENSG00000170144	0.723995	8.83922	7.91661	2.47e-15	1.12e-13	23.4933
PRPF40A	55660	ENSG00000196504	0.8186	8.05468	7.91441	2.51e-15	1.13e-13	23.5841
HCFC2	29915	ENSG00000111727	2.1004	3.57615	7.91361	2.53e-15	1.14e-13	24.1446
CD63	967	ENSG00000135404	-0.7851	8.61526	-7.9103	2.6e-15	1.17e-13	23.5158
ZNF317	57693	ENSG00000130803	1.14093	6.15189	7.90872	2.63e-15	1.18e-13	23.8078
MAFG	4097	ENSG00000197063	0.815927	8.06421	7.90208	2.77e-15	1.24e-13	23.4853
SELE	6401	ENSG00000007908	6.63398	-0.565068	7.89527	2.93e-15	1.31e-13	21.6591
ACTN1	87	ENSG00000072110	-0.837907	8.22685	-7.89258	2.99e-15	1.33e-13	23.4344
BDKRB2	624	ENSG00000168398	1.27306	5.63977	7.88958	3.07e-15	1.36e-13	23.7363
LAMC1	3915	ENSG00000135862	-0.739379	8.94676	-7.88194	3.26e-15	1.45e-13	23.2425
CAP1	10487	ENSG00000131236	-0.800446	8.47797	-7.8723	3.52e-15	1.56e-13	23.2376
ZKSCAN8	7745	ENSG00000198315	1.31156	5.47217	7.86888	3.62e-15	1.6e-13	23.5956
SIN3A	25942	ENSG00000169375	1.05008	6.56178	7.86331	3.78e-15	1.67e-13	23.3926
TOR1AIP2	163590	ENSG00000169905	1.05443	6.54381	7.85882	3.92e-15	1.72e-13	23.3611
BRD2	6046	ENSG00000230678	0.809568	8.08166	7.85518	4.04e-15	1.77e-13	23.115
CNOT6	57472	ENSG00000113300	1.08149	6.39569	7.84706	4.31e-15	1.89e-13	23.2897
APAF1	317	ENSG00000120868	1.16096	6.03287	7.84356	4.43e-15	1.93e-13	23.3156
THUMPD1	55623	ENSG00000066654	1.13691	6.11976	7.83802	4.63e-15	2.02e-13	23.2575
BMP1	649	ENSG00000168487	-1.01492	7.22964	-7.83409	4.78e-15	2.08e-13	23.1403
IPMK	253430	ENSG00000151151	1.33931	5.3808	7.8308	4.9e-15	2.13e-13	23.315
BCAP31	10134	ENSG00000185825	-1.00805	7.25346	-7.82978	4.94e-15	2.14e-13	23.1017
OXTR	5021	ENSG00000180914	-2.27917	4.54074	-7.81199	5.69e-15	2.46e-13	23.3626
NTNG2	84628	ENSG00000196358	4.01284	1.46489	7.81032	5.77e-15	2.49e-13	22.8755
MBOAT7	79143	ENSG00000277025	-1.04658	7.09606	-7.80957	5.8e-15	2.5e-13	22.9757
GADD45B	4616	ENSG00000099860	1.34146	5.32616	7.8062	5.96e-15	2.56e-13	23.1268
MMD	23531	ENSG00000108960	0.986281	6.88521	7.80332	6.1e-15	2.62e-13	22.8808
UBB	7314	ENSG00000170315	-0.655975	9.62754	-7.79545	6.49e-15	2.78e-13	22.4677
KRT7	3855	ENSG00000135480	-0.582415	10.4392	-7.79383	6.57e-15	2.81e-13	22.3457
CEACAM6	4680	ENSG00000086548	-0.757624	8.72777	-7.79046	6.75e-15	2.88e-13	22.559
FBRS	64319	ENSG00000156860	1.03143	6.59856	7.77845	7.42e-15	3.16e-13	22.7257
ZNF567	163081	ENSG00000189042	1.6369	4.45917	7.77413	7.68e-15	3.26e-13	22.9917
TGFBR2	7048	ENSG00000163513	-0.714297	9.06379	-7.77309	7.74e-15	3.28e-13	22.3736
STRN3	29966	ENSG00000196792	1.29507	5.4598	7.76396	8.32e-15	3.52e-13	22.7806
TNF	7124	ENSG00000204490	6.50784	-0.541363	7.76268	8.41e-15	3.55e-13	20.7627
KLHL15	80311	ENSG00000174010	1.24808	5.6599	7.76189	8.46e-15	3.57e-13	22.7399
THAP9-AS1	NA	ENSG00000251022	1.56461	4.62524	7.75707	8.78e-15	3.7e-13	22.8395
CFL1	1072	ENSG00000172757	-0.585391	10.3712	-7.75389	9.01e-15	3.78e-13	22.045
LIF	3976	ENSG00000128342	0.864358	7.6072	7.75213	9.13e-15	3.83e-13	22.3802
MYNN	55892	ENSG00000085274	1.3147	5.37639	7.74224	9.87e-15	4.13e-13	22.6249
COL2A1	1280	ENSG00000139219	5.46037	0.21599	7.73606	1.04e-14	4.33e-13	21.4078
SRSF5	6430	ENSG00000100650	0.785824	8.16114	7.73566	1.04e-14	4.33e-13	22.1727
MTA2	9219	ENSG00000149480	0.751872	8.43789	7.72793	1.1e-14	4.59e-13	22.075
GNA13	10672	ENSG00000120063	0.914387	7.24369	7.7196	1.18e-14	4.9e-13	22.18
USP37	57695	ENSG00000135913	1.94376	3.79397	7.71378	1.23e-14	5.11e-13	22.5941
CYP1B1	1545	ENSG00000138061	1.01389	6.64304	7.69543	1.42e-14	5.88e-13	22.0806
ACAN	176	ENSG00000157766	5.45109	0.274658	7.69385	1.44e-14	5.94e-13	21.0967
CTSD	1509	ENSG00000117984	-0.712638	9.01451	-7.68959	1.49e-14	6.13e-13	21.7367
BCLAF1	9774	ENSG00000029363	0.876154	7.44976	7.66608	1.79e-14	7.35e-13	21.7394
SREK1	140890	ENSG00000153914	0.965198	6.87678	7.642	2.16e-14	8.83e-13	21.6384
TLK2	11011	ENSG00000146872	1.11397	6.10165	7.63526	2.28e-14	9.29e-13	21.6997
RSF1	51773	ENSG00000048649	1.163	5.90628	7.63143	2.35e-14	9.55e-13	21.7028
RPS4X	6191	ENSG00000198034	-0.569451	10.43	-7.62468	2.47e-14	1e-12	21.0425
ZNF555	148254	ENSG00000186300	2.58104	2.75405	7.61216	2.72e-14	1.1e-12	21.8279
ERI2	112479	ENSG00000196678	1.43092	4.94624	7.61081	2.75e-14	1.11e-12	21.6855
TRAM1	23471	ENSG00000067167	0.646215	9.35302	7.60756	2.82e-14	1.14e-12	21.0313
PSMB5	5693	ENSG00000100804	-0.830728	8.04863	-7.60217	2.94e-14	1.19e-12	21.2145
PYGB	5834	ENSG00000100994	-0.773282	8.45546	-7.59406	3.13e-14	1.26e-12	21.0917
THUMPD2	80745	ENSG00000138050	1.40202	4.99698	7.59154	3.19e-14	1.28e-12	21.5294
ZNF579	163033	ENSG00000218891	1.27314	5.43866	7.58254	3.42e-14	1.37e-12	21.4006
ITGA6	3655	ENSG00000091409	-1.05512	6.91726	-7.57507	3.62e-14	1.45e-12	21.2085
ALDH1A1	216	ENSG00000165092	-0.428169	12.3153	-7.57307	3.68e-14	1.47e-12	20.3863
AOC3	8639	ENSG00000131471	2.25873	3.18049	7.56913	3.79e-14	1.51e-12	21.5267
ETNK1	55500	ENSG00000139163	1.0087	6.59031	7.56479	3.92e-14	1.56e-12	21.0968
MYL6	4637	ENSG00000092841	-0.564857	10.4239	-7.55777	4.14e-14	1.65e-12	20.5358
SPATS2L	26010	ENSG00000196141	-0.877652	7.73125	-7.5495	4.41e-14	1.75e-12	20.8692
FBXL19-AS1	NA	ENSG00000260852	1.0893	6.14871	7.54279	4.64e-14	1.84e-12	20.9933
PPM1A	5494	ENSG00000100614	1.04425	6.36064	7.53245	5.03e-14	1.99e-12	20.8842
TXNRD1	7296	ENSG00000198431	-0.577867	10.2377	-7.52145	5.47e-14	2.16e-12	20.2881
RB1CC1	9821	ENSG00000023287	0.97563	6.72213	7.51467	5.76e-14	2.27e-12	20.6989
NDUFB8	4714	ENSG00000166136	-1.00205	7.07535	-7.51062	5.94e-14	2.34e-12	20.6904
C5	727	ENSG00000106804	0.850492	7.49599	7.51008	5.97e-14	2.34e-12	20.551
HLA-F	3134	ENSG00000206509	1.71731	4.16688	7.50156	6.37e-14	2.5e-12	20.9663
RIOK3	8780	ENSG00000101782	1.02377	6.45927	7.49332	6.78e-14	2.65e-12	20.5799
PRPF38B	55119	ENSG00000134186	1.1236	5.98387	7.4907	6.92e-14	2.7e-12	20.6319
FEM1C	56929	ENSG00000145780	1.33561	5.14873	7.45994	8.74e-14	3.41e-12	20.5262
S100A16	140576	ENSG00000188643	-0.850271	7.83699	-7.45334	9.18e-14	3.57e-12	20.1338
PGAP1	80055	ENSG00000197121	1.3277	5.19374	7.45058	9.38e-14	3.64e-12	20.4539
IL6R	3570	ENSG00000160712	-1.30019	6.00848	-7.44523	9.77e-14	3.79e-12	20.4011
IL1A	3552	ENSG00000115008	5.98287	-0.418038	7.43949	1.02e-13	3.95e-12	18.8152
CEP95	90799	ENSG00000258890	1.1308	5.90683	7.43494	1.06e-13	4.08e-12	20.228
FOXC2	2303	ENSG00000176692	5.12042	0.362983	7.43059	1.09e-13	4.21e-12	19.3877
ETFB	2109	ENSG00000105379	-0.920985	7.40425	-7.42412	1.15e-13	4.41e-12	19.9875
CPM	1368	ENSG00000135678	-1.95906	4.83341	-7.42108	1.17e-13	4.51e-12	20.4195
SLCO2B1	11309	ENSG00000137491	-1.37718	5.85761	-7.41482	1.23e-13	4.72e-12	20.2159
ZNF451	26036	ENSG00000112200	1.29134	5.24406	7.39142	1.47e-13	5.61e-12	20.0046
ZC3H12C	85463	ENSG00000149289	1.58497	4.41733	7.37975	1.6e-13	6.12e-12	20.0399
NCOA7	135112	ENSG00000111912	1.04562	6.27711	7.35255	1.96e-13	7.49e-12	19.5704
FCHO2	115548	ENSG00000157107	1.21062	5.55466	7.3393	2.17e-13	8.25e-12	19.5837
TUBB4B	10383	ENSG00000188229	-0.749842	8.44579	-7.33856	2.18e-13	8.28e-12	19.1911
MCFD2	90411	ENSG00000180398	-0.701099	8.82777	-7.3345	2.24e-13	8.52e-12	19.1018
HNRNPH1	3187	ENSG00000284254	0.654406	9.00399	7.32056	2.49e-13	9.44e-12	18.9391
CACTIN	58509	ENSG00000105298	1.45045	4.73715	7.30919	2.71e-13	1.02e-11	19.4835
DLX2	1746	ENSG00000115844	5.8622	-0.39474	7.30906	2.71e-13	1.02e-11	17.9761
RAB2B	84932	ENSG00000129472	1.46287	4.6971	7.29932	2.92e-13	1.1e-11	19.4177
COL18A1	80781	ENSG00000182871	-0.868883	7.60023	-7.29615	2.99e-13	1.12e-11	19.0142
ZFP37	7539	ENSG00000136866	2.34392	2.93639	7.29237	3.07e-13	1.15e-11	19.5059
POU2F1	5451	ENSG00000143190	1.4157	4.80572	7.285	3.24e-13	1.22e-11	19.2961
NME1	4830	ENSG00000239672	-0.923085	7.29915	-7.28109	3.34e-13	1.25e-11	18.9571
CNOT4	4850	ENSG00000080802	1.28771	5.21556	7.28083	3.35e-13	1.25e-11	19.2065
CD200R1	131450	ENSG00000163606	3.71744	1.38802	7.27286	3.55e-13	1.32e-11	19.0343
RFK	55312	ENSG00000135002	0.972747	6.56348	7.26215	3.84e-13	1.43e-11	18.8648
VCPIP1	80124	ENSG00000175073	1.14322	5.75962	7.26183	3.85e-13	1.43e-11	18.9875
SETD2	29072	ENSG00000181555	1.01315	6.3296	7.25438	4.07e-13	1.51e-11	18.8421
AKIRIN1	79647	ENSG00000174574	1.00183	6.38985	7.25279	4.12e-13	1.53e-11	18.8219
BSG	682	ENSG00000172270	-0.698565	8.77637	-7.24689	4.3e-13	1.59e-11	18.4718
BAZ1A	11177	ENSG00000198604	0.905775	6.92993	7.23072	4.84e-13	1.79e-11	18.5829
ZNF195	7748	ENSG00000005801	1.0602	6.08249	7.22446	5.07e-13	1.87e-11	18.6651
SOD2	6648	ENSG00000112096	0.758453	7.96539	7.2181	5.31e-13	1.95e-11	18.3409
AFF4	27125	ENSG00000072364	0.777983	7.81516	7.21738	5.34e-13	1.96e-11	18.3582
SPTAN1	6709	ENSG00000197694	-0.723364	8.5407	-7.21627	5.39e-13	1.97e-11	18.2859
FOXD1	2297	ENSG00000251493	1.74539	3.95382	7.21022	5.63e-13	2.06e-11	18.8691
ICOSLG	23308	ENSG00000160223	1.97532	3.48501	7.20573	5.82e-13	2.12e-11	18.8759
PPM1E	22843	ENSG00000175175	5.23553	0.0982578	7.20493	5.85e-13	2.13e-11	17.6995
LRIF1	55791	ENSG00000121931	1.17422	5.57762	7.19345	6.37e-13	2.32e-11	18.5221
LPIN1	23175	ENSG00000134324	-1.3368	5.79139	-7.19322	6.38e-13	2.32e-11	18.6089
COPS2	9318	ENSG00000166200	0.917422	6.83436	7.19142	6.46e-13	2.34e-11	18.3155
LIN7C	55327	ENSG00000148943	1.18824	5.54872	7.1858	6.73e-13	2.44e-11	18.4767
FASN	2194	ENSG00000169710	-0.716203	8.56933	-7.18032	7.01e-13	2.53e-11	18.0232
PAXBP1	94104	ENSG00000263141	1.18586	5.53225	7.18006	7.02e-13	2.53e-11	18.4349
IRF2BP1	26145	ENSG00000170604	0.977447	6.45225	7.17602	7.23e-13	2.61e-11	18.2589
ZFP36L1	677	ENSG00000185650	0.769092	7.85064	7.17313	7.39e-13	2.66e-11	18.0358
ADM5	199800	ENSG00000224420	2.43421	2.7449	7.15979	8.14e-13	2.92e-11	18.5617
ETFA	2108	ENSG00000140374	-0.783436	8.03891	-7.15659	8.34e-13	2.99e-11	17.9359
MICAL2	9645	ENSG00000133816	-1.42597	5.59214	-7.15336	8.53e-13	3.05e-11	18.3682
UHMK1	127933	ENSG00000152332	0.943686	6.63578	7.14796	8.88e-13	3.17e-11	18.0333
PRPF38A	84950	ENSG00000134748	1.19362	5.46902	7.14705	8.94e-13	3.19e-11	18.2076
EIF5A	1984	ENSG00000132507	-0.592577	9.72356	-7.14664	8.96e-13	3.19e-11	17.6137
KRR1	11103	ENSG00000111615	0.969555	6.49556	7.14435	9.11e-13	3.24e-11	18.03
ZSWIM6	57688	ENSG00000130449	1.23436	5.32756	7.14097	9.34e-13	3.32e-11	18.1886
LASP1	3927	ENSG00000002834	-0.578998	9.87098	-7.13593	9.69e-13	3.43e-11	17.5171
FAM214A	56204	ENSG00000047346	1.04164	6.11524	7.13226	9.95e-13	3.52e-11	18.0023
SDE2	163859	ENSG00000143751	1.33013	4.97968	7.13033	1.01e-12	3.56e-11	18.164
ZNF324	25799	ENSG00000083812	1.31657	5.03159	7.1265	1.04e-12	3.66e-11	18.1307
MIS12	79003	ENSG00000167842	1.17636	5.55338	7.12602	1.04e-12	3.67e-11	18.05
TICAM1	148022	ENSG00000127666	1.55621	4.36968	7.11809	1.1e-12	3.88e-11	18.1698
ETV3	2117	ENSG00000117036	1.77072	3.86963	7.11123	1.16e-12	4.07e-11	18.1796
CFI	3426	ENSG00000205403	1.72666	3.92366	7.10866	1.18e-12	4.14e-11	18.1519
ZNF721	170960	ENSG00000182903	1.40332	4.77241	7.10621	1.2e-12	4.2e-11	18.0291
ATAD2B	54454	ENSG00000119778	1.302	5.05583	7.09574	1.3e-12	4.53e-11	17.909
UBE2B	7320	ENSG00000119048	1.05226	6.05861	7.08843	1.37e-12	4.76e-11	17.7047
SAMD11	148398	ENSG00000187634	1.31371	4.99389	7.07881	1.46e-12	5.09e-11	17.7972
ARMCX3	51566	ENSG00000102401	1.05536	6.0083	7.07844	1.47e-12	5.09e-11	17.6376
ADI1	55256	ENSG00000182551	-1.13643	6.25353	-7.07843	1.47e-12	5.09e-11	17.6935
PIM1	5292	ENSG00000137193	1.19391	5.43593	7.07229	1.54e-12	5.31e-11	17.6868
IL23A	51561	ENSG00000110944	3.49222	1.53699	7.07166	1.54e-12	5.33e-11	17.7095
KIF20B	9585	ENSG00000138182	1.48968	4.50012	7.06484	1.62e-12	5.59e-11	17.7763
TAF13	6884	ENSG00000197780	1.70912	3.94552	7.06262	1.65e-12	5.67e-11	17.8279
ZNF518A	9849	ENSG00000177853	1.02639	6.12664	7.05213	1.77e-12	6.1e-11	17.4338
CYBA	1535	ENSG00000051523	-0.899708	7.26439	-7.04773	1.83e-12	6.29e-11	17.2965
TEF	7008	ENSG00000167074	1.81613	3.7318	7.03979	1.94e-12	6.65e-11	17.6932
ATP6V0E1	8992	ENSG00000113732	-0.822731	7.6769	-7.03227	2.05e-12	7e-11	17.1138
TSPYL4	23270	ENSG00000187189	1.42217	4.68077	7.03221	2.05e-12	7e-11	17.5243
ZNF207	7756	ENSG00000010244	0.752512	7.85425	7.028	2.11e-12	7.2e-11	17.0065
FLNB	2317	ENSG00000136068	-0.589189	9.64188	-7.02734	2.12e-12	7.22e-11	16.7797
TAF7	6879	ENSG00000178913	0.773481	7.6803	7.02456	2.16e-12	7.35e-11	17.007
SNRNP27	11017	ENSG00000124380	1.09994	5.7688	7.00983	2.4e-12	8.16e-11	17.1957
CORO1C	23603	ENSG00000110880	-0.761353	8.07842	-7.00703	2.45e-12	8.31e-11	16.8726
DYRK1A	1859	ENSG00000157540	1.10674	5.73007	7.00461	2.49e-12	8.44e-11	17.1645
TAB3	257397	ENSG00000157625	0.991441	6.28061	7.00109	2.56e-12	8.64e-11	17.0549
REV3L	5980	ENSG00000009413	1.01433	6.17081	6.9965	2.64e-12	8.92e-11	17.0416
MED9	55090	ENSG00000141026	1.18636	5.40145	6.99619	2.65e-12	8.92e-11	17.1577
SFN	2810	ENSG00000175793	-0.838627	7.57501	-6.99598	2.65e-12	8.92e-11	16.8809
UBE2W	55284	ENSG00000104343	1.18338	5.45532	6.99122	2.74e-12	9.22e-11	17.1218
SMCR8	140775	ENSG00000283741	0.803055	7.43033	6.99076	2.75e-12	9.23e-11	16.8078
BRAF	673	ENSG00000157764	1.67661	3.9809	6.99032	2.76e-12	9.25e-11	17.322
BRD4	23476	ENSG00000141867	1.16789	5.4991	6.98973	2.77e-12	9.26e-11	17.1022
ANKRD33B	651746	ENSG00000164236	0.887367	6.8549	6.98969	2.77e-12	9.26e-11	16.8858
GNAS	2778	ENSG00000087460	-0.676659	8.7458	-6.98663	2.84e-12	9.44e-11	16.6273
COX6A1	1337	ENSG00000111775	-0.812611	7.69249	-6.98661	2.84e-12	9.44e-11	16.7896
GRHL1	29841	ENSG00000134317	2.74624	2.26334	6.9846	2.88e-12	9.56e-11	17.3113
TRNP1	388610	ENSG00000253368	-0.835217	7.54869	-6.98274	2.92e-12	9.67e-11	16.7867
TAOK1	57551	ENSG00000160551	0.78479	7.5621	6.98209	2.93e-12	9.7e-11	16.7284
TYW5	129450	ENSG00000162971	1.41374	4.67712	6.97843	3.01e-12	9.94e-11	17.1517
RHOC	389	ENSG00000155366	-0.754046	8.11131	-6.97492	3.08e-12	1.02e-10	16.6442
UQCRQ	27089	ENSG00000164405	-0.820213	7.6119	-6.94917	3.7e-12	1.22e-10	16.5422
ABHD4	63874	ENSG00000100439	-0.802061	7.75724	-6.94693	3.76e-12	1.24e-10	16.5075
UTP3	57050	ENSG00000132467	0.964748	6.372	6.93578	4.07e-12	1.34e-10	16.5871
NXT1	29107	ENSG00000132661	1.15598	5.48551	6.93322	4.14e-12	1.36e-10	16.7094
LGALS1	3956	ENSG00000100097	-1.00161	6.73875	-6.92967	4.25e-12	1.39e-10	16.5758
MSN	4478	ENSG00000147065	-0.659772	8.83406	-6.92447	4.41e-12	1.44e-10	16.1809
NOL8	55035	ENSG00000198000	0.935759	6.51266	6.91652	4.66e-12	1.52e-10	16.4316
EVA1C	59271	ENSG00000166979	1.37582	4.73111	6.91394	4.75e-12	1.55e-10	16.6965
SCAF4	57466	ENSG00000156304	1.14968	5.49527	6.90922	4.91e-12	1.6e-10	16.5427
NFE2L2	4780	ENSG00000116044	0.804788	7.34832	6.9011	5.2e-12	1.69e-10	16.1997
YTHDF2	51441	ENSG00000198492	0.939791	6.46897	6.89912	5.27e-12	1.71e-10	16.3175
RAP2C	57826	ENSG00000123728	1.03628	5.99983	6.89645	5.37e-12	1.74e-10	16.3778
GANAB	23193	ENSG00000089597	-0.695941	8.48834	-6.8964	5.37e-12	1.74e-10	16.0393
ZNF335	63925	ENSG00000198026	1.16523	5.45582	6.89493	5.43e-12	1.75e-10	16.456
HDGF	3068	ENSG00000143321	0.775664	7.55887	6.8927	5.51e-12	1.78e-10	16.1109
DR1	1810	ENSG00000117505	1.04696	5.92874	6.88975	5.63e-12	1.81e-10	16.3405
LMNA	4000	ENSG00000160789	-0.623876	9.14776	-6.88895	5.66e-12	1.82e-10	15.8895
CDK5R1	8851	ENSG00000176749	1.82061	3.63618	6.87491	6.24e-12	2e-10	16.5705
FSCN1	6624	ENSG00000075618	-0.770538	7.89722	-6.8676	6.57e-12	2.11e-10	15.936
TTC32	130502	ENSG00000183891	1.44716	4.47838	6.86233	6.82e-12	2.18e-10	16.3787
SNRPA	6626	ENSG00000077312	0.841835	7.04842	6.86118	6.87e-12	2.2e-10	15.9696
COPS6	10980	ENSG00000168090	-0.997266	6.70518	-6.85746	7.06e-12	2.25e-10	16.085
TRIAP1	51499	ENSG00000170855	0.706864	8.07886	6.8569	7.08e-12	2.26e-10	15.7875
KDM5B	10765	ENSG00000117139	0.839505	7.06321	6.8472	7.58e-12	2.41e-10	15.8735
DCUN1D3	123879	ENSG00000188215	1.33088	4.7994	6.84475	7.71e-12	2.45e-10	16.2096
ZNF518B	85460	ENSG00000178163	1.41109	4.55534	6.84391	7.76e-12	2.46e-10	16.2403
SIAH1	6477	ENSG00000196470	1.18541	5.3201	6.8259	8.79e-12	2.79e-10	16.0048
APP	351	ENSG00000142192	-0.57522	9.59106	-6.81511	9.48e-12	3e-10	15.3191
ZNF8	7554	ENSG00000278129	1.5291	4.23611	6.81259	9.65e-12	3.05e-10	16.0764
NDUFA2	4695	ENSG00000131495	-1.12605	6.11727	-6.80966	9.85e-12	3.11e-10	15.859
CAMSAP2	23271	ENSG00000118200	0.896111	6.65707	6.80365	1.03e-11	3.23e-10	15.6378
HSP90AA1	3320	ENSG00000080824	-0.472892	10.9101	-6.80254	1.03e-11	3.25e-10	15.0504
GPRC5A	9052	ENSG00000013588	-0.738155	8.07403	-6.8018	1.04e-11	3.26e-10	15.4579
RCHY1	25898	ENSG00000163743	1.40147	4.59864	6.80172	1.04e-11	3.26e-10	15.9544
HSPB1	3315	ENSG00000106211	-0.545554	9.93803	-6.80169	1.04e-11	3.26e-10	15.1801
DSG2	1829	ENSG00000046604	-0.70012	8.36113	-6.79196	1.11e-11	3.48e-10	15.3452
NBEAP1	NA	ENSG00000258590	3.43911	1.41485	6.789	1.14e-11	3.55e-10	15.8129
EIF6	3692	ENSG00000242372	-0.753617	7.93948	-6.7882	1.14e-11	3.56e-10	15.3859
TMED9	54732	ENSG00000184840	-0.806502	7.57469	-6.78637	1.16e-11	3.6e-10	15.4332
P4HA2	8974	ENSG00000072682	-1.2075	5.94088	-6.77594	1.24e-11	3.87e-10	15.6854
PDK4	5166	ENSG00000004799	1.10617	5.60111	6.77455	1.26e-11	3.9e-10	15.6123
SRSF8	10929	ENSG00000263465	0.940302	6.39447	6.77345	1.27e-11	3.92e-10	15.4771
RNF169	254225	ENSG00000166439	1.1878	5.26679	6.7717	1.28e-11	3.97e-10	15.6456
PCBP1	5093	ENSG00000169564	0.632708	8.70311	6.76191	1.37e-11	4.24e-10	15.0539
MYO1C	4641	ENSG00000197879	-0.796656	7.64502	-6.75681	1.42e-11	4.38e-10	15.2267
CD44	960	ENSG00000026508	-0.669193	8.59631	-6.74938	1.49e-11	4.61e-10	15.0223
SYNGR2	9144	ENSG00000108639	-0.839129	7.36442	-6.73832	1.61e-11	4.96e-10	15.1495
DNAJB4	11080	ENSG00000162616	1.08794	5.65257	6.73538	1.65e-11	5.06e-10	15.341
XPO1	7514	ENSG00000082898	0.648551	8.51689	6.73505	1.65e-11	5.06e-10	14.8992
LIN28B	389421	ENSG00000187772	1.11638	5.54137	6.73452	1.65e-11	5.07e-10	15.3547
TIGD1	200765	ENSG00000221944	1.21523	5.14003	6.73117	1.69e-11	5.18e-10	15.3942
EHD1	10938	ENSG00000110047	-0.835697	7.38933	-6.72983	1.71e-11	5.22e-10	15.09
PPP6C	5537	ENSG00000119414	0.973181	6.18929	6.72888	1.72e-11	5.25e-10	15.2108
FGFR1OP2	26127	ENSG00000111790	1.20219	5.20294	6.72398	1.78e-11	5.42e-10	15.3393
EGR3	1960	ENSG00000179388	5.91077	-0.98519	6.72258	1.8e-11	5.47e-10	13.9612
SLC16A2	6567	ENSG00000147100	-1.46799	5.25543	-6.71824	1.85e-11	5.63e-10	15.4296
LPGAT1	9926	ENSG00000123684	0.856087	6.8361	6.71706	1.87e-11	5.66e-10	15.0266
CREBZF	58487	ENSG00000137504	0.752866	7.57807	6.71324	1.92e-11	5.81e-10	14.89
CDH17	1015	ENSG00000079112	-1.60739	4.93019	-6.7102	1.96e-11	5.92e-10	15.4244
USP21	27005	ENSG00000143258	1.20203	5.14726	6.70932	1.97e-11	5.95e-10	15.2428
SLC12A6	9990	ENSG00000140199	1.16296	5.28388	6.69962	2.1e-11	6.35e-10	15.1556
FKBP1A	2280	ENSG00000088832	-0.714574	8.16383	-6.69794	2.13e-11	6.41e-10	14.7433
SMIM15	643155	ENSG00000188725	0.93488	6.36094	6.69274	2.2e-11	6.63e-10	14.9409
MPDU1	9526	ENSG00000129255	-0.957252	6.72956	-6.67489	2.49e-11	7.48e-10	14.8436
PNISR	25957	ENSG00000132424	0.802884	7.15527	6.66411	2.68e-11	8.04e-10	14.6251
DRAP1	10589	ENSG00000175550	-1.04138	6.38668	-6.66061	2.74e-11	8.22e-10	14.8176
PARP4	143	ENSG00000102699	-0.951328	6.76243	-6.65839	2.78e-11	8.34e-10	14.731
GRPEL2	134266	ENSG00000164284	1.36468	4.62939	6.65215	2.91e-11	8.69e-10	14.9541
CPA4	51200	ENSG00000128510	-3.179	3.00499	-6.64517	3.05e-11	9.1e-10	14.9514
ERGIC1	57222	ENSG00000113719	-0.808732	7.48591	-6.64196	3.11e-11	9.28e-10	14.4874
MAP1LC3B	81631	ENSG00000140941	1.03158	5.81058	6.64083	3.14e-11	9.34e-10	14.6816
CCND1	595	ENSG00000110092	-0.70531	8.19323	-6.63911	3.17e-11	9.44e-10	14.3481
FOSL2	2355	ENSG00000075426	0.743954	7.57587	6.62918	3.4e-11	1.01e-09	14.3313
MDH2	4191	ENSG00000146701	-0.713431	8.11688	-6.61807	3.66e-11	1.09e-09	14.222
GOLT1B	51026	ENSG00000111711	1.02667	5.85336	6.61444	3.75e-11	1.11e-09	14.507
RPS26	6231	ENSG00000197728	-0.805304	7.43659	-6.6119	3.82e-11	1.13e-09	14.289
RPN2	6185	ENSG00000118705	-0.676808	8.38639	-6.60057	4.12e-11	1.22e-09	14.0615
MIF	4282	ENSG00000240972	-0.662628	8.5079	-6.59954	4.15e-11	1.22e-09	14.0356
ZCCHC8	55596	ENSG00000033030	1.05202	5.68412	6.57096	5.03e-11	1.48e-09	14.2459
SLC9A3R1	9368	ENSG00000109062	-1.09854	6.1503	-6.56688	5.17e-11	1.52e-09	14.2528
ZNF805	390980	ENSG00000204524	2.06688	3.01015	6.56256	5.32e-11	1.56e-09	14.5501
ASPM	259266	ENSG00000066279	1.44879	4.30788	6.54674	5.91e-11	1.73e-09	14.3103
TRA2A	29896	ENSG00000164548	0.883136	6.53907	6.54547	5.96e-11	1.75e-09	13.9409
ZNF274	10782	ENSG00000171606	1.19776	5.06719	6.54507	5.98e-11	1.75e-09	14.1765
HMGCS1	3157	ENSG00000112972	-0.555011	9.55981	-6.54487	5.99e-11	1.75e-09	13.5208
RTN4	57142	ENSG00000115310	-0.601029	9.04411	-6.5435	6.04e-11	1.76e-09	13.5863
RASSF6	166824	ENSG00000169435	1.43089	4.41374	6.54265	6.08e-11	1.77e-09	14.2769
UCHL1	7345	ENSG00000154277	-0.545634	9.6591	-6.53867	6.24e-11	1.82e-09	13.4652
SNAP25	6616	ENSG00000132639	1.38033	4.47681	6.53639	6.34e-11	1.84e-09	14.2153
GOLGA4	2803	ENSG00000144674	0.679909	8.0316	6.52766	6.72e-11	1.95e-09	13.5981
ENTPD6	955	ENSG00000197586	-0.782621	7.54498	-6.52703	6.75e-11	1.95e-09	13.7195
HSPA8	3312	ENSG00000109971	-0.472306	10.6303	-6.52597	6.79e-11	1.97e-09	13.2475
EVPL	2125	ENSG00000167880	1.16879	5.17904	6.52434	6.87e-11	1.99e-09	14.0266
KRT4	3851	ENSG00000170477	-2.22194	3.91795	-6.51697	7.21e-11	2.08e-09	14.2657
SND1	27044	ENSG00000197157	-0.750958	7.73753	-6.51387	7.36e-11	2.12e-09	13.5993
NUAK2	81788	ENSG00000163545	0.746231	7.46289	6.51319	7.4e-11	2.13e-09	13.5894
DUSP1	1843	ENSG00000120129	0.701899	7.82565	6.51294	7.41e-11	2.13e-09	13.5332
CWC25	54883	ENSG00000273559	1.02914	5.76516	6.51176	7.47e-11	2.14e-09	13.8506
LAMB3	3914	ENSG00000196878	-0.952779	6.6828	-6.50698	7.71e-11	2.21e-09	13.7584
PSMB7	5695	ENSG00000136930	-0.75514	7.69618	-6.50539	7.79e-11	2.23e-09	13.5503
CREB1	1385	ENSG00000118260	1.029	5.76288	6.49968	8.09e-11	2.31e-09	13.7737
MIR3685	NA	ENSG00000265917	5.16706	-0.470231	6.49837	8.16e-11	2.33e-09	13.0487
STAG2	10735	ENSG00000101972	0.871533	6.57755	6.49796	8.19e-11	2.34e-09	13.6272
PPARGC1A	10891	ENSG00000109819	1.10765	5.3909	6.49755	8.21e-11	2.34e-09	13.8167
ABHD12	26090	ENSG00000100997	-0.840678	7.17976	-6.4921	8.51e-11	2.42e-09	13.5594
ACADVL	37	ENSG00000072778	-0.593691	9.06828	-6.48591	8.87e-11	2.52e-09	13.2085
SPRY4	81848	ENSG00000187678	1.38294	4.43559	6.48521	8.91e-11	2.53e-09	13.891
PLOD1	5351	ENSG00000083444	-0.970866	6.5524	-6.4799	9.23e-11	2.62e-09	13.6021
COL5A2	1290	ENSG00000204262	-0.686001	8.19548	-6.47576	9.48e-11	2.68e-09	13.2767
RPS9	6203	ENSG00000278270	-0.567041	9.33347	-6.46733	1e-10	2.83e-09	13.0483
SETX	23064	ENSG00000107290	0.835213	6.76253	6.46621	1.01e-10	2.85e-09	13.39
SNORD15B	NA	ENSG00000207445	3.31876	1.34298	6.46544	1.02e-10	2.86e-09	13.7602
SLC6A6	6533	ENSG00000131389	-0.710008	7.99835	-6.46242	1.04e-10	2.92e-09	13.2235
CLK4	57396	ENSG00000113240	1.31422	4.63174	6.45845	1.06e-10	2.99e-09	13.6897
CFB	629	ENSG00000243649	2.13446	2.84169	6.4526	1.11e-10	3.1e-09	13.8555
CHIC2	26511	ENSG00000109220	1.93699	3.17792	6.4525	1.11e-10	3.1e-09	13.8373
ZNF574	64763	ENSG00000105732	0.89747	6.38775	6.45094	1.12e-10	3.13e-09	13.3546
FLII	2314	ENSG00000177731	-0.714127	7.96067	-6.44835	1.14e-10	3.18e-09	13.14
GLG1	2734	ENSG00000090863	-0.828781	7.20115	-6.44625	1.15e-10	3.22e-09	13.2576
PRDX3	10935	ENSG00000165672	-0.666307	8.34136	-6.44565	1.16e-10	3.23e-09	13.0605
SNORA28	NA	ENSG00000272533	4.21924	0.444104	6.43804	1.22e-10	3.39e-09	13.2168
PHLDB3	653583	ENSG00000176531	1.0753	5.51103	6.4356	1.24e-10	3.44e-09	13.4032
RRAD	6236	ENSG00000166592	1.67698	3.69958	6.43515	1.24e-10	3.44e-09	13.6777
EED	8726	ENSG00000074266	1.06372	5.55378	6.43485	1.24e-10	3.44e-09	13.3902
RBM15	64783	ENSG00000162775	1.16795	5.10731	6.4258	1.32e-10	3.65e-09	13.4032
CCDC71L	168455	ENSG00000253276	1.52003	4.02699	6.4135	1.43e-10	3.95e-09	13.494
XBP1	7494	ENSG00000100219	0.804837	6.90769	6.40669	1.49e-10	4.13e-09	12.9842
LACC1	144811	ENSG00000179630	1.16497	5.13352	6.40469	1.51e-10	4.18e-09	13.2693
CSF3	1440	ENSG00000108342	5.34619	-0.725803	6.39942	1.57e-10	4.32e-09	12.3159
SP1	6667	ENSG00000185591	0.794853	6.99409	6.39763	1.59e-10	4.36e-09	12.9168
LUC7L3	51747	ENSG00000108848	0.626234	8.41121	6.39364	1.63e-10	4.47e-09	12.6779
TGIF2	60436	ENSG00000118707	1.81099	3.41939	6.39036	1.66e-10	4.57e-09	13.4276
ADM	133	ENSG00000148926	0.731377	7.45536	6.38738	1.7e-10	4.65e-09	12.7795
APMAP	57136	ENSG00000101474	-0.720602	7.83357	-6.38712	1.7e-10	4.65e-09	12.7646
BAG4	9530	ENSG00000156735	1.28588	4.73813	6.38291	1.75e-10	4.78e-09	13.2021
RSU1	6251	ENSG00000148484	-0.855274	7.00342	-6.37701	1.81e-10	4.96e-09	12.8513
NAB1	4664	ENSG00000138386	1.00014	5.79949	6.374	1.85e-10	5.05e-09	12.9617
NTS	4922	ENSG00000133636	0.610581	8.54684	6.36874	1.92e-10	5.22e-09	12.4996
CSTF3	1479	ENSG00000176102	0.878632	6.42928	6.36589	1.95e-10	5.31e-09	12.805
CRY1	1407	ENSG00000008405	1.20291	4.99594	6.36282	1.99e-10	5.41e-09	13.0314
SCAF8	22828	ENSG00000213079	0.968522	5.94667	6.36042	2.02e-10	5.49e-09	12.8516
NOC3L	64318	ENSG00000173145	1.02608	5.64713	6.35712	2.07e-10	5.6e-09	12.8771
FRAS1	80144	ENSG00000138759	-1.01457	6.27703	-6.35685	2.07e-10	5.6e-09	12.8665
TANK	10010	ENSG00000136560	0.899988	6.29428	6.3568	2.07e-10	5.6e-09	12.7688
LCORL	254251	ENSG00000178177	2.22044	2.68319	6.35424	2.1e-10	5.68e-09	13.2437
PBX2	5089	ENSG00000236353	0.891533	6.33454	6.34686	2.21e-10	5.96e-09	12.6993
ZNF627	199692	ENSG00000198551	1.77559	3.416	6.33785	2.34e-10	6.31e-09	13.0945
FOXD3	27022	ENSG00000187140	2.62746	2.0958	6.3376	2.35e-10	6.31e-09	13.1173
SMG1	23049	ENSG00000157106	0.724271	7.46591	6.33404	2.4e-10	6.45e-09	12.4399
USP42	84132	ENSG00000106346	1.35191	4.46121	6.3335	2.41e-10	6.46e-09	12.9281
ZNF7	7553	ENSG00000147789	1.03602	5.58295	6.3269	2.51e-10	6.74e-09	12.6978
BTN2A1	11120	ENSG00000112763	0.930888	6.09171	6.32177	2.6e-10	6.96e-09	12.5802
ATXN7L3	56970	ENSG00000087152	0.81807	6.77729	6.3202	2.62e-10	7.01e-09	12.4615
KIAA2026	158358	ENSG00000183354	1.26368	4.72801	6.32012	2.63e-10	7.01e-09	12.8014
ZFX	7543	ENSG00000005889	0.981084	5.82136	6.3159	2.7e-10	7.2e-09	12.5868
RICTOR	253260	ENSG00000164327	0.790934	6.94542	6.31018	2.8e-10	7.46e-09	12.3705
NDUFA4	4697	ENSG00000189043	-0.73508	7.67099	-6.30813	2.84e-10	7.55e-09	12.2934
ZNF614	80110	ENSG00000142556	1.78595	3.38477	6.30163	2.96e-10	7.87e-09	12.8735
MKLN1	4289	ENSG00000128585	0.802065	6.85491	6.29546	3.08e-10	8.17e-09	12.2922
TPM4	7171	ENSG00000167460	-0.513009	9.81489	-6.29187	3.15e-10	8.36e-09	11.8623
ARF6	382	ENSG00000165527	0.716344	7.49983	6.28949	3.2e-10	8.47e-09	12.1559
ZNF641	121274	ENSG00000167528	1.35793	4.39924	6.28435	3.31e-10	8.75e-09	12.6286
SCARNA7	NA	ENSG00000238741	4.30583	0.203551	6.26855	3.66e-10	9.67e-09	12.1282
S100A3	6274	ENSG00000188015	-1.28622	5.48989	-6.26811	3.67e-10	9.69e-09	12.4941
ZNF507	22847	ENSG00000168813	0.854268	6.49764	6.26782	3.68e-10	9.69e-09	12.1772
ZNF484	83744	ENSG00000127081	1.69232	3.56026	6.26736	3.69e-10	9.71e-09	12.6422
OAZ1	4946	ENSG00000104904	-0.756672	7.49677	-6.26726	3.69e-10	9.71e-09	12.0686
FGF18	8817	ENSG00000156427	4.03979	0.519417	6.26156	3.83e-10	1e-08	12.2151
GNAI1	2770	ENSG00000127955	0.758974	7.12434	6.25812	3.91e-10	1.03e-08	12.0154
RIF1	55183	ENSG00000080345	0.909898	6.14781	6.25426	4.01e-10	1.05e-08	12.1475
HELZ	9931	ENSG00000198265	0.866301	6.42993	6.25262	4.05e-10	1.06e-08	12.0964
ARL14	80117	ENSG00000179674	1.34365	4.43379	6.23433	4.56e-10	1.19e-08	12.3167
POM121C	100101267	ENSG00000272391	0.990348	5.75876	6.23241	4.61e-10	1.2e-08	12.0837
POM121	9883	ENSG00000196313	0.904163	6.18258	6.23007	4.68e-10	1.22e-08	11.9951
TAB2	23118	ENSG00000055208	0.783188	6.92511	6.22713	4.77e-10	1.24e-08	11.8545
MIDN	90007	ENSG00000167470	0.84173	6.54044	6.22369	4.88e-10	1.27e-08	11.896
PPIL4	85313	ENSG00000131013	1.18811	4.90447	6.22327	4.89e-10	1.27e-08	12.1665
LACTB2	51110	ENSG00000147592	0.908252	6.16381	6.22278	4.91e-10	1.27e-08	11.9547
IFRD1	3475	ENSG00000006652	0.818936	6.67012	6.22276	4.91e-10	1.27e-08	11.8668
CDC42SE1	56882	ENSG00000197622	0.709901	7.48205	6.22217	4.93e-10	1.27e-08	11.7374
CPSF7	79869	ENSG00000149532	0.729269	7.31778	6.21395	5.19e-10	1.34e-08	11.7117
ASH1L-AS1	NA	ENSG00000235919	1.95057	3.02884	6.21083	5.29e-10	1.37e-08	12.3468
GSR	2936	ENSG00000104687	-0.635672	8.38745	-6.20863	5.37e-10	1.38e-08	11.5552
CLASRP	11129	ENSG00000104859	0.929765	6.01822	6.20685	5.43e-10	1.4e-08	11.8776
SNX16	64089	ENSG00000104497	2.05178	2.84588	6.20212	5.6e-10	1.44e-08	12.3047
LIG4	3981	ENSG00000174405	1.21719	4.83122	6.20174	5.61e-10	1.44e-08	12.0533
SIM2	6493	ENSG00000159263	1.50585	3.9615	6.1996	5.69e-10	1.46e-08	12.1737
HOXB3	3213	ENSG00000120093	1.1398	5.08657	6.19683	5.79e-10	1.48e-08	11.9764
ACO2	50	ENSG00000100412	-0.868164	6.85238	-6.19524	5.85e-10	1.5e-08	11.7502
PATL1	219988	ENSG00000166889	0.877173	6.30404	6.19376	5.9e-10	1.51e-08	11.75
ZNF587	84914	ENSG00000198466	1.04937	5.46974	6.19338	5.92e-10	1.51e-08	11.8931
CTNNA1	1495	ENSG00000044115	-0.642436	8.30831	-6.18607	6.2e-10	1.58e-08	11.4287
ING3	54556	ENSG00000071243	1.72549	3.44369	6.17688	6.57e-10	1.67e-08	12.1017
ASH1L	55870	ENSG00000116539	0.780642	6.88973	6.17026	6.85e-10	1.74e-08	11.5083
ZNF131	7690	ENSG00000172262	1.09561	5.2397	6.16979	6.87e-10	1.74e-08	11.7841
RAB24	53917	ENSG00000169228	1.15976	4.98218	6.16882	6.91e-10	1.75e-08	11.8204
TPR	7175	ENSG00000047410	0.667224	7.80321	6.16299	7.17e-10	1.82e-08	11.3245
LAMA3	3909	ENSG00000053747	-0.845985	6.9052	-6.16249	7.19e-10	1.82e-08	11.5311
GMFB	2764	ENSG00000197045	0.774197	6.94107	6.16207	7.21e-10	1.82e-08	11.4519
NSDHL	50814	ENSG00000147383	-1.02435	6.12015	-6.16138	7.24e-10	1.83e-08	11.6817
TRUB1	142940	ENSG00000165832	1.10676	5.16876	6.15132	7.72e-10	1.95e-08	11.6809
TRIM59	286827	ENSG00000213186	1.99856	2.92895	6.14755	7.9e-10	1.99e-08	11.9716
RANBP6	26953	ENSG00000137040	0.88429	6.24852	6.14725	7.92e-10	1.99e-08	11.4773
SH3BGRL3	83442	ENSG00000142669	-1.11399	5.84417	-6.13858	8.36e-10	2.1e-08	11.6096
SIRT1	23411	ENSG00000096717	1.13867	5.06239	6.13777	8.4e-10	2.11e-08	11.621
SNORA52	NA	ENSG00000199785	3.07646	1.41155	6.13527	8.54e-10	2.14e-08	11.8034
ARHGAP30	257106	ENSG00000186517	2.64417	1.96086	6.134	8.61e-10	2.16e-08	11.8786
AMIGO2	347902	ENSG00000139211	0.559041	8.88467	6.133	8.66e-10	2.17e-08	10.9817
IRAK2	3656	ENSG00000134070	0.883413	6.21679	6.12732	8.98e-10	2.24e-08	11.3574
SQLE	6713	ENSG00000104549	-0.741316	7.45921	-6.12663	9.01e-10	2.25e-08	11.2015
ZNF134	7693	ENSG00000213762	1.26667	4.56742	6.12591	9.05e-10	2.26e-08	11.6255
HOXA3	3200	ENSG00000105997	1.13729	5.05247	6.12581	9.06e-10	2.26e-08	11.5487
TRAFD1	10906	ENSG00000135148	-1.17271	5.62915	-6.12044	9.37e-10	2.33e-08	11.5391
BCORL1	63035	ENSG00000085185	1.54577	3.83113	6.11706	9.57e-10	2.38e-08	11.6926
PRKDC	5591	ENSG00000253729	-0.655123	8.12029	-6.11557	9.66e-10	2.4e-08	11.0244
CALR	811	ENSG00000179218	-0.512757	9.62512	-6.11497	9.7e-10	2.4e-08	10.7929
SCARNA15	NA	ENSG00000277864	3.61891	0.852627	6.11423	9.74e-10	2.41e-08	11.5071
RPA1	6117	ENSG00000132383	-0.860938	6.79676	-6.11279	9.83e-10	2.43e-08	11.2491
YBX1	4904	ENSG00000065978	-0.587293	8.7632	-6.11029	9.99e-10	2.47e-08	10.8923
FOXJ3	22887	ENSG00000198815	0.917822	6.00866	6.10985	1e-09	2.47e-08	11.2852
BTAF1	9044	ENSG00000095564	0.849515	6.40415	6.10778	1.01e-09	2.5e-08	11.2079
TRAF4	9618	ENSG00000076604	0.663561	7.7732	6.0982	1.08e-09	2.65e-08	10.9328
YWHAQ	10971	ENSG00000134308	-0.570378	8.91847	-6.09392	1.11e-09	2.72e-08	10.7679
ANKRD49	54851	ENSG00000168876	1.44511	4.04609	6.08983	1.14e-09	2.79e-08	11.4938
ATXN2L	11273	ENSG00000168488	0.654037	7.84893	6.08448	1.17e-09	2.88e-08	10.8383
SH3KBP1	30011	ENSG00000147010	-0.779477	7.18013	-6.08328	1.18e-09	2.9e-08	10.9883
DUSP5	1847	ENSG00000138166	0.618223	8.18188	6.08083	1.2e-09	2.94e-08	10.7651
LARP4	113251	ENSG00000161813	0.735151	7.1602	6.07987	1.21e-09	2.95e-08	10.9164
SNORA67	NA	ENSG00000277985	2.2823	2.41397	6.07693	1.23e-09	3.01e-08	11.5649
SOCS6	9306	ENSG00000170677	0.880555	6.19097	6.06996	1.28e-09	3.14e-08	11.0143
UNC13D	201294	ENSG00000092929	-0.952771	6.38696	-6.06694	1.31e-09	3.19e-08	11.0617
ITGB1	3688	ENSG00000150093	-0.462294	10.2672	-6.06622	1.31e-09	3.2e-08	10.4054
ZBTB17	7709	ENSG00000116809	1.11694	5.12307	6.05056	1.45e-09	3.53e-08	11.0895
ZBTB38	253461	ENSG00000177311	0.707016	7.35479	6.04988	1.46e-09	3.54e-08	10.7046
THBS1	7057	ENSG00000137801	-0.991256	6.21237	-6.04567	1.49e-09	3.63e-08	10.9683
ATP6AP1	537	ENSG00000071553	-0.733879	7.45804	-6.04282	1.52e-09	3.69e-08	10.6964
TUBB	203068	ENSG00000229684	-0.479329	10.0028	-6.0418	1.53e-09	3.71e-08	10.2962
SRRT	51593	ENSG00000087087	0.698481	7.40609	6.03924	1.55e-09	3.76e-08	10.6311
BANF1	8815	ENSG00000175334	-0.76946	7.23759	-6.03695	1.58e-09	3.81e-08	10.7037
SPINT2	10653	ENSG00000167642	-0.534385	9.26645	-6.03678	1.58e-09	3.81e-08	10.3697
PDLIM7	9260	ENSG00000196923	-0.927402	6.42755	-6.03589	1.59e-09	3.83e-08	10.8568
NPHS1	4868	ENSG00000161270	2.53578	2.034	6.03133	1.63e-09	3.93e-08	11.2832
INSIG1	3638	ENSG00000186480	-1.01691	6.059	-6.0285	1.66e-09	4e-08	10.8878
ZYX	7791	ENSG00000285443	-0.741312	7.42518	-6.02494	1.7e-09	4.08e-08	10.6004
NDUFA13	51079	ENSG00000186010	-0.914848	6.44927	-6.02193	1.73e-09	4.15e-08	10.7637
SNRPD2	6633	ENSG00000125743	-0.673006	7.8794	-6.0212	1.74e-09	4.17e-08	10.4917
NRP2	8828	ENSG00000118257	-0.60322	8.50918	-6.01925	1.76e-09	4.21e-08	10.38
ZBTB33	10009	ENSG00000177485	0.969488	5.66528	6.01641	1.79e-09	4.28e-08	10.7789
SUN2	25777	ENSG00000100242	-1.12817	5.71861	-6.01401	1.82e-09	4.34e-08	10.8825
SENP7	57337	ENSG00000138468	1.54572	3.76927	6.01326	1.83e-09	4.35e-08	11.08
MAPK8IP2	23542	ENSG00000008735	2.38621	2.23212	6.01324	1.83e-09	4.35e-08	11.1877
YTHDC1	91746	ENSG00000083896	0.80426	6.5852	6.0116	1.84e-09	4.39e-08	10.5939
SRFBP1	153443	ENSG00000151304	1.2067	4.70623	6.01035	1.86e-09	4.42e-08	10.9097
CCDC59	29080	ENSG00000133773	1.06906	5.28116	6.00886	1.88e-09	4.46e-08	10.8118
RC3H1	149041	ENSG00000135870	0.951794	5.78985	6.00862	1.88e-09	4.46e-08	10.7184
BLVRB	645	ENSG00000090013	-0.631047	8.21618	-5.99834	2e-09	4.75e-08	10.2994
LSM5	23658	ENSG00000106355	0.901012	6.01872	5.99449	2.05e-09	4.85e-08	10.5907
KRT80	144501	ENSG00000167767	-0.741782	7.38944	-5.99412	2.05e-09	4.86e-08	10.4209
CDK17	5128	ENSG00000059758	1.0085	5.47639	5.99362	2.06e-09	4.87e-08	10.6774
DAD1	1603	ENSG00000129562	-0.790135	7.06897	-5.98935	2.11e-09	4.99e-08	10.4487
TAGLN	6876	ENSG00000149591	-1.98225	4.02389	-5.9821	2.21e-09	5.22e-08	10.9935
BNIP2	663	ENSG00000140299	0.818537	6.48644	5.97898	2.25e-09	5.31e-08	10.4189
PAPOLG	64895	ENSG00000115421	1.17789	4.78768	5.97697	2.28e-09	5.37e-08	10.698
MAP1B	4131	ENSG00000131711	-0.54327	9.09574	-5.97239	2.35e-09	5.52e-08	10.0093
PER2	8864	ENSG00000132326	1.09617	5.105	5.96911	2.39e-09	5.62e-08	10.5994
SNORD17	NA	ENSG00000212232	1.84813	3.0744	5.96837	2.41e-09	5.64e-08	10.8946
MAP3K9	4293	ENSG00000006432	1.23078	4.61467	5.96714	2.42e-09	5.68e-08	10.6719
CDKL3	51265	ENSG00000006837	2.33685	2.27603	5.96634	2.44e-09	5.7e-08	10.9164
RPL23AP53	NA	ENSG00000223508	1.33851	4.30259	5.96297	2.49e-09	5.81e-08	10.7036
PPP2R1A	5518	ENSG00000105568	-0.586478	8.62476	-5.96083	2.52e-09	5.88e-08	10.0137
BTF3	689	ENSG00000145741	-0.519948	9.36061	-5.96034	2.53e-09	5.9e-08	9.89801
NRBF2	29982	ENSG00000148572	1.02761	5.40262	5.95651	2.59e-09	6.03e-08	10.4766
COTL1	23406	ENSG00000103187	-0.739075	7.35024	-5.95497	2.61e-09	6.08e-08	10.1903
POGZ	23126	ENSG00000143442	0.850648	6.27657	5.95272	2.65e-09	6.16e-08	10.2996
WDR89	112840	ENSG00000140006	1.33043	4.3011	5.95101	2.68e-09	6.22e-08	10.6305
HEXIM1	10614	ENSG00000186834	0.589841	8.33965	5.94827	2.72e-09	6.31e-08	9.94636
ZNF644	84146	ENSG00000122482	0.924346	5.85622	5.94665	2.75e-09	6.37e-08	10.3342
GOLGB1	2804	ENSG00000173230	0.70403	7.26906	5.94373	2.8e-09	6.47e-08	10.0819
SGPP1	81537	ENSG00000126821	1.09017	5.13584	5.94362	2.8e-09	6.47e-08	10.4477
SRP14	6727	ENSG00000140319	-0.730267	7.39821	-5.94146	2.84e-09	6.55e-08	10.1015
RAB11FIP2	22841	ENSG00000107560	1.0293	5.36599	5.93632	2.93e-09	6.76e-08	10.3612
TMED7	51014	ENSG00000134970	0.915902	5.90355	5.93418	2.96e-09	6.84e-08	10.2547
ZNF557	79230	ENSG00000130544	1.80792	3.15465	5.93079	3.03e-09	6.97e-08	10.6699
UBE2D3	7323	ENSG00000109332	0.642491	7.79367	5.9264	3.11e-09	7.15e-08	9.89901
LEMD3	23592	ENSG00000174106	1.09609	5.07375	5.92599	3.12e-09	7.16e-08	10.3501
REST	5978	ENSG00000084093	0.951474	5.72003	5.92498	3.14e-09	7.2e-08	10.233
SUZ12P1	NA	ENSG00000264538	1.61367	3.61844	5.92461	3.14e-09	7.21e-08	10.5871
RNU6ATAC	NA	ENSG00000221676	3.60095	0.725185	5.92262	3.18e-09	7.29e-08	10.3955
HSP90B1	7184	ENSG00000166598	-0.489642	9.71366	-5.92118	3.21e-09	7.35e-08	9.61506
HNRNPA0	10949	ENSG00000177733	0.611442	8.09244	5.91581	3.31e-09	7.58e-08	9.79251
RNF138	51444	ENSG00000134758	1.43192	4.02303	5.91402	3.35e-09	7.66e-08	10.4624
SPRED1	161742	ENSG00000166068	1.15602	4.81997	5.90657	3.51e-09	8e-08	10.2779
PDIA6	10130	ENSG00000143870	-0.583145	8.58937	-5.90639	3.51e-09	8e-08	9.69454
ANO6	196527	ENSG00000177119	-0.779213	7.07662	-5.90324	3.58e-09	8.15e-08	9.93885
LRP12	29967	ENSG00000147650	1.09996	5.04258	5.90306	3.58e-09	8.15e-08	10.221
FRMD4B	23150	ENSG00000114541	1.7135	3.29594	5.89932	3.66e-09	8.33e-08	10.4686
SLCO5A1	81796	ENSG00000137571	4.22003	0.0386111	5.89701	3.72e-09	8.43e-08	9.98457
NQO1	1728	ENSG00000181019	-0.445228	10.3292	-5.89624	3.73e-09	8.46e-08	9.38112
TAF3	83860	ENSG00000165632	1.03376	5.26758	5.89517	3.76e-09	8.51e-08	10.1281
RAPGEF6	51735	ENSG00000158987	1.00731	5.43533	5.89472	3.77e-09	8.53e-08	10.1051
DCAF4L1	285429	ENSG00000182308	3.44963	0.936785	5.89396	3.78e-09	8.56e-08	10.2847
LPAR6	10161	ENSG00000139679	1.90054	2.92576	5.89337	3.8e-09	8.58e-08	10.4708
ETAA1	54465	ENSG00000143971	1.00505	5.44435	5.89305	3.81e-09	8.59e-08	10.0938
DUSP6	1848	ENSG00000139318	1.2503	4.51524	5.89252	3.82e-09	8.6e-08	10.2528
DENND1B	163486	ENSG00000213047	1.41266	4.02811	5.88876	3.91e-09	8.79e-08	10.3096
PABPN1	8106	ENSG00000100836	1.41687	3.99879	5.88658	3.96e-09	8.9e-08	10.2988
NRCAM	4897	ENSG00000091129	-0.595795	8.44443	-5.88583	3.98e-09	8.93e-08	9.59671
NR4A2	4929	ENSG00000153234	2.13504	2.54557	5.88499	4e-09	8.97e-08	10.4459
RUVBL2	10856	ENSG00000183207	-0.693821	7.60384	-5.88382	4.02e-09	9.02e-08	9.72454
ZBTB48	3104	ENSG00000204859	1.55112	3.65646	5.88376	4.03e-09	9.02e-08	10.3331
NBPF10	100132406	ENSG00000271425	1.4007	4.02237	5.88262	4.05e-09	9.07e-08	10.2694
TCTE3	6991	ENSG00000184786	2.95296	1.41647	5.88064	4.1e-09	9.17e-08	10.3462
STRN4	29888	ENSG00000090372	0.705546	7.18792	5.87769	4.18e-09	9.32e-08	9.7046
RPS6	6194	ENSG00000137154	-0.420781	10.6913	-5.87695	4.19e-09	9.36e-08	9.21653
ZNF296	162979	ENSG00000170684	2.13387	2.54553	5.87664	4.2e-09	9.36e-08	10.3981
LBH	81606	ENSG00000213626	-0.939806	6.27211	-5.86993	4.38e-09	9.73e-08	9.90756
ARHGAP40	343578	ENSG00000124143	5.31827	-1.23006	5.86779	4.43e-09	9.85e-08	9.20508
ZNF329	79673	ENSG00000181894	1.87531	2.96922	5.86389	4.54e-09	1.01e-07	10.2986
ITSN2	50618	ENSG00000198399	0.806998	6.44618	5.85723	4.72e-09	1.05e-07	9.70662
LSS	4047	ENSG00000160285	-0.990865	6.07551	-5.85063	4.91e-09	1.09e-07	9.84052
PREPL	9581	ENSG00000138078	0.658289	7.57588	5.84942	4.95e-09	1.1e-07	9.48094
TRAPPC13	80006	ENSG00000113597	1.06325	5.16032	5.84734	5.01e-09	1.11e-07	9.8772
PPME1	51400	ENSG00000214517	-0.649176	7.93419	-5.84585	5.06e-09	1.12e-07	9.44795
CEBPZ	10153	ENSG00000115816	0.738146	6.90661	5.84537	5.07e-09	1.12e-07	9.56103
TM4SF20	79853	ENSG00000168955	1.2538	4.42576	5.84372	5.12e-09	1.13e-07	9.97657
RPS2	6187	ENSG00000140988	0.366609	11.4875	5.84173	5.18e-09	1.14e-07	8.88278
PRKCA	5578	ENSG00000154229	-0.731721	7.28127	-5.84108	5.2e-09	1.14e-07	9.5289
XRN1	54464	ENSG00000114127	1.13758	4.88969	5.83953	5.25e-09	1.15e-07	9.88375
SVIL	6840	ENSG00000197321	-0.902056	6.37242	-5.8395	5.25e-09	1.15e-07	9.70069
UQCR10	29796	ENSG00000184076	-0.870776	6.51541	-5.83554	5.38e-09	1.18e-07	9.64862
PTPRF	5792	ENSG00000142949	-0.601766	8.33968	-5.83375	5.44e-09	1.19e-07	9.30967
CBLL1	79872	ENSG00000105879	1.01181	5.4108	5.83259	5.48e-09	1.2e-07	9.75486
MAGOHB	55110	ENSG00000111196	1.26073	4.44198	5.82835	5.62e-09	1.23e-07	9.89322
G6PC3	92579	ENSG00000141349	-0.810625	6.86937	-5.8282	5.62e-09	1.23e-07	9.54586
PIGW	284098	ENSG00000275600	1.03619	5.23821	5.82646	5.68e-09	1.24e-07	9.73886
RBM25	58517	ENSG00000119707	0.683833	7.32618	5.82175	5.84e-09	1.27e-07	9.35879
ZNF623	9831	ENSG00000183309	0.925477	5.76636	5.81978	5.91e-09	1.29e-07	9.61033
HSD17B7P2	NA	ENSG00000099251	1.76812	3.15304	5.81872	5.95e-09	1.29e-07	10.0224
KLHL4	56062	ENSG00000102271	-1.60117	4.59614	-5.81871	5.95e-09	1.29e-07	9.97946
LCOR	84458	ENSG00000196233	0.855652	6.11646	5.80301	6.54e-09	1.42e-07	9.45006
PLD3	23646	ENSG00000105223	-0.64815	7.89449	-5.80211	6.57e-09	1.43e-07	9.19927
RPL6	6128	ENSG00000089009	-0.458183	10.0119	-5.80117	6.61e-09	1.43e-07	8.86879
ZNF615	284370	ENSG00000197619	2.10652	2.52528	5.80008	6.65e-09	1.44e-07	9.96271
JAK1	3716	ENSG00000162434	-0.57134	8.60604	-5.79831	6.72e-09	1.45e-07	9.06139
ETF1	2107	ENSG00000120705	0.626583	7.81566	5.79809	6.73e-09	1.45e-07	9.14563
WAC	51322	ENSG00000095787	0.655015	7.55409	5.79722	6.77e-09	1.46e-07	9.18139
ZNF146	7705	ENSG00000167635	0.635396	7.73692	5.79607	6.81e-09	1.47e-07	9.14709
SAA2	6289	ENSG00000134339	4.20464	-0.0486187	5.79257	6.96e-09	1.5e-07	9.40315
PHF23	79142	ENSG00000040633	0.675731	7.35117	5.7903	7.05e-09	1.52e-07	9.17078
DEPDC7	91614	ENSG00000121690	1.38852	4.0442	5.78978	7.07e-09	1.52e-07	9.73803
NGFR	4804	ENSG00000064300	4.48495	-0.378472	5.78724	7.18e-09	1.54e-07	9.23404
EIF3K	27335	ENSG00000282986	-0.569153	8.61401	-5.78718	7.18e-09	1.54e-07	8.99526
CD59	966	ENSG00000085063	-0.634324	7.98741	-5.78715	7.18e-09	1.54e-07	9.09545
SMOC1	64093	ENSG00000198732	1.00606	5.32869	5.78067	7.47e-09	1.6e-07	9.45779
ATP1A1	476	ENSG00000163399	-0.643163	7.88649	-5.77318	7.81e-09	1.67e-07	9.02975
COL6A1	1291	ENSG00000142156	-1.62745	4.57825	-5.77089	7.91e-09	1.69e-07	9.71829
RNF111	54778	ENSG00000157450	0.816105	6.32444	5.76907	8e-09	1.71e-07	9.21895
UBE2V2	7336	ENSG00000169139	0.871862	6.00518	5.76894	8e-09	1.71e-07	9.27466
GSK3B	2932	ENSG00000082701	0.695892	7.16483	5.76805	8.05e-09	1.71e-07	9.0726
MSL1	339287	ENSG00000188895	0.782762	6.51666	5.76793	8.05e-09	1.71e-07	9.17637
AOC2	314	ENSG00000131480	1.35965	4.09292	5.76286	8.3e-09	1.76e-07	9.57415
FNBP4	23360	ENSG00000109920	0.821449	6.28237	5.75632	8.63e-09	1.83e-07	9.15335
PLCL2	23228	ENSG00000284017	0.929062	5.675	5.75486	8.7e-09	1.85e-07	9.24898
DAZAP2	9802	ENSG00000183283	0.829818	6.22407	5.75449	8.72e-09	1.85e-07	9.15185
SLC23A2	9962	ENSG00000089057	0.900491	5.78815	5.75164	8.87e-09	1.88e-07	9.20511
CARD9	64170	ENSG00000187796	2.0655	2.58249	5.74755	9.08e-09	1.92e-07	9.6656
PPP4R2	151987	ENSG00000163605	0.945974	5.56914	5.74518	9.21e-09	1.95e-07	9.20978
RRM2B	50484	ENSG00000048392	0.610814	7.91964	5.74453	9.25e-09	1.95e-07	8.82234
UBC	7316	ENSG00000150991	0.437379	10.1364	5.74314	9.32e-09	1.97e-07	8.49932
TPT1	7178	ENSG00000133112	0.41554	10.4909	5.74028	9.48e-09	2e-07	8.4341
SENP6	26054	ENSG00000112701	0.815331	6.28923	5.73924	9.54e-09	2.01e-07	9.05169
UBALD2	283991	ENSG00000185262	1.68067	3.24869	5.73491	9.79e-09	2.06e-07	9.53209
CPPED1	55313	ENSG00000103381	-0.843112	6.59786	-5.73331	9.88e-09	2.08e-07	9.04749
GPX3	2878	ENSG00000211445	-1.6012	4.48585	-5.73118	1e-08	2.1e-07	9.48899
PYY	5697	ENSG00000131096	4.69404	-0.679864	5.72571	1.03e-08	2.17e-07	8.78274
TRANK1	9881	ENSG00000168016	1.01347	5.24809	5.71648	1.09e-08	2.29e-07	9.10568
RPL29	6159	ENSG00000162244	-0.533577	8.92963	-5.71506	1.1e-08	2.3e-07	8.53249
PTAR1	375743	ENSG00000188647	0.851833	6.05972	5.7136	1.11e-08	2.32e-07	8.94684
NSRP1	84081	ENSG00000126653	0.823922	6.2226	5.70849	1.14e-08	2.39e-07	8.89008
ATF7IP	55729	ENSG00000171681	0.88169	5.8848	5.70214	1.19e-08	2.48e-07	8.91257
HPS5	11234	ENSG00000110756	0.969926	5.43941	5.70106	1.19e-08	2.49e-07	8.98526
SCARA3	51435	ENSG00000168077	-0.937409	6.16264	-5.69926	1.21e-08	2.52e-07	8.94759
MYO18A	399687	ENSG00000196535	-0.773329	6.91769	-5.69139	1.26e-08	2.63e-07	8.74048
FAM8A1	51439	ENSG00000137414	1.30352	4.1943	5.69031	1.27e-08	2.65e-07	9.14426
TRPM7	54822	ENSG00000092439	0.697206	7.07259	5.68936	1.28e-08	2.66e-07	8.63721
DDX20	11218	ENSG00000064703	1.15312	4.67993	5.6876	1.29e-08	2.68e-07	9.04428
TLN1	7094	ENSG00000137076	-0.546722	8.75277	-5.68694	1.3e-08	2.69e-07	8.39999
CHML	1122	ENSG00000203668	0.806582	6.30051	5.67693	1.38e-08	2.84e-07	8.69758
BMPR1B	658	ENSG00000138696	1.02057	5.21577	5.67693	1.38e-08	2.84e-07	8.89277
PTPN12	5782	ENSG00000127947	0.688009	7.13114	5.66286	1.49e-08	3.09e-07	8.47949
CCNK	8812	ENSG00000090061	0.804204	6.32178	5.65842	1.53e-08	3.16e-07	8.59334
MIR3064	NA	ENSG00000284564	1.90973	2.7683	5.6575	1.54e-08	3.18e-07	9.15051
TLK1	9874	ENSG00000198586	0.854482	5.99612	5.65593	1.55e-08	3.2e-07	8.63175
ZNF510	22869	ENSG00000081386	1.55377	3.52814	5.65403	1.57e-08	3.24e-07	9.04825
ZNF708	7562	ENSG00000182141	1.84384	2.90493	5.65261	1.59e-08	3.26e-07	9.11316
TGIF1	7050	ENSG00000177426	0.721407	6.86402	5.64745	1.63e-08	3.36e-07	8.43757
ANO9	338440	ENSG00000185101	1.99965	2.6364	5.64472	1.66e-08	3.41e-07	9.0918
RAB27A	5873	ENSG00000069974	1.67107	3.23986	5.63769	1.73e-08	3.54e-07	8.99371
ANXA11	311	ENSG00000122359	-0.679015	7.49688	-5.63045	1.8e-08	3.69e-07	8.2903
USP5	8078	ENSG00000111667	-0.688943	7.41048	-5.62691	1.84e-08	3.77e-07	8.28413
C1orf52	148423	ENSG00000162642	1.13472	4.72041	5.62621	1.85e-08	3.78e-07	8.69601
UBL5	59286	ENSG00000198258	-0.811057	6.65763	-5.62556	1.85e-08	3.79e-07	8.42107
PLEKHM2	23207	ENSG00000116786	0.85115	5.99532	5.61682	1.95e-08	3.98e-07	8.41491
MICALL1	85377	ENSG00000100139	-0.957802	6.03422	-5.61541	1.97e-08	4.01e-07	8.50554
DENND4C	55667	ENSG00000137145	0.750636	6.59389	5.61522	1.97e-08	4.01e-07	8.29707
FTL	2512	ENSG00000087086	-0.2796	13.2347	-5.6141	1.98e-08	4.03e-07	7.35353
PSMB3	5691	ENSG00000275903	-0.769099	6.88024	-5.61406	1.98e-08	4.03e-07	8.31221
IRF9	10379	ENSG00000213928	1.26074	4.26769	5.6126	2e-08	4.06e-07	8.69652
PTBP3	9991	ENSG00000119314	0.623171	7.6569	5.60472	2.09e-08	4.24e-07	8.07197
ACAA2	10449	ENSG00000167315	-0.992058	5.88049	-5.60294	2.11e-08	4.28e-07	8.4661
ZNF430	80264	ENSG00000278780	1.85006	2.8728	5.60291	2.11e-08	4.28e-07	8.8433
SPATA2	9825	ENSG00000158480	1.05526	5.03138	5.60269	2.12e-08	4.28e-07	8.51326
KCTD11	147040	ENSG00000288399	0.998767	5.24747	5.60264	2.12e-08	4.28e-07	8.46984
TLE4	7091	ENSG00000106829	1.19989	4.46398	5.59633	2.2e-08	4.43e-07	8.57398
ANXA2P2	NA	ENSG00000231991	-1.3753	4.71535	-5.59365	2.23e-08	4.49e-07	8.65005
HSPA14	51182	ENSG00000284024	0.933214	5.54542	5.59262	2.24e-08	4.51e-07	8.36063
SNORD33	NA	ENSG00000199631	3.88755	0.0982578	5.59122	2.26e-08	4.55e-07	8.44008
PAN3-AS1	NA	ENSG00000261485	2.3042	2.11579	5.591	2.26e-08	4.55e-07	8.81313
ANKRD52	283373	ENSG00000139645	-0.559876	8.50958	-5.59063	2.27e-08	4.55e-07	7.89623
ACACA	31	ENSG00000275176	-0.648452	7.66935	-5.58879	2.29e-08	4.6e-07	8.0221
GSE1	23199	ENSG00000131149	0.811801	6.16883	5.5837	2.36e-08	4.73e-07	8.19472
TANC2	26115	ENSG00000170921	0.722385	6.77775	5.58078	2.4e-08	4.81e-07	8.07635
TMEM59	9528	ENSG00000116209	-0.81314	6.61135	-5.57904	2.43e-08	4.85e-07	8.17098
PEBP1	5037	ENSG00000089220	-0.672652	7.47328	-5.57896	2.43e-08	4.85e-07	8.00236
TCERG1L	256536	ENSG00000176769	4.50594	-0.582499	5.57627	2.46e-08	4.92e-07	8.0725
SNHG16	100507246	ENSG00000163597	0.622699	7.60848	5.5708	2.54e-08	5.07e-07	7.88783
USP7	7874	ENSG00000187555	0.674958	7.14748	5.56953	2.56e-08	5.1e-07	7.95459
MAPRE1	22919	ENSG00000101367	-0.617589	7.89371	-5.5652	2.63e-08	5.23e-07	7.85006
COIL	8161	ENSG00000121058	0.887257	5.7254	5.56506	2.63e-08	5.23e-07	8.16985
NAP1L2	4674	ENSG00000186462	1.52676	3.58035	5.56161	2.68e-08	5.33e-07	8.53717
LYST	1130	ENSG00000143669	1.09383	4.84292	5.55796	2.74e-08	5.43e-07	8.29908
ZC3H15	55854	ENSG00000065548	0.680033	7.08451	5.55581	2.77e-08	5.5e-07	7.88749
UQCRC1	7384	ENSG00000010256	-0.645633	7.67929	-5.5544	2.79e-08	5.54e-07	7.83269
ELMSAN1	91748	ENSG00000156030	0.929321	5.52422	5.54567	2.94e-08	5.8e-07	8.10407
THAP5	168451	ENSG00000177683	1.11175	4.76736	5.54563	2.94e-08	5.8e-07	8.24502
GORAB	92344	ENSG00000120370	1.38155	3.91199	5.54561	2.94e-08	5.8e-07	8.39383
RGL2	5863	ENSG00000237441	1.10024	4.82422	5.54527	2.94e-08	5.81e-07	8.23529
PUM1	9698	ENSG00000134644	0.719424	6.79329	5.5435	2.97e-08	5.86e-07	7.87202
KPNA4	3840	ENSG00000186432	0.646544	7.36799	5.53951	3.04e-08	5.99e-07	7.75405
ADH5	128	ENSG00000197894	-0.879491	6.24514	-5.5376	3.08e-08	6.05e-07	8.01498
SKI	6497	ENSG00000157933	1.10614	4.76707	5.53577	3.11e-08	6.11e-07	8.18836
SLC6A15	55117	ENSG00000072041	1.66865	3.17602	5.5312	3.19e-08	6.27e-07	8.41728
COA3	28958	ENSG00000183978	-0.842364	6.41404	-5.53025	3.21e-08	6.3e-07	7.93902
HRH3	11255	ENSG00000101180	4.99325	-1.20228	5.52894	3.23e-08	6.34e-07	7.55784
DHRS2	10202	ENSG00000100867	1.87528	2.80982	5.52835	3.24e-08	6.35e-07	8.44583
DDC	1644	ENSG00000132437	-1.54799	4.31781	-5.52529	3.3e-08	6.46e-07	8.34956
COX6B1	1340	ENSG00000126267	-0.514193	8.93536	-5.51443	3.51e-08	6.87e-07	7.40678
BLOC1S6	26258	ENSG00000104164	0.884541	5.72406	5.51425	3.51e-08	6.87e-07	7.89493
EPB41L1	2036	ENSG00000088367	-0.580738	8.21611	-5.51162	3.57e-08	6.96e-07	7.50601
MED13L	23389	ENSG00000123066	0.679797	7.05224	5.51059	3.59e-08	7e-07	7.64512
OCIAD2	132299	ENSG00000145247	-0.905156	6.12451	-5.50516	3.7e-08	7.21e-07	7.86576
TRIM16	10626	ENSG00000221926	-0.579368	8.21425	-5.50458	3.71e-08	7.23e-07	7.4663
UBA1	7317	ENSG00000130985	-0.536788	8.65704	-5.49984	3.81e-08	7.42e-07	7.36962
CFL2	1073	ENSG00000165410	0.692531	6.93453	5.49671	3.88e-08	7.54e-07	7.58799
FZD5	7855	ENSG00000163251	1.26218	4.19882	5.49443	3.93e-08	7.64e-07	8.06214
CAPN1	823	ENSG00000014216	-0.596187	8.04725	-5.49105	4.01e-08	7.78e-07	7.42092
RBM33	155435	ENSG00000184863	0.745078	6.52854	5.48539	4.14e-08	8.02e-07	7.59323
LIN37	55957	ENSG00000267796	1.19462	4.43172	5.48201	4.22e-08	8.17e-07	7.95811
SCARNA2	NA	ENSG00000278249	3.64641	0.34411	5.47827	4.31e-08	8.34e-07	7.93225
ACTG1	71	ENSG00000184009	-0.30971	12.3014	-5.47574	4.37e-08	8.45e-07	6.71169
RARRES1	5918	ENSG00000118849	1.70315	3.06234	5.47458	4.4e-08	8.5e-07	8.12476
FBXO28	23219	ENSG00000143756	0.811936	6.07962	5.4711	4.48e-08	8.65e-07	7.59276
GPAA1	8733	ENSG00000197858	-0.750792	6.93924	-5.4711	4.48e-08	8.65e-07	7.5243
PHLDA1	22822	ENSG00000139289	0.784654	6.2772	5.46845	4.55e-08	8.77e-07	7.54904
NOP10	55505	ENSG00000182117	-0.645832	7.57134	-5.46807	4.56e-08	8.78e-07	7.37283
ABR	29	ENSG00000159842	-0.702226	7.20165	-5.46752	4.58e-08	8.8e-07	7.44578
MAP4	4134	ENSG00000047849	-0.623953	7.78319	-5.46432	4.66e-08	8.96e-07	7.3214
PGD	5226	ENSG00000142657	-0.418208	10.2249	-5.45747	4.84e-08	9.3e-07	6.90735
ACSS1	84532	ENSG00000154930	-1.14237	5.18652	-5.45271	4.97e-08	9.54e-07	7.77096
SFSWAP	6433	ENSG00000061936	0.735913	6.56628	5.45154	5.01e-08	9.6e-07	7.40335
DRAM1	55332	ENSG00000136048	0.778463	6.29075	5.44973	5.06e-08	9.69e-07	7.44338
PSMC3IP	29893	ENSG00000131470	1.5491	3.42265	5.44952	5.06e-08	9.69e-07	7.94785
PLCD3	113026	ENSG00000161714	-0.605266	7.91593	-5.44881	5.08e-08	9.72e-07	7.21158
DPP4	1803	ENSG00000197635	-4.0507	1.02758	-5.44862	5.09e-08	9.72e-07	7.61386
IL4R	3566	ENSG00000077238	1.06016	4.89312	5.44625	5.16e-08	9.84e-07	7.68074
NEDD4L	23327	ENSG00000049759	0.727435	6.61536	5.44333	5.24e-08	1e-06	7.3498
NRP1	8829	ENSG00000099250	0.642138	7.29201	5.44294	5.25e-08	1e-06	7.23506
FAM83G	644815	ENSG00000188522	0.857709	5.82311	5.44251	5.27e-08	1e-06	7.48895
PLK3	1263	ENSG00000173846	0.867908	5.75365	5.44249	5.27e-08	1e-06	7.49885
SCYL2	55681	ENSG00000136021	0.777098	6.2536	5.44202	5.28e-08	1e-06	7.40126
SDC1	6382	ENSG00000115884	-0.525942	8.70246	-5.43587	5.47e-08	1.04e-06	7.01233
FBN1	2200	ENSG00000166147	-1.60785	4.25026	-5.43488	5.5e-08	1.04e-06	7.88944
AHI1	54806	ENSG00000135541	1.01715	5.01232	5.42872	5.69e-08	1.08e-06	7.55638
PSMB6	5694	ENSG00000142507	-0.712608	7.08264	-5.42443	5.83e-08	1.1e-06	7.23218
PRPF3	9129	ENSG00000117360	0.784361	6.22904	5.42195	5.91e-08	1.12e-06	7.30403
ATP6V1E1	529	ENSG00000131100	-0.746406	6.85657	-5.42181	5.92e-08	1.12e-06	7.25969
DNAH17	8632	ENSG00000187775	2.01127	2.47256	5.4174	6.06e-08	1.15e-06	7.87656
LOXL2	4017	ENSG00000134013	-0.746881	6.84853	-5.41715	6.07e-08	1.15e-06	7.23584
RANBP2	5903	ENSG00000153201	0.614873	7.51783	5.41672	6.09e-08	1.15e-06	7.05767
ELF3	1999	ENSG00000163435	0.517909	8.57735	5.41088	6.29e-08	1.18e-06	6.86687
PTX3	5806	ENSG00000163661	4.57725	-0.863547	5.4108	6.29e-08	1.18e-06	7.16673
DKK3	27122	ENSG00000050165	-1.26707	4.93562	-5.40711	6.42e-08	1.21e-06	7.60468
SMURF2	64750	ENSG00000108854	0.83763	5.87169	5.39939	6.7e-08	1.26e-06	7.24297
RAD54B	25788	ENSG00000197275	1.42015	3.68847	5.39432	6.9e-08	1.29e-06	7.61036
EBP	10682	ENSG00000147155	-0.991778	5.70031	-5.39212	6.98e-08	1.31e-06	7.34505
ZBED6	100381270	ENSG00000257315	1.18806	4.38224	5.3916	7e-08	1.31e-06	7.47915
IRS2	8660	ENSG00000185950	0.87043	5.69462	5.38615	7.22e-08	1.35e-06	7.20665
RNASEK	440400	ENSG00000219200	2.22599	2.09688	5.38315	7.34e-08	1.37e-06	7.71041
ATG2B	55102	ENSG00000066739	0.994741	5.10011	5.38289	7.35e-08	1.37e-06	7.29936
ZSCAN12P1	NA	ENSG00000219891	3.10481	0.898313	5.3821	7.38e-08	1.38e-06	7.59591
PSMD1	5707	ENSG00000173692	-0.634118	7.57498	-5.38198	7.39e-08	1.38e-06	6.90487
CHST2	9435	ENSG00000175040	2.47181	1.72218	5.37873	7.52e-08	1.4e-06	7.68079
CDK13	8621	ENSG00000065883	0.803008	6.06749	5.37747	7.57e-08	1.41e-06	7.09253
CCT7	10574	ENSG00000135624	-0.48851	9.08786	-5.37403	7.72e-08	1.43e-06	6.61962
WDR24	84219	ENSG00000127580	1.05618	4.87748	5.37332	7.75e-08	1.44e-06	7.2967
TCN2	6948	ENSG00000185339	-2.07017	3.57422	-5.3717	7.82e-08	1.45e-06	7.64375
KANSL2	54934	ENSG00000139620	0.886173	5.56478	5.36826	7.97e-08	1.48e-06	7.12886
GPI	2821	ENSG00000282019	-0.435449	9.84609	-5.36748	8e-08	1.48e-06	6.47575
ZNF23	7571	ENSG00000167377	1.09873	4.6675	5.36689	8.03e-08	1.49e-06	7.29351
UBP1	7342	ENSG00000153560	0.66147	7.05965	5.36525	8.1e-08	1.5e-06	6.85662
VCP	7415	ENSG00000165280	-0.495774	8.98275	-5.3634	8.19e-08	1.51e-06	6.57852
WDR1	9948	ENSG00000071127	-0.524099	8.63182	-5.3544	8.61e-08	1.59e-06	6.58456
ZNF674-AS1	NA	ENSG00000230844	1.37689	3.82052	5.35279	8.68e-08	1.6e-06	7.37613
CHUK	1147	ENSG00000213341	0.797379	6.05744	5.35014	8.81e-08	1.62e-06	6.94492
TPD52L2	7165	ENSG00000101150	-0.655956	7.38625	-5.34818	8.91e-08	1.64e-06	6.76073
AKAP17A	8227	ENSG00000197976	0.877813	5.60799	5.34032	9.3e-08	1.71e-06	6.97646
ANXA3	306	ENSG00000138772	-0.651087	7.41316	-5.34012	9.31e-08	1.71e-06	6.71236
UBE2E1	7324	ENSG00000170142	0.682921	6.85495	5.33545	9.55e-08	1.75e-06	6.73167
ZSWIM8	23053	ENSG00000214655	0.630102	7.30308	5.33436	9.61e-08	1.76e-06	6.65273
KLHL28	54813	ENSG00000179454	1.15931	4.47867	5.3309	9.8e-08	1.79e-06	7.14735
LGALS9	3965	ENSG00000168961	1.70486	3.00322	5.32554	1.01e-07	1.85e-06	7.34773
CCDC43	124808	ENSG00000180329	0.730536	6.47797	5.32462	1.01e-07	1.85e-06	6.73644
ZSCAN12	9753	ENSG00000158691	1.64276	3.12574	5.32346	1.02e-07	1.86e-06	7.32071
CDKN2AIP	55602	ENSG00000168564	1.02035	4.92716	5.32295	1.02e-07	1.87e-06	7.00981
TBX4	9496	ENSG00000121075	2.88354	1.1247	5.32052	1.04e-07	1.89e-06	7.32655
TES	26136	ENSG00000135269	-0.733475	6.82616	-5.31318	1.08e-07	1.97e-06	6.68128
PRG4	10216	ENSG00000116690	3.5862	0.261822	5.31267	1.08e-07	1.97e-06	7.09452
EHD2	30846	ENSG00000024422	-0.607853	7.7344	-5.29986	1.16e-07	2.11e-06	6.44266
GSPT2	23708	ENSG00000189369	1.16541	4.40185	5.29853	1.17e-07	2.13e-06	6.98519
NAA38	84316	ENSG00000183011	0.965521	5.10164	5.29621	1.19e-07	2.15e-06	6.82876
EIF4ENIF1	56478	ENSG00000184708	1.1568	4.43636	5.29592	1.19e-07	2.15e-06	6.96647
PSMD2	5708	ENSG00000175166	-0.596488	7.83206	-5.29447	1.2e-07	2.17e-06	6.39768
BCL7A	605	ENSG00000110987	1.00298	4.99973	5.29328	1.2e-07	2.18e-06	6.84429
PRKAB1	5564	ENSG00000111725	0.704504	6.62709	5.29322	1.2e-07	2.18e-06	6.54318
GPRC5C	55890	ENSG00000170412	0.799294	6.00769	5.29292	1.21e-07	2.18e-06	6.65321
TMEM14B	81853	ENSG00000137210	-0.785555	6.53376	-5.29003	1.23e-07	2.21e-06	6.62333
PPP3R1	5534	ENSG00000221823	0.765823	6.25498	5.28576	1.25e-07	2.26e-06	6.57928
ZNF580	51157	ENSG00000213015	0.837423	5.78581	5.28442	1.26e-07	2.28e-06	6.64999
EP300	2033	ENSG00000100393	0.696471	6.70968	5.28382	1.27e-07	2.28e-06	6.48494
RHOV	171177	ENSG00000104140	1.49682	3.40282	5.28312	1.27e-07	2.29e-06	7.06731
ADAM19	8728	ENSG00000135074	1.33539	3.84097	5.27966	1.3e-07	2.33e-06	6.9818
CDC42EP1	11135	ENSG00000128283	-1.03348	5.57735	-5.2741	1.34e-07	2.4e-06	6.77014
MYRF	745	ENSG00000124920	-0.659651	7.29186	-5.26752	1.39e-07	2.49e-06	6.35286
UBA2	10054	ENSG00000126261	0.536186	8.18744	5.26602	1.4e-07	2.5e-06	6.1533
IFI6	2537	ENSG00000126709	1.83105	2.72585	5.26248	1.42e-07	2.55e-06	7.05268
UBR3	130507	ENSG00000144357	0.817788	5.88702	5.2608	1.44e-07	2.57e-06	6.50953
ZEB2	9839	ENSG00000169554	2.12507	2.16662	5.25847	1.46e-07	2.6e-06	7.06672
CHCHD2	51142	ENSG00000106153	-0.562418	8.11791	-5.25824	1.46e-07	2.6e-06	6.15861
EPB41L4A-AS1	NA	ENSG00000224032	0.974004	5.0322	5.25334	1.5e-07	2.67e-06	6.61778
GPR3	2827	ENSG00000181773	2.2137	2.02358	5.25146	1.51e-07	2.7e-06	7.03463
CST2	1470	ENSG00000170369	-3.30963	1.7845	-5.25091	1.52e-07	2.7e-06	6.86967
AHNAK2	113146	ENSG00000185567	-0.446954	9.50325	-5.24788	1.54e-07	2.75e-06	5.88846
E2F3	1871	ENSG00000112242	0.895845	5.44103	5.24568	1.56e-07	2.78e-06	6.51037
ACAT2	39	ENSG00000120437	-0.85851	6.13382	-5.24493	1.57e-07	2.79e-06	6.47078
ANXA5	308	ENSG00000164111	-0.503434	8.74055	-5.23848	1.62e-07	2.88e-06	5.95443
LRPAP1	4043	ENSG00000163956	-0.727256	6.841	-5.23831	1.62e-07	2.88e-06	6.29287
BTN2A2	10385	ENSG00000124508	1.1947	4.26474	5.23608	1.64e-07	2.92e-06	6.68577
SMARCA2	6595	ENSG00000080503	-1.27538	4.85518	-5.23222	1.68e-07	2.97e-06	6.71136
LIPH	200879	ENSG00000163898	-0.947523	5.82226	-5.23097	1.69e-07	2.99e-06	6.4824
DDX50	79009	ENSG00000107625	0.873129	5.53573	5.22572	1.74e-07	3.08e-06	6.38813
ZNF280B	140883	ENSG00000275004	2.21805	2.0009	5.22561	1.74e-07	3.08e-06	6.90424
ANP32E	81611	ENSG00000143401	0.846117	5.71217	5.22536	1.74e-07	3.08e-06	6.35968
PDP2	57546	ENSG00000172840	1.0225	4.84779	5.22486	1.75e-07	3.08e-06	6.51263
MATN2	4147	ENSG00000132561	-1.09435	5.29703	-5.21999	1.79e-07	3.16e-06	6.54042
CNNM2	54805	ENSG00000148842	1.27472	3.88961	5.21942	1.8e-07	3.17e-06	6.64658
CENPB	1059	ENSG00000125817	0.598225	7.48945	5.21857	1.81e-07	3.18e-06	6.0158
LRP1	4035	ENSG00000123384	-0.770683	6.57871	-5.21618	1.83e-07	3.22e-06	6.23268
SLC30A7	148867	ENSG00000162695	0.9325	5.25363	5.21601	1.83e-07	3.22e-06	6.39402
ZNFX1	57169	ENSG00000124201	0.701134	6.57974	5.21554	1.84e-07	3.23e-06	6.14544
BCL2L2	599	ENSG00000129473	0.771085	6.11109	5.21326	1.86e-07	3.26e-06	6.21849
TMEM107	84314	ENSG00000179029	1.41921	3.63923	5.21275	1.86e-07	3.27e-06	6.68095
RIT1	6016	ENSG00000143622	0.715222	6.49222	5.20983	1.89e-07	3.32e-06	6.13463
ABCC3	8714	ENSG00000108846	-0.431013	9.70123	-5.20713	1.92e-07	3.36e-06	5.64837
ZNF407	55628	ENSG00000215421	1.19421	4.25581	5.20637	1.93e-07	3.38e-06	6.53599
GABRA5	2558	ENSG00000186297	0.816247	5.8227	5.20483	1.95e-07	3.4e-06	6.22568
RNF167	26001	ENSG00000108523	-0.633861	7.4226	-5.20418	1.95e-07	3.41e-06	5.99685
CYP51A1	1595	ENSG00000001630	-0.733412	6.75397	-5.19906	2.01e-07	3.5e-06	6.10301
ANGPTL4	51129	ENSG00000167772	0.958971	5.10659	5.19717	2.03e-07	3.54e-06	6.32238
ARL6IP1	23204	ENSG00000170540	0.809268	5.86086	5.19667	2.03e-07	3.54e-06	6.17743
EPB41L2	2037	ENSG00000079819	-0.946175	5.71895	-5.19538	2.05e-07	3.56e-06	6.30252
ZNF658	26149	ENSG00000274349	1.55647	3.28461	5.19032	2.1e-07	3.66e-06	6.61968
HSF2	3298	ENSG00000025156	1.27354	3.95125	5.19026	2.1e-07	3.66e-06	6.49971
SNORA32	NA	ENSG00000206799	2.98237	0.895296	5.18638	2.15e-07	3.73e-06	6.62852
JAK2	3717	ENSG00000096968	1.65822	3.00374	5.18562	2.16e-07	3.74e-06	6.6267
CCL4	6351	ENSG00000275302	4.52726	-1.0468	5.18238	2.2e-07	3.81e-06	6.03973
PITRM1	10531	ENSG00000107959	-0.809888	6.32629	-5.17972	2.23e-07	3.86e-06	6.09338
CHMP2B	25978	ENSG00000083937	0.715197	6.45819	5.17653	2.27e-07	3.92e-06	5.96803
CLSTN3	9746	ENSG00000288427	0.87827	5.4802	5.17558	2.28e-07	3.94e-06	6.14191
PRKCSH	5589	ENSG00000130175	-0.668823	7.14291	-5.17206	2.32e-07	4.01e-06	5.88538
DDOST	1650	ENSG00000244038	-0.543908	8.20344	-5.17201	2.32e-07	4.01e-06	5.69407
TGFBI	7045	ENSG00000120708	-0.381628	10.4794	-5.17188	2.32e-07	4.01e-06	5.35472
AP1M2	10053	ENSG00000129354	-1.22605	4.84877	-5.17173	2.32e-07	4.01e-06	6.38134
LIMA1	51474	ENSG00000050405	-0.795002	6.36804	-5.17145	2.33e-07	4.01e-06	6.0361
TCF7L2	6934	ENSG00000148737	0.911193	5.33758	5.16671	2.39e-07	4.11e-06	6.12848
ETS2	2114	ENSG00000157557	0.71243	6.4528	5.16558	2.4e-07	4.13e-06	5.91006
HDAC5	10014	ENSG00000108840	0.924128	5.23181	5.16378	2.43e-07	4.17e-06	6.12557
HSBP1	3281	ENSG00000230989	-0.61813	7.49594	-5.16337	2.43e-07	4.17e-06	5.77009
MVP	9961	ENSG00000013364	-0.536634	8.27119	-5.16075	2.47e-07	4.23e-06	5.62543
PINK1	65018	ENSG00000158828	-0.936161	5.78631	-5.15832	2.5e-07	4.28e-06	6.10905
TXN	7295	ENSG00000136810	-0.447695	9.3694	-5.1548	2.54e-07	4.36e-06	5.42377
PPP1CA	5499	ENSG00000172531	-0.654148	7.22764	-5.15084	2.6e-07	4.45e-06	5.75978
SIX5	147912	ENSG00000177045	0.853052	5.60323	5.14933	2.62e-07	4.48e-06	5.98679
EYA3	2140	ENSG00000158161	1.24739	4.01541	5.14881	2.63e-07	4.49e-06	6.27938
ALDH3A2	224	ENSG00000072210	-0.601402	7.62611	-5.14804	2.64e-07	4.5e-06	5.66867
RANBP10	57610	ENSG00000141084	0.937831	5.19913	5.14578	2.67e-07	4.55e-06	6.04835
PCNP	57092	ENSG00000081154	0.587795	7.50451	5.14537	2.68e-07	4.56e-06	5.63425
ADD1	118	ENSG00000087274	-0.772656	6.50223	-5.14516	2.68e-07	4.56e-06	5.88065
BTBD1	53339	ENSG00000064726	0.653962	6.89528	5.13888	2.77e-07	4.71e-06	5.70028
ANO10	55129	ENSG00000160746	-0.983393	5.52425	-5.13828	2.78e-07	4.72e-06	6.04964
RBM4	5936	ENSG00000173933	0.837151	5.65103	5.13777	2.79e-07	4.73e-06	5.91353
PXN	5829	ENSG00000089159	-0.693562	6.93819	-5.13687	2.8e-07	4.75e-06	5.74364
C18orf25	147339	ENSG00000152242	0.948869	5.16411	5.13602	2.81e-07	4.77e-06	6.0096
ZHX2	22882	ENSG00000178764	1.12332	4.42049	5.13553	2.82e-07	4.78e-06	6.13888
BRWD3	254065	ENSG00000165288	0.850566	5.57957	5.13364	2.85e-07	4.82e-06	5.90669
CST3	1471	ENSG00000101439	-0.588408	7.72873	-5.13141	2.88e-07	4.88e-06	5.5662
ZNF558	148156	ENSG00000167785	0.961746	5.02615	5.13057	2.89e-07	4.89e-06	5.99362
GABRB3	2562	ENSG00000166206	0.614756	7.21885	5.13015	2.9e-07	4.9e-06	5.60049
MED23	9439	ENSG00000112282	0.916106	5.22346	5.1289	2.92e-07	4.93e-06	5.9456
EPAS1	2034	ENSG00000116016	0.458882	9.01595	5.12721	2.95e-07	4.97e-06	5.31094
LAMB2	3913	ENSG00000172037	-0.618137	7.49169	-5.12475	2.99e-07	5.03e-06	5.57894
AMZ2P1	NA	ENSG00000214174	1.22952	4.08587	5.12308	3.01e-07	5.07e-06	6.14226
CCNG2	901	ENSG00000138764	1.20898	4.10567	5.11674	3.12e-07	5.24e-06	6.09926
CENPA	1058	ENSG00000115163	1.91596	2.4267	5.11648	3.12e-07	5.25e-06	6.33676
SLIRP	81892	ENSG00000119705	-0.771465	6.42925	-5.11637	3.12e-07	5.25e-06	5.73716
NCEH1	57552	ENSG00000144959	-0.747355	6.57561	-5.114	3.16e-07	5.3e-06	5.69757
ZNF461	92283	ENSG00000197808	1.32521	3.75947	5.114	3.16e-07	5.3e-06	6.1476
TMEM65	157378	ENSG00000164983	0.973051	5.0145	5.11386	3.16e-07	5.3e-06	5.92071
SOX2	6657	ENSG00000181449	1.36983	3.63668	5.11264	3.18e-07	5.33e-06	6.16186
NKTR	4820	ENSG00000114857	0.823263	5.73503	5.11092	3.21e-07	5.38e-06	5.76683
CD151	977	ENSG00000177697	-0.486238	8.80615	-5.10932	3.24e-07	5.42e-06	5.27807
ZNF646	9726	ENSG00000167395	0.848446	5.58208	5.10819	3.26e-07	5.45e-06	5.77921
CNN2	1265	ENSG00000064666	-0.693767	6.92171	-5.10341	3.34e-07	5.58e-06	5.57907
AHCYL2	23382	ENSG00000158467	0.722826	6.29919	5.10149	3.38e-07	5.64e-06	5.60646
RIPK2	8767	ENSG00000104312	0.704369	6.4598	5.09816	3.44e-07	5.73e-06	5.56699
PCGF1	84759	ENSG00000115289	0.909099	5.24941	5.09708	3.46e-07	5.76e-06	5.78271
NAA15	80155	ENSG00000164134	0.789437	5.88483	5.09686	3.46e-07	5.76e-06	5.66148
SNHG8	NA	ENSG00000269893	0.855401	5.51736	5.09614	3.47e-07	5.78e-06	5.72698
KIAA0586	9786	ENSG00000100578	1.11363	4.44595	5.09504	3.49e-07	5.81e-06	5.93317
TBC1D15	64786	ENSG00000121749	1.00658	4.83782	5.09479	3.5e-07	5.81e-06	5.85414
SNORA21	NA	ENSG00000199293	2.62178	1.31721	5.09423	3.51e-07	5.82e-06	6.23228
UPF3B	65109	ENSG00000125351	0.929694	5.15323	5.09324	3.53e-07	5.85e-06	5.78239
GIPC1	10755	ENSG00000123159	-0.574275	7.8127	-5.09201	3.55e-07	5.88e-06	5.3499
DIS3	22894	ENSG00000083520	0.796231	5.85538	5.08957	3.6e-07	5.96e-06	5.63322
LATS1	9113	ENSG00000131023	0.964402	5.03335	5.08934	3.6e-07	5.96e-06	5.79319
SEC24A	10802	ENSG00000113615	0.736819	6.24904	5.08923	3.6e-07	5.96e-06	5.56343
FZD8	8325	ENSG00000177283	0.983408	4.91917	5.08747	3.64e-07	6.01e-06	5.79979
SCARNA5	NA	ENSG00000280652	3.41817	0.267084	5.08661	3.65e-07	6.03e-06	6.02242
MICU1	10367	ENSG00000107745	-0.673058	7.01239	-5.08543	3.68e-07	6.06e-06	5.46363
RASA2	5922	ENSG00000155903	1.26433	3.92777	5.08194	3.74e-07	6.17e-06	5.95943
PRDM1	639	ENSG00000057657	1.58138	3.0802	5.08137	3.75e-07	6.19e-06	6.08918
C16orf72	29035	ENSG00000182831	0.713152	6.37083	5.08059	3.77e-07	6.21e-06	5.49212
MAGT1	84061	ENSG00000102158	-0.714227	6.77139	-5.07934	3.8e-07	6.24e-06	5.48732
FSTL3	10272	ENSG00000070404	0.594778	7.34753	5.07812	3.82e-07	6.28e-06	5.31457
HM13	81502	ENSG00000101294	-0.58356	7.72038	-5.07765	3.83e-07	6.29e-06	5.29462
HSPA13	6782	ENSG00000155304	0.854519	5.54365	5.07545	3.87e-07	6.36e-06	5.62497
FEM1B	10116	ENSG00000169018	0.785977	5.87989	5.07481	3.89e-07	6.37e-06	5.5498
LIPA	3988	ENSG00000107798	-0.829266	6.11482	-5.07136	3.96e-07	6.49e-06	5.57939
PHF3	23469	ENSG00000118482	0.756289	6.08048	5.06985	3.99e-07	6.53e-06	5.49186
ZNRD1	30834	ENSG00000236949	1.56796	3.07431	5.06707	4.05e-07	6.62e-06	6.01512
RAB8B	51762	ENSG00000166128	0.938452	5.08778	5.06537	4.08e-07	6.68e-06	5.65401
IFNGR2	3460	ENSG00000262795	0.783024	5.91183	5.06527	4.09e-07	6.68e-06	5.50006
DNM1	1759	ENSG00000106976	-0.604587	7.51165	-5.06345	4.13e-07	6.74e-06	5.2582
NEDD8	4738	ENSG00000285246	-0.862968	5.93822	-5.06236	4.15e-07	6.77e-06	5.56951
ELL	8178	ENSG00000105656	1.19111	4.1514	5.06115	4.18e-07	6.81e-06	5.81671
CSTF2T	23283	ENSG00000177613	0.835176	5.61136	5.06093	4.18e-07	6.81e-06	5.53471
RPL23	9349	ENSG00000125691	0.363829	10.5424	5.05762	4.25e-07	6.92e-06	4.74622
PELI1	57162	ENSG00000197329	1.21792	4.05023	5.05431	4.33e-07	7.04e-06	5.79912
KCNN1	3780	ENSG00000105642	4.09029	-0.631613	5.05186	4.38e-07	7.13e-06	5.60538
SPON2	10417	ENSG00000159674	2.39014	1.61658	5.04779	4.48e-07	7.27e-06	6.02378
ARHGAP5	394	ENSG00000100852	0.55296	7.74885	5.04669	4.5e-07	7.31e-06	5.09376
CDH16	1014	ENSG00000166589	-4.08963	0.318268	-5.04383	4.57e-07	7.41e-06	5.56706
ODF3B	440836	ENSG00000177989	1.65279	2.88396	5.04374	4.57e-07	7.41e-06	5.92702
VGF	7425	ENSG00000128564	3.48653	0.151736	5.04165	4.62e-07	7.49e-06	5.783
TJAP1	93643	ENSG00000137221	1.02333	4.75152	5.04082	4.64e-07	7.52e-06	5.60422
SLC38A10	124565	ENSG00000157637	-0.674605	6.98654	-5.0375	4.73e-07	7.64e-06	5.23254
VIL1	7429	ENSG00000127831	-1.62865	3.95965	-5.03721	4.73e-07	7.65e-06	5.88862
IRF7	3665	ENSG00000185507	2.6692	1.21067	5.03559	4.77e-07	7.7e-06	5.94142
HSPA6	3310	ENSG00000173110	1.5209	3.18267	5.03557	4.77e-07	7.7e-06	5.84631
PLP2	5355	ENSG00000102007	-0.825684	6.11593	-5.03478	4.79e-07	7.73e-06	5.39802
PDIA3	2923	ENSG00000167004	-0.53599	8.13106	-5.03416	4.81e-07	7.75e-06	5.00379
COX4I1	1327	ENSG00000131143	-0.512849	8.38988	-5.03133	4.88e-07	7.86e-06	4.94851
AGBL3	340351	ENSG00000146856	1.86523	2.4879	5.03028	4.91e-07	7.89e-06	5.90843
TSC1	7248	ENSG00000165699	0.697855	6.4365	5.02943	4.93e-07	7.92e-06	5.22413
GNS	2799	ENSG00000135677	-0.641764	7.17405	-5.02368	5.08e-07	8.16e-06	5.12037
GMEB2	26205	ENSG00000101216	0.896358	5.27291	5.0201	5.17e-07	8.31e-06	5.3967
SOCS2	8835	ENSG00000120833	1.0303	4.70386	5.01968	5.19e-07	8.32e-06	5.50737
RPS3	6188	ENSG00000149273	-0.379848	10.3031	-5.01709	5.26e-07	8.42e-06	4.59193
PSMD4	5710	ENSG00000159352	-0.646154	7.12697	-5.01546	5.3e-07	8.49e-06	5.08697
CEBPG	1054	ENSG00000153879	0.695639	6.44544	5.01019	5.45e-07	8.72e-06	5.12848
SRP19	6728	ENSG00000153037	0.790901	5.79195	5.0061	5.57e-07	8.9e-06	5.2225
SNORD97	NA	ENSG00000238622	3.45072	0.155838	5.0035	5.64e-07	9.01e-06	5.61114
VMA21	203547	ENSG00000160131	0.798425	5.77935	5.0028	5.66e-07	9.04e-06	5.21489
AMOTL1	154810	ENSG00000166025	-0.640638	7.17788	-5.00235	5.67e-07	9.05e-06	5.01605
ZNF629	23361	ENSG00000102870	0.704508	6.35955	5.00228	5.68e-07	9.05e-06	5.10187
SNORA72	NA	ENSG00000207067	2.89861	0.869676	5.00182	5.69e-07	9.06e-06	5.74278
IDS	3423	ENSG00000010404	-0.529436	8.16836	-5.00179	5.69e-07	9.06e-06	4.83625
MAP4K3	8491	ENSG00000011566	0.708034	6.35222	5.00044	5.73e-07	9.11e-06	5.09749
MAP2K4	6416	ENSG00000065559	0.770528	5.94524	4.99883	5.78e-07	9.18e-06	5.16478
NDUFS8	4728	ENSG00000110717	-0.662148	7.01736	-4.99465	5.91e-07	9.37e-06	5.00921
DAG1	1605	ENSG00000173402	-0.595655	7.50519	-4.99432	5.92e-07	9.38e-06	4.91049
AP2A2	161	ENSG00000183020	-0.780036	6.3605	-4.99351	5.94e-07	9.42e-06	5.14998
YTHDF1	54915	ENSG00000149658	0.581686	7.37618	4.99104	6.02e-07	9.53e-06	4.87273
NSFL1C	55968	ENSG00000088833	-0.67333	6.90547	-4.9834	6.26e-07	9.9e-06	4.97056
ZNF181	339318	ENSG00000197841	1.16403	4.24135	4.98136	6.33e-07	9.99e-06	5.41536
FOXA1	3169	ENSG00000129514	0.766621	5.92138	4.98133	6.33e-07	9.99e-06	5.0765
GTF3C4	9329	ENSG00000125484	0.779984	5.84711	4.98129	6.33e-07	9.99e-06	5.09143
KIAA0895	23366	ENSG00000164542	0.998786	4.78544	4.97971	6.38e-07	1.01e-05	5.29103
MSANTD4	84437	ENSG00000170903	0.90263	5.17945	4.97731	6.46e-07	1.02e-05	5.19713
GLCE	26035	ENSG00000138604	0.901892	5.15242	4.96834	6.77e-07	1.07e-05	5.15365
UBE2D1	7321	ENSG00000072401	0.971439	4.88737	4.96684	6.82e-07	1.07e-05	5.20734
GALNT2	2590	ENSG00000143641	-0.551407	7.88574	-4.96642	6.83e-07	1.07e-05	4.70521
FAM174A	345757	ENSG00000174132	1.29769	3.76831	4.96117	7.02e-07	1.1e-05	5.39413
ING1	3621	ENSG00000153487	1.30336	3.65951	4.95926	7.09e-07	1.11e-05	5.38789
SDHA	6389	ENSG00000073578	-0.617381	7.29878	-4.9579	7.14e-07	1.12e-05	4.76967
PLEKHB2	55041	ENSG00000115762	-0.542232	7.965	-4.95714	7.17e-07	1.12e-05	4.64532
AKAP9	10142	ENSG00000127914	0.668179	6.57418	4.95561	7.22e-07	1.13e-05	4.83106
PDHA1	5160	ENSG00000131828	-0.635735	7.13492	-4.95524	7.24e-07	1.13e-05	4.7839
DCP1A	55802	ENSG00000272886	0.868001	5.33468	4.95248	7.34e-07	1.15e-05	5.04606
FAT1	2195	ENSG00000083857	-0.432194	9.33415	-4.95194	7.36e-07	1.15e-05	4.40494
RPS25	6230	ENSG00000118181	-0.498914	8.44201	-4.95146	7.38e-07	1.15e-05	4.53976
MLEC	9761	ENSG00000110917	-0.491949	8.52245	-4.94957	7.45e-07	1.16e-05	4.51744
UPK1B	7348	ENSG00000114638	-1.08189	5.01474	-4.94906	7.47e-07	1.17e-05	5.20715
GPATCH1	55094	ENSG00000076650	0.993127	4.75276	4.94744	7.53e-07	1.17e-05	5.13277
SOWAHC	65124	ENSG00000198142	1.10058	4.39188	4.94679	7.56e-07	1.18e-05	5.2093
SLC19A3	80704	ENSG00000135917	1.6504	2.8196	4.94678	7.56e-07	1.18e-05	5.46125
PURA	5813	ENSG00000185129	0.890122	5.20742	4.94662	7.57e-07	1.18e-05	5.03939
F5	2153	ENSG00000198734	-0.655753	6.96838	-4.94614	7.58e-07	1.18e-05	4.76901
ATG3	64422	ENSG00000144848	0.845943	5.42749	4.94487	7.63e-07	1.19e-05	4.98807
SNORD50B	NA	ENSG00000275072	3.14879	0.518375	4.94362	7.68e-07	1.19e-05	5.41111
COX7C	1350	ENSG00000127184	-0.525608	8.12326	-4.94345	7.69e-07	1.19e-05	4.55103
FGD6	55785	ENSG00000180263	0.560576	7.53927	4.9433	7.7e-07	1.19e-05	4.61076
TNFAIP6	7130	ENSG00000123610	4.64673	-1.50085	4.94215	7.74e-07	1.2e-05	4.83004
ARID3B	10620	ENSG00000179361	1.50052	3.20141	4.93972	7.84e-07	1.21e-05	5.37999
SNORA25	NA	ENSG00000207112	3.2016	0.440029	4.93923	7.86e-07	1.22e-05	5.377
RGS16	6004	ENSG00000143333	2.20891	1.82036	4.93913	7.86e-07	1.22e-05	5.50433
GPATCH2	55105	ENSG00000092978	1.04684	4.53728	4.93705	7.95e-07	1.23e-05	5.12493
SNORD6	NA	ENSG00000202314	3.89981	-0.518482	4.93481	8.04e-07	1.24e-05	5.12697
EFTUD2	9343	ENSG00000108883	-0.565511	7.73053	-4.93322	8.1e-07	1.25e-05	4.57121
KRAS	3845	ENSG00000133703	0.808855	5.63624	4.93172	8.17e-07	1.26e-05	4.88731
MAPRE2	10982	ENSG00000166974	-1.09436	5.0153	-4.93131	8.18e-07	1.26e-05	5.13168
HLA-C	3107	ENSG00000237022	0.652287	6.68095	4.9282	8.31e-07	1.28e-05	4.67924
IP6K2	51447	ENSG00000068745	0.619668	6.95643	4.92572	8.42e-07	1.29e-05	4.62053
CCAR1	55749	ENSG00000060339	0.57595	7.36934	4.92564	8.42e-07	1.29e-05	4.5524
PRR13	54458	ENSG00000205352	-0.667088	6.92315	-4.92542	8.43e-07	1.3e-05	4.68652
BCAS1	8537	ENSG00000064787	-1.7738	3.39024	-4.924	8.49e-07	1.3e-05	5.38335
DPP3	10072	ENSG00000254986	-0.923144	5.67113	-4.92223	8.57e-07	1.31e-05	4.95418
SREBF2	6721	ENSG00000198911	-0.621958	7.2305	-4.92177	8.59e-07	1.32e-05	4.60528
ARL14EP	120534	ENSG00000152219	0.938421	4.98414	4.92148	8.6e-07	1.32e-05	4.96412
ARPP19	10776	ENSG00000128989	0.555811	7.56847	4.92014	8.66e-07	1.33e-05	4.49325
PRTG	283659	ENSG00000166450	1.06788	4.45873	4.91919	8.71e-07	1.33e-05	5.05585
PGAM1	5223	ENSG00000171314	-0.639222	7.1278	-4.91852	8.74e-07	1.33e-05	4.61504
RGS2	5997	ENSG00000116741	0.847323	5.40249	4.91829	8.75e-07	1.33e-05	4.86376
TBX2	6909	ENSG00000121068	1.84975	2.45838	4.91651	8.83e-07	1.35e-05	5.36262
NDST1	3340	ENSG00000070614	-0.660643	6.93132	-4.91324	8.97e-07	1.37e-05	4.62026
HIPK3	10114	ENSG00000110422	0.704951	6.27071	4.91256	9.01e-07	1.37e-05	4.67567
SLC26A6	65010	ENSG00000225697	0.799115	5.6757	4.91214	9.03e-07	1.37e-05	4.78437
SCML1	6322	ENSG00000047634	0.863802	5.3207	4.9108	9.09e-07	1.38e-05	4.84482
TTC33	23548	ENSG00000113638	1.25126	3.86513	4.90533	9.34e-07	1.42e-05	5.10551
SPEN	23013	ENSG00000065526	0.647101	6.70252	4.90531	9.34e-07	1.42e-05	4.56403
ITSN1	6453	ENSG00000205726	-0.892603	5.68214	-4.89993	9.6e-07	1.46e-05	4.82125
SETD1B	23067	ENSG00000139718	0.852077	5.36305	4.89932	9.63e-07	1.46e-05	4.77923
PPIA	5478	ENSG00000196262	-0.370163	10.3089	-4.89923	9.64e-07	1.46e-05	4.00624
RNF19A	25897	ENSG00000034677	0.562688	7.47677	4.89774	9.71e-07	1.47e-05	4.39933
PRMT2	3275	ENSG00000160310	-0.854873	5.89954	-4.89574	9.81e-07	1.48e-05	4.76523
MRPL27	51264	ENSG00000108826	-0.785388	6.19194	-4.8928	9.96e-07	1.51e-05	4.67842
DARS2	55157	ENSG00000117593	-1.08432	5.06369	-4.89224	9.99e-07	1.51e-05	4.94073
STEAP2	261729	ENSG00000157214	0.723137	6.12623	4.8915	1e-06	1.51e-05	4.59949
CASP10	843	ENSG00000003400	1.12211	4.24553	4.89118	1e-06	1.52e-05	4.96145
HADHB	3032	ENSG00000138029	-0.613636	7.25005	-4.88928	1.01e-06	1.53e-05	4.44007
TALDO1	6888	ENSG00000177156	-0.475283	8.66305	-4.88799	1.02e-06	1.54e-05	4.19422
PHF20L1	51105	ENSG00000129292	0.741402	5.99726	4.88634	1.03e-06	1.55e-05	4.5975
MAP3K1	4214	ENSG00000095015	0.680962	6.41867	4.88626	1.03e-06	1.55e-05	4.52097
HMGCR	3156	ENSG00000113161	-0.588471	7.45907	-4.88268	1.05e-06	1.58e-05	4.37047
IL6	3569	ENSG00000136244	4.55857	-1.4523	4.88134	1.06e-06	1.58e-05	4.59119
PTGER3	5733	ENSG00000050628	4.55857	-1.4523	4.88134	1.06e-06	1.58e-05	4.59119
BTG3	10950	ENSG00000281484	0.7165	6.16194	4.88013	1.06e-06	1.59e-05	4.53802
TSPAN15	23555	ENSG00000099282	-0.709151	6.61294	-4.8775	1.08e-06	1.61e-05	4.51651
PLK2	10769	ENSG00000145632	0.437083	9.00877	4.8746	1.09e-06	1.64e-05	4.05148
PLEKHH3	79990	ENSG00000068137	0.89638	5.14407	4.87325	1.1e-06	1.65e-05	4.69982
SREK1IP1	285672	ENSG00000153006	1.05893	4.43741	4.87313	1.1e-06	1.65e-05	4.8332
ZXDB	158586	ENSG00000198455	0.96732	4.78589	4.86739	1.13e-06	1.69e-05	4.73502
RSBN1	54665	ENSG00000081019	1.40703	3.3784	4.86599	1.14e-06	1.7e-05	4.99654
INSL4	3641	ENSG00000120211	0.727127	6.03274	4.86361	1.15e-06	1.72e-05	4.47404
RAB1B	81876	ENSG00000174903	-0.574265	7.55817	-4.86338	1.16e-06	1.72e-05	4.25764
ZNF16	7564	ENSG00000170631	1.33605	3.54475	4.86242	1.16e-06	1.73e-05	4.94786
TMEM161B	153396	ENSG00000164180	0.88008	5.21635	4.86027	1.17e-06	1.75e-05	4.62395
NDUFB2	4708	ENSG00000090266	-0.682587	6.76118	-4.85844	1.19e-06	1.76e-05	4.39328
ZNF263	10127	ENSG00000006194	0.721158	6.12257	4.85693	1.19e-06	1.78e-05	4.43562
CCDC174	51244	ENSG00000154781	0.878727	5.19451	4.85337	1.22e-06	1.81e-05	4.59057
OST4	100128731	ENSG00000228474	-0.527608	8.00818	-4.85293	1.22e-06	1.81e-05	4.12963
DLL4	54567	ENSG00000128917	2.46945	1.37258	4.84991	1.24e-06	1.84e-05	5.08065
MYO1E	4643	ENSG00000157483	-0.445054	9.01463	-4.84807	1.25e-06	1.85e-05	3.94528
TXNIP	10628	ENSG00000265972	1.80716	2.46391	4.84638	1.26e-06	1.87e-05	5.02666
CENPF	1063	ENSG00000117724	1.01714	4.60084	4.8458	1.26e-06	1.87e-05	4.67461
TGFBR1	7046	ENSG00000106799	0.690356	6.32123	4.8449	1.27e-06	1.88e-05	4.34057
ZNF594	84622	ENSG00000180626	1.28738	3.70169	4.84123	1.29e-06	1.91e-05	4.82531
NFKBIL1	4795	ENSG00000234530	1.27212	3.79525	4.84	1.3e-06	1.92e-05	4.81165
VCAN	1462	ENSG00000038427	-0.629164	7.0881	-4.83939	1.3e-06	1.93e-05	4.23061
MCM7	4176	ENSG00000166508	0.609878	6.93678	4.83909	1.31e-06	1.93e-05	4.20057
USP12	219333	ENSG00000152484	0.953782	4.8592	4.83705	1.32e-06	1.95e-05	4.58258
SMARCA4	6597	ENSG00000127616	1.03571	4.53612	4.83125	1.36e-06	2e-05	4.62139
CALM2	805	ENSG00000143933	-0.391954	9.82198	-4.82751	1.38e-06	2.04e-05	3.72766
PEX13	5194	ENSG00000162928	0.783682	5.67469	4.82686	1.39e-06	2.05e-05	4.36958
KLF9	687	ENSG00000119138	1.43024	3.28504	4.82577	1.4e-06	2.06e-05	4.81956
TCERG1	10915	ENSG00000113649	0.629798	6.76607	4.82456	1.41e-06	2.07e-05	4.16293
ZNF34	80778	ENSG00000196378	1.61301	2.83396	4.82444	1.41e-06	2.07e-05	4.87761
HNRNPL	3191	ENSG00000104824	0.483772	8.29145	4.8236	1.41e-06	2.07e-05	3.91168
TMEM39A	55254	ENSG00000176142	0.866213	5.23189	4.82223	1.42e-06	2.09e-05	4.43422
ARPC2	10109	ENSG00000163466	-0.482479	8.47067	-4.81391	1.48e-06	2.17e-05	3.86442
KRT15	3866	ENSG00000171346	-2.83305	2.03357	-4.81235	1.49e-06	2.19e-05	4.86461
ZNF441	126068	ENSG00000197044	3.62866	-0.28873	4.81048	1.51e-06	2.21e-05	4.64996
CD109	135228	ENSG00000156535	-0.549386	7.73241	-4.80883	1.52e-06	2.23e-05	3.96369
FBXO11	80204	ENSG00000138081	0.65333	6.56247	4.80683	1.54e-06	2.25e-05	4.11475
IFT81	28981	ENSG00000122970	0.625007	6.77613	4.80508	1.55e-06	2.27e-05	4.06615
KRT20	54474	ENSG00000263057	-2.62863	2.00563	-4.80282	1.57e-06	2.29e-05	4.84935
MB21D2	151963	ENSG00000180611	1.15138	4.11732	4.8027	1.57e-06	2.29e-05	4.56964
GFM2	84340	ENSG00000164347	-0.720821	6.44469	-4.80262	1.57e-06	2.29e-05	4.18407
PRPF4B	8899	ENSG00000112739	0.640643	6.65407	4.8026	1.57e-06	2.29e-05	4.07744
POLR2K	5440	ENSG00000147669	0.73901	5.93669	4.80248	1.57e-06	2.29e-05	4.2056
KBTBD8	84541	ENSG00000163376	3.09962	0.463583	4.80138	1.58e-06	2.3e-05	4.7608
CSGALNACT2	55454	ENSG00000169826	1.20942	3.8106	4.80081	1.58e-06	2.3e-05	4.5961
MYL12B	103910	ENSG00000118680	-0.490208	8.36093	-4.80068	1.58e-06	2.3e-05	3.81867
SNORD10	NA	ENSG00000238917	2.09222	1.90668	4.79972	1.59e-06	2.31e-05	4.84845
RPL3	6122	ENSG00000100316	-0.37485	10.0841	-4.7993	1.59e-06	2.32e-05	3.55446
PROM1	8842	ENSG00000007062	4.02541	-0.845042	4.79456	1.63e-06	2.37e-05	4.42973
GPX2	2877	ENSG00000176153	-0.381609	9.95303	-4.79348	1.64e-06	2.38e-05	3.54508
IGFBP3	3486	ENSG00000146674	-0.37508	10.0684	-4.79092	1.66e-06	2.41e-05	3.51663
CYB5B	80777	ENSG00000103018	-0.483029	8.43896	-4.78987	1.67e-06	2.42e-05	3.75507
SERPINA3	12	ENSG00000196136	1.74739	2.5629	4.78752	1.69e-06	2.45e-05	4.74269
MATN1-AS1	NA	ENSG00000186056	2.36419	1.47429	4.78729	1.69e-06	2.45e-05	4.79682
E2F4	1874	ENSG00000205250	0.607733	6.90849	4.78616	1.7e-06	2.46e-05	3.95357
OLFML2A	169611	ENSG00000185585	-2.89647	1.99824	-4.7859	1.71e-06	2.46e-05	4.73225
GALNT5	11227	ENSG00000136542	-1.13511	4.81168	-4.78208	1.74e-06	2.51e-05	4.46466
TRIP11	9321	ENSG00000100815	0.679925	6.31766	4.77971	1.76e-06	2.54e-05	4.02661
SORL1	6653	ENSG00000137642	-1.27238	4.49629	-4.77609	1.79e-06	2.58e-05	4.51764
SNAPC1	6617	ENSG00000023608	0.821862	5.4156	4.77529	1.8e-06	2.59e-05	4.17392
ATP2C1	27032	ENSG00000017260	-0.689998	6.62445	-4.77406	1.81e-06	2.6e-05	4.01407
MINK1	50488	ENSG00000141503	-0.542822	7.75449	-4.77268	1.82e-06	2.62e-05	3.78679
PSMB2	5690	ENSG00000126067	-0.605821	7.20531	-4.77252	1.82e-06	2.62e-05	3.88833
TNK1	8711	ENSG00000174292	4.54527	-1.58927	4.77191	1.83e-06	2.63e-05	4.10066
UNC5CL	222643	ENSG00000124602	1.33563	3.43116	4.771	1.84e-06	2.64e-05	4.52613
RING1	6015	ENSG00000204227	0.833059	5.38883	4.77025	1.84e-06	2.64e-05	4.1625
DDB1	1642	ENSG00000167986	-0.479148	8.46986	-4.76989	1.85e-06	2.65e-05	3.65607
TSPO	706	ENSG00000100300	-0.875883	5.72734	-4.7688	1.86e-06	2.66e-05	4.19846
C16orf91	283951	ENSG00000174109	0.914599	5.00583	4.76858	1.86e-06	2.66e-05	4.23355
SLC38A4	55089	ENSG00000139209	4.32198	-1.28909	4.7682	1.86e-06	2.66e-05	4.18542
THBD	7056	ENSG00000178726	0.748805	5.84529	4.76632	1.88e-06	2.69e-05	4.05179
ANKFY1	51479	ENSG00000185722	-0.594074	7.29224	-4.76619	1.88e-06	2.69e-05	3.84135
SNORA8	NA	ENSG00000207304	1.80595	2.42224	4.76326	1.91e-06	2.72e-05	4.64418
FAM193A	8603	ENSG00000125386	0.965191	4.73332	4.76041	1.94e-06	2.76e-05	4.24034
ZNF182	7569	ENSG00000147118	1.08332	4.32669	4.75805	1.96e-06	2.79e-05	4.32012
FUCA2	2519	ENSG00000001036	-0.775551	6.15494	-4.75653	1.97e-06	2.81e-05	4.03809
SBNO1	55206	ENSG00000139697	0.539747	7.54373	4.75641	1.97e-06	2.81e-05	3.70732
ZNF746	155061	ENSG00000181220	0.738738	5.9069	4.75527	1.99e-06	2.83e-05	3.98949
GPR107	57720	ENSG00000148358	-0.647422	6.86286	-4.75506	1.99e-06	2.83e-05	3.86977
ANKRD1	27063	ENSG00000148677	-1.217	4.59517	-4.75324	2e-06	2.85e-05	4.38313
IFITM2	10581	ENSG00000185201	1.71634	2.59197	4.75065	2.03e-06	2.89e-05	4.5673
GIGYF1	64599	ENSG00000146830	0.615339	6.80354	4.75004	2.04e-06	2.89e-05	3.80037
FUBP1	8880	ENSG00000162613	0.557347	7.33634	4.75003	2.04e-06	2.89e-05	3.7084
VPS37B	79720	ENSG00000139722	0.744198	5.85358	4.74925	2.04e-06	2.9e-05	3.9687
PTEN	5728	ENSG00000171862	0.650106	6.52802	4.74846	2.05e-06	2.91e-05	3.84355
ATP8B1	5205	ENSG00000081923	-0.790579	6.04216	-4.74752	2.06e-06	2.92e-05	4.0139
BRD8	10902	ENSG00000112983	0.650035	6.50234	4.7458	2.08e-06	2.94e-05	3.83141
CATSPERD	257062	ENSG00000174898	3.93293	-0.782643	4.74517	2.09e-06	2.95e-05	4.2433
UBE2L6	9246	ENSG00000156587	0.839813	5.28036	4.74501	2.09e-06	2.95e-05	4.05462
NDRG1	10397	ENSG00000104419	-0.725786	6.41396	-4.74487	2.09e-06	2.95e-05	3.92657
STMN4	81551	ENSG00000015592	3.98047	-0.845042	4.74103	2.13e-06	3.01e-05	4.20618
GLIPR1	11010	ENSG00000139278	-0.699867	6.52742	-4.73868	2.15e-06	3.04e-05	3.86602
EIF4A2	1974	ENSG00000156976	0.492253	8.07259	4.73264	2.22e-06	3.13e-05	3.51256
PSG4	5672	ENSG00000243137	-1.60341	3.73272	-4.73213	2.23e-06	3.13e-05	4.45279
CGN	57530	ENSG00000143375	-1.246	4.4533	-4.73103	2.24e-06	3.15e-05	4.29868
DPY19L4	286148	ENSG00000156162	1.01371	4.51656	4.73085	2.24e-06	3.15e-05	4.1454
ZNF678	339500	ENSG00000181450	1.4395	3.22186	4.72969	2.25e-06	3.17e-05	4.38416
FSD1L	83856	ENSG00000106701	1.30436	3.50565	4.72952	2.25e-06	3.17e-05	4.32246
CD68	968	ENSG00000129226	-0.91295	5.52216	-4.72832	2.27e-06	3.18e-05	4.04931
LMAN2	10960	ENSG00000169223	-0.623876	7.03512	-4.72814	2.27e-06	3.18e-05	3.71386
C12orf4	57102	ENSG00000047621	1.19184	3.89512	4.72813	2.27e-06	3.18e-05	4.25461
ECI2	10455	ENSG00000198721	-0.941891	5.35171	-4.72752	2.28e-06	3.19e-05	4.07136
MTPAP	55149	ENSG00000107951	0.807724	5.44861	4.72062	2.35e-06	3.3e-05	3.91083
POLR2L	5441	ENSG00000177700	-0.510867	8.03328	-4.71637	2.4e-06	3.36e-05	3.4743
C1orf116	79098	ENSG00000182795	-1.41894	4.25893	-4.71357	2.44e-06	3.41e-05	4.30297
TFRC	7037	ENSG00000072274	-0.583833	7.3031	-4.71324	2.44e-06	3.41e-05	3.58539
EPHA2	1969	ENSG00000142627	0.472246	8.29536	4.71276	2.45e-06	3.42e-05	3.38341
ZNF33B	7582	ENSG00000196693	0.771588	5.63361	4.71211	2.46e-06	3.43e-05	3.83262
AGT	183	ENSG00000135744	1.64663	2.70139	4.71096	2.47e-06	3.44e-05	4.36976
RBM38	55544	ENSG00000132819	0.851588	5.21847	4.70435	2.55e-06	3.55e-05	3.88291
SRSF4	6429	ENSG00000116350	0.701862	6.09292	4.70427	2.55e-06	3.55e-05	3.71333
COX8A	1351	ENSG00000176340	-0.564942	7.45423	-4.70405	2.55e-06	3.56e-05	3.5134
IPPK	64768	ENSG00000127080	0.805748	5.45307	4.70392	2.56e-06	3.56e-05	3.83352
CSTF1	1477	ENSG00000101138	0.766286	5.69275	4.69874	2.62e-06	3.64e-05	3.76651
ERMP1	79956	ENSG00000099219	-0.632903	6.91034	-4.69718	2.64e-06	3.67e-05	3.58767
NSD1	64324	ENSG00000165671	0.529871	7.56863	4.69706	2.64e-06	3.67e-05	3.42198
RNF185	91445	ENSG00000138942	0.719505	5.98966	4.69568	2.66e-06	3.69e-05	3.69701
FBXO38	81545	ENSG00000145868	0.880418	5.07187	4.69441	2.68e-06	3.71e-05	3.86644
SGTB	54557	ENSG00000197860	1.05721	4.36703	4.69267	2.7e-06	3.74e-05	4.00627
TMEM132A	54972	ENSG00000006118	-0.569855	7.41459	-4.69043	2.73e-06	3.78e-05	3.4604
MYLK	4638	ENSG00000065534	-0.708821	6.4228	-4.68957	2.74e-06	3.79e-05	3.65626
UBXN7	26043	ENSG00000163960	1.01739	4.47374	4.68407	2.82e-06	3.9e-05	3.93787
ZIC5	85416	ENSG00000139800	0.996434	4.5385	4.683	2.83e-06	3.91e-05	3.91665
RAB21	23011	ENSG00000080371	0.710973	5.98834	4.68203	2.84e-06	3.92e-05	3.62524
ZBTB20	26137	ENSG00000181722	1.98712	1.99863	4.68196	2.85e-06	3.92e-05	4.30514
TM7SF2	7108	ENSG00000149809	-1.01972	5.13901	-4.68188	2.85e-06	3.92e-05	3.92991
RASGRP1	10125	ENSG00000172575	1.81907	2.3271	4.68129	2.86e-06	3.93e-05	4.27679
CAAP1	79886	ENSG00000120159	0.864762	5.12427	4.68047	2.87e-06	3.95e-05	3.78893
CTSB	1508	ENSG00000164733	0.409166	9.18184	4.67967	2.88e-06	3.96e-05	3.09746
MBD6	114785	ENSG00000166987	0.774266	5.62425	4.67806	2.9e-06	3.99e-05	3.683
ZBTB25	7597	ENSG00000089775	1.24705	3.68612	4.67767	2.91e-06	3.99e-05	4.05945
TSPAN3	10099	ENSG00000140391	-0.479268	8.33201	-4.67632	2.93e-06	4.02e-05	3.23415
ACTR1A	10121	ENSG00000138107	-0.59011	7.22921	-4.67598	2.93e-06	4.02e-05	3.42829
RFPL3S	NA	ENSG00000205853	3.44363	-0.165903	4.67362	2.96e-06	4.07e-05	4.09272
ZNF513	130557	ENSG00000163795	0.757595	5.72352	4.67132	3e-06	4.11e-05	3.63384
C19orf33	64073	ENSG00000167644	-0.55778	7.49247	-4.67081	3e-06	4.12e-05	3.35276
KLF6	1316	ENSG00000067082	0.603102	6.8383	4.66921	3.03e-06	4.15e-05	3.41826
VAT1	10493	ENSG00000108828	-0.519198	7.88235	-4.66887	3.03e-06	4.15e-05	3.27678
C2orf66	401027	ENSG00000187944	3.31939	0.0181376	4.66877	3.03e-06	4.15e-05	4.10703
GABPB1	2553	ENSG00000104064	0.795498	5.53662	4.66849	3.04e-06	4.15e-05	3.66391
CMPK2	129607	ENSG00000134326	4.11415	-1.10723	4.66753	3.05e-06	4.17e-05	3.82622
STK32B	55351	ENSG00000152953	-1.21159	4.53906	-4.66746	3.05e-06	4.17e-05	3.99398
PDXK	8566	ENSG00000160209	-0.534095	7.70888	-4.66451	3.1e-06	4.23e-05	3.28403
PPP1R9B	84687	ENSG00000108819	0.547801	7.33795	4.66268	3.13e-06	4.26e-05	3.29966
GPD1L	23171	ENSG00000152642	-1.07047	4.84829	-4.66253	3.13e-06	4.26e-05	3.88122
CLDND1	56650	ENSG00000080822	0.800596	5.43228	4.6588	3.19e-06	4.34e-05	3.62634
TNC	3371	ENSG00000041982	-1.69168	3.53495	-4.65644	3.22e-06	4.38e-05	4.13791
ARL5A	26225	ENSG00000162980	0.872417	5.07112	4.65594	3.23e-06	4.39e-05	3.6871
RCAN1	1827	ENSG00000159200	1.20424	3.76551	4.65458	3.25e-06	4.42e-05	3.9324
TTYH3	80727	ENSG00000136295	-0.524052	7.81664	-4.65239	3.29e-06	4.46e-05	3.21225
ZFHX3	463	ENSG00000140836	0.710682	5.97705	4.65203	3.29e-06	4.47e-05	3.49128
SKP1	6500	ENSG00000113558	-0.502992	8.03565	-4.65161	3.3e-06	4.47e-05	3.17004
EIF2S3	1968	ENSG00000130741	-0.446014	8.73928	-4.64891	3.34e-06	4.53e-05	3.04353
SREBF1	6720	ENSG00000072310	-0.576779	7.31455	-4.64709	3.37e-06	4.57e-05	3.27858
DPM1	8813	ENSG00000000419	0.709469	5.95445	4.6451	3.4e-06	4.61e-05	3.459
RC3H2	54542	ENSG00000056586	0.76184	5.65794	4.64446	3.41e-06	4.62e-05	3.51939
SNORD20	NA	ENSG00000207280	3.5914	-0.41416	4.64299	3.44e-06	4.65e-05	3.91111
RPL38	6169	ENSG00000172809	0.369124	9.84699	4.64297	3.44e-06	4.65e-05	2.83452
ZNF234	10780	ENSG00000263002	1.05209	4.33211	4.63804	3.52e-06	4.76e-05	3.75929
FADS1	3992	ENSG00000149485	-0.441488	8.78374	-4.63658	3.55e-06	4.79e-05	2.97912
MTMR4	9110	ENSG00000108389	0.891683	4.96308	4.63586	3.56e-06	4.8e-05	3.61642
SNORD5	NA	ENSG00000239195	2.58539	1.02108	4.63464	3.58e-06	4.83e-05	4.09646
PEA15	8682	ENSG00000162734	-0.623452	6.96098	-4.6343	3.59e-06	4.83e-05	3.29391
NOL11	25926	ENSG00000130935	0.611388	6.71932	4.63278	3.61e-06	4.86e-05	3.26924
LRCH2	57631	ENSG00000130224	4.47732	-1.69044	4.63197	3.63e-06	4.88e-05	3.51497
KRT18	3875	ENSG00000111057	0.270638	11.9877	4.63184	3.63e-06	4.88e-05	2.48156
TIMP1	7076	ENSG00000102265	-0.677758	6.5727	-4.63048	3.65e-06	4.91e-05	3.3532
PHF1	5252	ENSG00000112511	1.01722	4.39156	4.62444	3.76e-06	5.05e-05	3.67293
NMD3	51068	ENSG00000169251	0.623538	6.60496	4.62337	3.78e-06	5.07e-05	3.2458
IGF2R	3482	ENSG00000197081	-0.487732	8.16717	-4.62179	3.81e-06	5.11e-05	3.00897
MGST3	4259	ENSG00000143198	-0.718837	6.27963	-4.62176	3.81e-06	5.11e-05	3.36759
TRIM4	89122	ENSG00000146833	0.928191	4.7601	4.61994	3.84e-06	5.15e-05	3.57942
ZNF143	7702	ENSG00000166478	0.898028	4.91924	4.61914	3.86e-06	5.17e-05	3.54856
HES4	57801	ENSG00000188290	1.21116	3.65905	4.61901	3.86e-06	5.17e-05	3.77911
PARK7	11315	ENSG00000116288	-0.562514	7.3738	-4.61588	3.92e-06	5.24e-05	3.11738
TBC1D12	23232	ENSG00000108239	1.09067	4.15287	4.61523	3.93e-06	5.25e-05	3.68612
AATK	9625	ENSG00000181409	2.50312	1.12157	4.61493	3.94e-06	5.26e-05	4.01649
RBM41	55285	ENSG00000089682	0.798656	5.41763	4.61457	3.94e-06	5.26e-05	3.42863
ILK	3611	ENSG00000166333	-0.571798	7.32756	-4.60993	4.03e-06	5.38e-05	3.10652
RNF139	11236	ENSG00000170881	0.740017	5.74977	4.60833	4.06e-06	5.42e-05	3.33433
PINLYP	390940	ENSG00000234465	3.73332	-0.659815	4.608	4.07e-06	5.42e-05	3.71009
OTUD3	23252	ENSG00000169914	1.31131	3.45981	4.60726	4.09e-06	5.44e-05	3.78109
STK35	140901	ENSG00000125834	0.746424	5.69536	4.60656	4.1e-06	5.45e-05	3.33421
ZNF302	55900	ENSG00000089335	0.713668	5.91463	4.6064	4.1e-06	5.46e-05	3.29358
ZHX1	11244	ENSG00000165156	0.730173	5.801	4.60402	4.15e-06	5.52e-05	3.30354
COQ10B	80219	ENSG00000115520	0.749957	5.69699	4.60339	4.16e-06	5.53e-05	3.32446
MKRN3	7681	ENSG00000179455	1.4981	2.9563	4.60253	4.18e-06	5.55e-05	3.84029
MRPL24	79590	ENSG00000143314	-0.678936	6.52414	-4.6021	4.19e-06	5.56e-05	3.22986
CETN2	1069	ENSG00000147400	-0.716749	6.26623	-4.60172	4.2e-06	5.56e-05	3.27693
CCDC144A	9720	ENSG00000170160	1.85285	2.19455	4.60054	4.22e-06	5.59e-05	3.9254
ZCCHC2	54877	ENSG00000141664	1.04727	4.27109	4.59968	4.24e-06	5.61e-05	3.58678
TFCP2L1	29842	ENSG00000115112	1.52549	2.95778	4.59719	4.29e-06	5.67e-05	3.82662
GSTO1	9446	ENSG00000148834	-0.734187	6.1811	-4.59311	4.37e-06	5.78e-05	3.26062
AKR1C3	8644	ENSG00000196139	-0.330604	10.6404	-4.59265	4.38e-06	5.79e-05	2.50566
B2M	567	ENSG00000166710	0.421763	8.848	4.59248	4.39e-06	5.79e-05	2.74126
AMER1	139285	ENSG00000184675	1.03197	4.36224	4.59142	4.41e-06	5.82e-05	3.53917
USP43	124739	ENSG00000154914	1.30633	3.49127	4.59041	4.43e-06	5.84e-05	3.70474
LMTK2	22853	ENSG00000164715	0.629405	6.50875	4.58961	4.45e-06	5.86e-05	3.10621
MBLAC2	153364	ENSG00000176055	1.28869	3.48072	4.58595	4.53e-06	5.96e-05	3.67631
NPY1R	4886	ENSG00000164128	1.37468	3.27731	4.58452	4.56e-06	6e-05	3.71133
SNORA40	NA	ENSG00000210825	1.78183	2.33393	4.5842	4.56e-06	6.01e-05	3.84032
ACIN1	22985	ENSG00000100813	0.465748	8.21211	4.58384	4.57e-06	6.01e-05	2.79861
ABCC5	10057	ENSG00000114770	-0.679585	6.4731	-4.58179	4.62e-06	6.07e-05	3.14189
PDCD5	9141	ENSG00000105185	0.517627	7.56823	4.58155	4.62e-06	6.07e-05	2.88887
MED21	9412	ENSG00000152944	0.917514	4.79168	4.57995	4.66e-06	6.11e-05	3.39457
MAK16	84549	ENSG00000198042	0.759486	5.59433	4.57758	4.71e-06	6.18e-05	3.22272
UBL3	5412	ENSG00000122042	0.828007	5.2379	4.57719	4.72e-06	6.19e-05	3.29609
SNORA31	NA	ENSG00000199477	3.25681	0.0132076	4.57559	4.76e-06	6.23e-05	3.71508
PTMA	5757	ENSG00000187514	0.396401	9.24197	4.57388	4.79e-06	6.28e-05	2.60021
PLA2G4A	5321	ENSG00000116711	0.653307	6.30441	4.57024	4.88e-06	6.39e-05	3.05578
PANK1	53354	ENSG00000152782	0.825112	5.19182	4.56813	4.93e-06	6.45e-05	3.25362
PSMA7	5688	ENSG00000101182	-0.513204	7.80508	-4.5679	4.93e-06	6.45e-05	2.82132
P4HB	5034	ENSG00000185624	-0.364362	9.92495	-4.56049	5.11e-06	6.68e-05	2.46026
PCYOX1	51449	ENSG00000116005	-0.662273	6.59128	-4.55766	5.18e-06	6.76e-05	3.0135
ALDH4A1	8659	ENSG00000159423	-0.663714	6.59973	-4.55736	5.19e-06	6.77e-05	3.01417
ECE1	1889	ENSG00000117298	-0.600104	7.04797	-4.557	5.2e-06	6.78e-05	2.92025
CCDC142	84865	ENSG00000135637	0.781804	5.45313	4.55692	5.2e-06	6.78e-05	3.15824
GBE1	2632	ENSG00000114480	-0.556684	7.36318	-4.5563	5.21e-06	6.79e-05	2.84738
CST1	1469	ENSG00000170373	-1.85523	3.31482	-4.55362	5.28e-06	6.87e-05	3.72118
ITGB5	3693	ENSG00000082781	-0.500865	7.93323	-4.55337	5.29e-06	6.88e-05	2.73517
IRAK1	3654	ENSG00000184216	-0.541423	7.52441	-4.55235	5.31e-06	6.91e-05	2.8042
PROCR	10544	ENSG00000101000	-0.614957	6.91692	-4.54995	5.37e-06	6.98e-05	2.91226
SAT1	6303	ENSG00000130066	0.520367	7.49996	4.54959	5.38e-06	6.99e-05	2.75492
KLF4	9314	ENSG00000136826	0.739562	5.69072	4.54508	5.5e-06	7.14e-05	3.05808
TSC22D1	8848	ENSG00000102804	0.481981	7.94887	4.54293	5.56e-06	7.21e-05	2.6535
CASD1	64921	ENSG00000127995	0.815129	5.26352	4.54231	5.57e-06	7.22e-05	3.13117
GOLGA6C	653641	ENSG00000167195	3.54806	-0.470231	4.53985	5.64e-06	7.3e-05	3.47701
PSG5	5673	ENSG00000204941	-3.44536	0.900775	-4.53953	5.65e-06	7.31e-05	3.50698
TBC1D22B	55633	ENSG00000065491	0.912137	4.80111	4.5391	5.66e-06	7.32e-05	3.21235
CYB5A	1528	ENSG00000166347	0.600056	6.67637	4.53807	5.68e-06	7.35e-05	2.83823
FAM122A	116224	ENSG00000187866	0.956389	4.5705	4.53767	5.7e-06	7.36e-05	3.24496
FAM114A1	92689	ENSG00000197712	-0.860365	5.60146	-4.53571	5.75e-06	7.43e-05	3.1488
POLDIP2	26073	ENSG00000004142	-0.510262	7.80984	-4.53557	5.75e-06	7.43e-05	2.67581
RTN3	10313	ENSG00000133318	-0.637575	6.75784	-4.53314	5.82e-06	7.51e-05	2.87278
G2E3	55632	ENSG00000092140	1.11091	4.0188	4.53231	5.84e-06	7.53e-05	3.33863
RAB5A	5868	ENSG00000144566	0.642232	6.33374	4.53159	5.86e-06	7.56e-05	2.87275
DCUN1D4	23142	ENSG00000109184	0.787373	5.41095	4.52969	5.91e-06	7.62e-05	3.04665
TECR	9524	ENSG00000099797	-1.12764	4.70841	-4.52881	5.94e-06	7.65e-05	3.33465
SAT2	112483	ENSG00000141504	0.711409	5.81077	4.52701	5.99e-06	7.71e-05	2.94552
NEBL	10529	ENSG00000078114	-0.854781	5.58514	-4.52583	6.02e-06	7.75e-05	3.10067
CNDP2	55748	ENSG00000133313	-0.715623	6.23833	-4.52286	6.11e-06	7.85e-05	2.93293
ZNF467	168544	ENSG00000181444	1.62622	2.57085	4.52088	6.17e-06	7.91e-05	3.52731
ZNF189	7743	ENSG00000136870	0.812533	5.22152	4.51692	6.28e-06	8.05e-05	3.01898
FBXO30	84085	ENSG00000118496	0.807071	5.29575	4.51131	6.45e-06	8.27e-05	2.98906
LRRC58	116064	ENSG00000163428	0.783295	5.44034	4.50812	6.55e-06	8.39e-05	2.9494
BECN1	8678	ENSG00000126581	-0.543375	7.44194	-4.50416	6.67e-06	8.54e-05	2.59996
SNORA20	NA	ENSG00000207392	4.16228	-1.41192	4.503	6.71e-06	8.58e-05	3.09803
COPA	1314	ENSG00000122218	-0.503415	7.84048	-4.49996	6.81e-06	8.69e-05	2.51002
TKT	7086	ENSG00000163931	-0.313428	10.8758	-4.49995	6.81e-06	8.69e-05	2.05242
PAN3	255967	ENSG00000152520	0.943808	4.62675	4.4969	6.9e-06	8.82e-05	3.05899
ATF1	466	ENSG00000123268	0.911573	4.76705	4.49584	6.94e-06	8.85e-05	3.02593
SBNO2	22904	ENSG00000278788	0.556812	7.04803	4.49576	6.94e-06	8.85e-05	2.58694
SCARNA10	NA	ENSG00000239002	3.30162	-0.149231	4.49496	6.97e-06	8.88e-05	3.35698
ZNF282	8427	ENSG00000170265	0.724983	5.72335	4.49157	7.08e-06	9.01e-05	2.81041
B4GALNT4	338707	ENSG00000182272	1.15856	3.87929	4.49149	7.08e-06	9.01e-05	3.19433
PTBP2	58155	ENSG00000117569	0.998092	4.40557	4.48937	7.15e-06	9.1e-05	3.07184
STK17A	9263	ENSG00000164543	0.622691	6.44969	4.48897	7.17e-06	9.1e-05	2.66163
WDR35	57539	ENSG00000118965	0.779471	5.42275	4.48897	7.17e-06	9.1e-05	2.86324
AMBP	259	ENSG00000106927	-0.947965	5.18443	-4.4887	7.17e-06	9.11e-05	3.02756
CALM1	801	ENSG00000198668	-0.519231	7.65669	-4.48656	7.25e-06	9.19e-05	2.48201
DNAJB2	3300	ENSG00000135924	0.782278	5.39085	4.48642	7.25e-06	9.19e-05	2.8555
MOBP	4336	ENSG00000168314	4.26377	-1.57512	4.48582	7.27e-06	9.22e-05	2.98422
NDUFA9	4704	ENSG00000139180	-0.742198	6.02753	-4.48458	7.31e-06	9.26e-05	2.80143
OFD1	8481	ENSG00000046651	0.78624	5.35648	4.48153	7.42e-06	9.39e-05	2.83906
PUF60	22827	ENSG00000274081	-0.507459	7.78383	-4.47957	7.49e-06	9.47e-05	2.43054
PPP1R16A	84988	ENSG00000160972	0.640107	6.31033	4.47948	7.49e-06	9.47e-05	2.64646
ZRANB1	54764	ENSG00000019995	0.775413	5.37446	4.47818	7.54e-06	9.52e-05	2.81268
PLBD2	196463	ENSG00000151176	-0.794936	5.73206	-4.47631	7.6e-06	9.6e-05	2.82641
ANAPC11	51529	ENSG00000141552	-0.83191	5.6573	-4.47435	7.67e-06	9.68e-05	2.85729
TMEM109	79073	ENSG00000110108	-0.823781	5.66488	-4.47341	7.71e-06	9.72e-05	2.84485
PROX1	5629	ENSG00000117707	3.37126	-0.278387	4.4733	7.71e-06	9.72e-05	3.2462
PSMA5	5686	ENSG00000143106	-0.607689	6.87177	-4.47282	7.73e-06	9.73e-05	2.57038
PUM2	23369	ENSG00000055917	0.548252	7.10377	4.47238	7.75e-06	9.75e-05	2.47278
GPX1	2876	ENSG00000233276	-0.44249	8.5451	-4.472	7.76e-06	9.76e-05	2.26783
PDE4C	5143	ENSG00000105650	1.7113	2.41864	4.4665	7.96e-06	0.00010006	3.31751
FAM91A1	157769	ENSG00000176853	0.597807	6.64032	4.46574	7.99e-06	0.00010036	2.52515
DMBT1	1755	ENSG00000187908	4.09358	-1.36177	4.46396	8.06e-06	0.00010108	2.96149
SORT1	6272	ENSG00000134243	-0.819979	5.64216	-4.46344	8.08e-06	0.00010127	2.79854
ATRX	546	ENSG00000085224	0.540604	7.17018	4.46127	8.16e-06	0.00010224	2.41248
RPL24	6152	ENSG00000114391	-0.399419	9.15761	-4.46069	8.18e-06	0.00010246	2.12124
IDH3G	3421	ENSG00000067829	-0.688881	6.31489	-4.45862	8.26e-06	0.0001034	2.62452
ADCY5	111	ENSG00000173175	-2.88699	1.54833	-4.45835	8.27e-06	0.00010347	3.29375
SMAD5	4090	ENSG00000113658	0.620359	6.43015	4.45584	8.37e-06	0.00010462	2.51739
SOX4	6659	ENSG00000124766	0.603444	6.57933	4.45561	8.38e-06	0.00010468	2.49092
TMEM43	79188	ENSG00000170876	-0.616121	6.7856	-4.45195	8.52e-06	0.00010641	2.49461
DCAF5	8816	ENSG00000139990	0.628905	6.37294	4.44965	8.61e-06	0.0001075	2.50378
ZNF566	84924	ENSG00000186017	1.27356	3.44918	4.44872	8.65e-06	0.0001079	3.07859
ZNF799	90576	ENSG00000196466	1.98738	1.8322	4.44786	8.68e-06	0.00010827	3.28739
PHKB	5257	ENSG00000102893	-0.681661	6.37676	-4.44705	8.72e-06	0.00010856	2.56611
RSL24D1	51187	ENSG00000137876	0.549078	7.06326	4.44705	8.72e-06	0.00010856	2.36688
ADNP	23394	ENSG00000101126	0.571345	6.83698	4.44448	8.82e-06	0.0001098	2.39317
C12orf73	728568	ENSG00000204954	0.942691	4.6153	4.44426	8.83e-06	0.00010985	2.83439
MKI67	4288	ENSG00000148773	0.949059	4.50049	4.44312	8.88e-06	0.00011033	2.83505
XRCC5	7520	ENSG00000079246	-0.428727	8.70212	-4.44308	8.88e-06	0.00011033	2.11505
PARP1	142	ENSG00000143799	-0.639977	6.6008	-4.4421	8.92e-06	0.00011077	2.48786
CSNK1A1	1452	ENSG00000113712	0.501043	7.57937	4.44189	8.93e-06	0.00011081	2.25888
SNRNP200	23020	ENSG00000144028	-0.440941	8.52166	-4.44039	8.99e-06	0.00011153	2.1307
PRDX5	25824	ENSG00000126432	-0.452287	8.37238	-4.43993	9.01e-06	0.0001117	2.15311
FOXQ1	94234	ENSG00000164379	1.04018	4.14137	4.43633	9.16e-06	0.00011352	2.87935
HSPA5	3309	ENSG00000044574	-0.36845	9.65845	-4.43611	9.17e-06	0.00011357	1.93924
RBM7	10179	ENSG00000076053	1.04902	4.11182	4.43512	9.21e-06	0.00011403	2.8808
SYNJ2	8871	ENSG00000078269	-0.679133	6.32575	-4.43189	9.35e-06	0.00011562	2.49884
ZBTB2	57621	ENSG00000181472	0.800401	5.21209	4.43051	9.41e-06	0.0001163	2.6386
PALLD	23022	ENSG00000129116	-0.468316	8.15668	-4.43033	9.42e-06	0.00011633	2.14597
OTUD4	54726	ENSG00000164164	0.706984	5.7981	4.42979	9.44e-06	0.00011655	2.52615
TUBB2A	7280	ENSG00000137267	-1.12368	4.5657	-4.42614	9.61e-06	0.00011848	2.89505
HMG20A	10363	ENSG00000140382	0.673307	5.99861	4.42378	9.71e-06	0.00011971	2.45695
GAS5	60674	ENSG00000234741	0.532201	7.21854	4.42319	9.74e-06	0.00011997	2.23712
ZNF202	7753	ENSG00000166261	0.95625	4.49887	4.42182	9.8e-06	0.00012066	2.75154
ATXN7L3B	552889	ENSG00000253719	0.507414	7.48072	4.42048	9.86e-06	0.00012134	2.18077
ANKRD10	55608	ENSG00000088448	-0.706868	6.19714	-4.41965	9.9e-06	0.00012174	2.48345
EIF1B	10289	ENSG00000114784	0.868724	4.89366	4.41942	9.91e-06	0.0001218	2.66206
ARL8B	55207	ENSG00000134108	0.566781	6.84968	4.41703	1e-05	0.00012309	2.27026
CRIP1	1396	ENSG00000213145	-0.538179	7.38617	-4.41539	1.01e-05	0.00012395	2.21492
CPS1	1373	ENSG00000021826	0.524185	7.27653	4.41467	1.01e-05	0.0001243	2.18709
TRMT5	57570	ENSG00000126814	0.844594	4.9871	4.41309	1.02e-05	0.00012514	2.61167
CYSTM1	84418	ENSG00000120306	-0.705905	6.20439	-4.4129	1.02e-05	0.00012518	2.45392
LPAR1	1902	ENSG00000198121	0.72935	5.6075	4.41226	1.02e-05	0.00012548	2.48039
NOLC1	9221	ENSG00000166197	-0.481848	7.98071	-4.41125	1.03e-05	0.00012599	2.09304
CORO1B	57175	ENSG00000172725	-0.620244	6.70853	-4.4107	1.03e-05	0.00012624	2.32724
TNFRSF10B	8795	ENSG00000120889	0.360938	9.64867	4.41052	1.03e-05	0.00012628	1.81179
CDK8	1024	ENSG00000132964	1.14573	3.78668	4.40987	1.04e-05	0.00012658	2.84114
SNAPC4	6621	ENSG00000165684	0.737705	5.58125	4.40921	1.04e-05	0.0001269	2.47774
PIGS	94005	ENSG00000087111	-0.805434	5.67427	-4.40859	1.04e-05	0.00012719	2.55208
MVD	4597	ENSG00000167508	-0.929523	5.27533	-4.40784	1.05e-05	0.00012747	2.66986
USP9X	8239	ENSG00000124486	0.427027	8.50722	4.40775	1.05e-05	0.00012747	1.96286
FBXO5	26271	ENSG00000112029	1.48118	2.84338	4.40711	1.05e-05	0.00012778	2.99652
ZXDA	7789	ENSG00000198205	1.63781	2.50311	4.40524	1.06e-05	0.00012881	3.04011
TRAPPC1	58485	ENSG00000170043	-0.575015	7.08215	-4.40379	1.07e-05	0.00012961	2.22828
GRAMD1B	57476	ENSG00000023171	-0.904772	5.31042	-4.40253	1.07e-05	0.00013029	2.62536
SLC25A25	114789	ENSG00000148339	0.812678	5.16905	4.40131	1.08e-05	0.00013095	2.52939
NKX3-1	4824	ENSG00000167034	1.24702	3.52829	4.40053	1.08e-05	0.00013135	2.8619
AP5B1	91056	ENSG00000254470	0.70321	5.79135	4.39773	1.1e-05	0.00013298	2.38708
PCCB	5096	ENSG00000114054	-0.819775	5.56654	-4.39645	1.1e-05	0.00013365	2.5166
PKN2	5586	ENSG00000065243	0.669355	6.02096	4.3964	1.1e-05	0.00013365	2.33705
BCL9L	283149	ENSG00000186174	0.504057	7.49014	4.39617	1.1e-05	0.00013371	2.07283
FAM200A	221786	ENSG00000221909	1.1037	3.95984	4.3944	1.11e-05	0.00013473	2.74886
LDOC1	23641	ENSG00000182195	-0.937565	5.11828	-4.39188	1.13e-05	0.00013623	2.6103
PTTG1IP	754	ENSG00000183255	-0.5513	7.24138	-4.39021	1.13e-05	0.0001372	2.13233
GZF1	64412	ENSG00000125812	0.73998	5.53125	4.38932	1.14e-05	0.00013768	2.39749
TMSB4X	7114	ENSG00000205542	-0.305084	10.8758	-4.38774	1.15e-05	0.00013861	1.55256
C3orf35	339883	ENSG00000198590	2.37477	1.12823	4.38629	1.15e-05	0.00013939	3.04499
SAMD8	142891	ENSG00000156671	0.726347	5.60117	4.38494	1.16e-05	0.00014018	2.36274
CDH4	1002	ENSG00000179242	-1.3386	3.95902	-4.38153	1.18e-05	0.00014231	2.82945
HES7	84667	ENSG00000179111	1.93	1.87783	4.3813	1.18e-05	0.00014238	3.00119
ZNF343	79175	ENSG00000088876	0.835634	4.99267	4.38061	1.18e-05	0.00014275	2.46709
ARID4A	5926	ENSG00000032219	0.692243	5.83591	4.38021	1.19e-05	0.00014293	2.30007
ZKSCAN5	23660	ENSG00000196652	0.716928	5.67141	4.37984	1.19e-05	0.00014302	2.3299
CKS2	1164	ENSG00000123975	0.693937	5.84265	4.37978	1.19e-05	0.00014302	2.30045
LSM14A	26065	ENSG00000257103	0.460603	8.00496	4.37973	1.19e-05	0.00014302	1.91866
RBM15B	29890	ENSG00000259956	0.666954	6.00026	4.3789	1.19e-05	0.00014343	2.26101
LRRC59	55379	ENSG00000108829	-0.463778	8.15224	-4.37886	1.19e-05	0.00014343	1.92162
NT5E	4907	ENSG00000135318	-0.712587	6.09677	-4.37786	1.2e-05	0.00014401	2.31628
NOTCH1	4851	ENSG00000148400	0.697813	5.80057	4.37773	1.2e-05	0.00014402	2.29695
ZNF562	54811	ENSG00000171466	0.950004	4.43931	4.3772	1.2e-05	0.00014429	2.55999
TRPV3	162514	ENSG00000167723	2.53943	0.860268	4.37659	1.21e-05	0.00014461	2.9959
NIPAL3	57185	ENSG00000001461	-1.2847	4.05717	-4.37645	1.21e-05	0.00014462	2.78169
NUDC	10726	ENSG00000090273	-0.563821	7.13314	-4.37566	1.21e-05	0.00014507	2.09288
HHEX	3087	ENSG00000152804	0.843071	4.99309	4.37369	1.22e-05	0.00014631	2.44592
MDN1	23195	ENSG00000112159	0.611191	6.40295	4.37141	1.24e-05	0.00014776	2.15007
DHRS7	51635	ENSG00000100612	-0.680579	6.27308	-4.37111	1.24e-05	0.00014788	2.24699
DNAAF2	55172	ENSG00000165506	0.886702	4.77292	4.36941	1.25e-05	0.00014889	2.4708
MYLK3	91807	ENSG00000140795	3.02053	0.144256	4.36938	1.25e-05	0.00014889	2.89706
EZH1	2145	ENSG00000108799	0.762248	5.39398	4.36815	1.25e-05	0.00014965	2.33574
SHOC2	8036	ENSG00000108061	0.652698	6.09186	4.36766	1.26e-05	0.00014991	2.19476
CYTH3	9265	ENSG00000008256	-0.790477	5.78609	-4.36691	1.26e-05	0.00015034	2.36239
BUD13	84811	ENSG00000137656	1.09003	3.93104	4.36673	1.26e-05	0.00015038	2.62455
ITPKC	80271	ENSG00000086544	0.625167	6.307	4.36513	1.27e-05	0.0001514	2.14488
PDE3A	5139	ENSG00000172572	0.678534	5.90875	4.36463	1.27e-05	0.00015166	2.21746
CD9	928	ENSG00000010278	-0.938608	5.02153	-4.36374	1.28e-05	0.0001522	2.49438
ICK	22858	ENSG00000112144	1.04402	4.04958	4.36212	1.29e-05	0.00015325	2.57248
FMR1	2332	ENSG00000102081	0.741901	5.52608	4.36086	1.3e-05	0.00015405	2.28174
NAA50	80218	ENSG00000121579	0.583785	6.64714	4.35974	1.3e-05	0.00015476	2.05935
TPBGL	100507050	ENSG00000261594	4.28788	-1.81326	4.35494	1.33e-05	0.0001581	2.43518
UBR1	197131	ENSG00000159459	0.742582	5.48177	4.35439	1.34e-05	0.00015841	2.25581
FAM162A	26355	ENSG00000114023	-0.849659	5.37618	-4.35418	1.34e-05	0.00015847	2.37188
HMMR	3161	ENSG00000072571	1.31336	3.26833	4.35314	1.34e-05	0.00015915	2.69967
OVOL1	5017	ENSG00000172818	4.21205	-1.69795	4.35273	1.35e-05	0.00015927	2.45683
VAT1L	57687	ENSG00000171724	4.21205	-1.69795	4.35273	1.35e-05	0.00015927	2.45683
B3GNT2	10678	ENSG00000170340	0.894482	4.69958	4.35244	1.35e-05	0.00015939	2.40798
SNORA78	NA	ENSG00000273587	3.36861	-0.409803	4.35167	1.35e-05	0.00015987	2.74081
TRAF6	7189	ENSG00000175104	0.875546	4.78859	4.35119	1.36e-05	0.00016013	2.38491
YRDC	79693	ENSG00000196449	0.727171	5.53203	4.34957	1.37e-05	0.00016123	2.21734
COG4	25839	ENSG00000103051	-0.675599	6.26872	-4.34873	1.37e-05	0.00016174	2.1479
SH2D5	400745	ENSG00000189410	1.0134	4.24041	4.3486	1.37e-05	0.00016174	2.49343
SENP1	29843	ENSG00000079387	1.02533	4.167	4.34852	1.37e-05	0.00016174	2.50227
CHERP	10523	ENSG00000085872	0.819915	5.06208	4.34493	1.39e-05	0.00016432	2.3033
GDNF	2668	ENSG00000168621	3.56925	-0.728632	4.34386	1.4e-05	0.00016503	2.65032
AREG	374	ENSG00000109321	1.3961	3.03561	4.33859	1.44e-05	0.00016886	2.67803
TMEM106B	54664	ENSG00000106460	0.550619	6.92102	4.33767	1.44e-05	0.00016947	1.91391
SYNE2	23224	ENSG00000054654	0.679193	5.86306	4.33743	1.44e-05	0.00016956	2.10621
OXA1L	5018	ENSG00000155463	-0.483642	7.85704	-4.33594	1.45e-05	0.00017062	1.78441
ZNF140	7699	ENSG00000196387	1.1046	3.87905	4.33561	1.46e-05	0.00017079	2.50619
SNORA47	NA	ENSG00000238961	3.46497	-0.587796	4.33488	1.46e-05	0.00017127	2.64498
CDK1	983	ENSG00000170312	1.04179	4.0434	4.33374	1.47e-05	0.00017206	2.45391
TRAP1	10131	ENSG00000126602	-0.530814	7.34942	-4.33244	1.48e-05	0.0001729	1.85804
NFE2L1	4779	ENSG00000082641	-0.459409	8.14258	-4.33214	1.48e-05	0.00017304	1.71979
PBXIP1	57326	ENSG00000163346	-0.725323	5.96222	-4.32967	1.49e-05	0.00017482	2.1333
PDRG1	81572	ENSG00000088356	0.790641	5.20759	4.32965	1.5e-05	0.00017482	2.20906
BAZ2B	29994	ENSG00000123636	0.635663	6.17751	4.32804	1.51e-05	0.000176	2.00745
RALGDS	5900	ENSG00000160271	0.692579	5.7751	4.32766	1.51e-05	0.00017621	2.08372
RABGGTB	5876	ENSG00000137955	0.588266	6.58821	4.32728	1.51e-05	0.00017638	1.93291
TARDBP	23435	ENSG00000120948	0.45656	7.9843	4.32718	1.51e-05	0.00017638	1.69353
SETDB1	9869	ENSG00000143379	0.707538	5.6418	4.32711	1.51e-05	0.00017638	2.10061
CHD3	1107	ENSG00000170004	0.447052	8.11278	4.32542	1.52e-05	0.00017764	1.66617
ANXA6	309	ENSG00000197043	-0.917269	5.0827	-4.32512	1.53e-05	0.00017779	2.31652
KCTD5	54442	ENSG00000167977	0.859823	4.87821	4.32241	1.55e-05	0.00017989	2.25137
ZBTB41	360023	ENSG00000177888	0.925018	4.55692	4.32208	1.55e-05	0.00018006	2.31102
AKR1A1	10327	ENSG00000117448	-0.718875	5.98686	-4.32028	1.56e-05	0.00018144	2.08687
TIFA	92610	ENSG00000145365	1.42458	2.87234	4.31913	1.57e-05	0.00018229	2.61024
NRSN2	80023	ENSG00000125841	-0.670553	6.32504	-4.31893	1.57e-05	0.00018235	2.0188
HELZ2	85441	ENSG00000130589	1.06994	4.05176	4.31854	1.57e-05	0.00018258	2.41214
STIP1	10963	ENSG00000168439	-0.462176	8.07967	-4.31639	1.59e-05	0.00018427	1.66105
KIF5B	3799	ENSG00000170759	0.447191	8.09185	4.31598	1.59e-05	0.00018451	1.62785
ITGA5	3678	ENSG00000161638	-0.639707	6.53055	-4.31488	1.6e-05	0.00018534	1.95938
ZNF675	171392	ENSG00000197372	1.42494	2.92034	4.31349	1.61e-05	0.0001864	2.58737
DNAJB9	4189	ENSG00000128590	0.761601	5.31276	4.31203	1.62e-05	0.00018754	2.10429
DICER1	23405	ENSG00000100697	0.58031	6.60668	4.31167	1.62e-05	0.00018775	1.85644
TERC	NA	ENSG00000270141	3.10974	-0.0715236	4.30968	1.64e-05	0.00018924	2.6337
GPATCH2L	55668	ENSG00000089916	0.896227	4.67052	4.30863	1.64e-05	0.00019004	2.22992
SNORA62	NA	ENSG00000202363	2.39536	1.03285	4.30837	1.65e-05	0.00019016	2.72364
IL20RB	53833	ENSG00000174564	1.81741	2.10645	4.3082	1.65e-05	0.00019021	2.68163
SGK1	6446	ENSG00000118515	0.83231	4.95729	4.30737	1.65e-05	0.00019082	2.16229
BRWD1	54014	ENSG00000185658	0.690671	5.77658	4.30718	1.66e-05	0.00019089	1.99751
NDUFA1	4694	ENSG00000125356	-0.528773	7.32155	-4.30667	1.66e-05	0.00019112	1.74908
SNORD18B	NA	ENSG00000202529	3.60135	-0.833452	4.30667	1.66e-05	0.00019112	2.4894
POLR2A	5430	ENSG00000181222	0.533987	7.03828	4.30624	1.66e-05	0.00019139	1.75655
OXSM	54995	ENSG00000151093	0.950263	4.4122	4.30518	1.67e-05	0.00019221	2.26402
ANAPC5	51433	ENSG00000089053	-0.587809	6.86609	-4.30489	1.67e-05	0.00019236	1.84072
ELAC2	60528	ENSG00000006744	-0.589568	6.83001	-4.30426	1.68e-05	0.00019271	1.84093
E2F7	144455	ENSG00000165891	0.78291	5.24423	4.30425	1.68e-05	0.00019271	2.09673
PARVB	29780	ENSG00000188677	-0.995558	4.77178	-4.3037	1.68e-05	0.00019309	2.29542
SOX9	6662	ENSG00000125398	0.594025	6.51458	4.3031	1.69e-05	0.00019351	1.84319
GFPT2	9945	ENSG00000131459	-0.602279	6.74691	-4.30213	1.69e-05	0.00019426	1.85202
SRSF7	6432	ENSG00000115875	0.498204	7.43115	4.30141	1.7e-05	0.00019479	1.67138
EFNA3	1944	ENSG00000143590	1.70878	2.23379	4.2997	1.71e-05	0.0001962	2.62337
PIBF1	10464	ENSG00000083535	1.13411	3.77684	4.29893	1.72e-05	0.00019677	2.37581
ADCY10	55811	ENSG00000143199	3.29053	-0.365559	4.29735	1.73e-05	0.00019808	2.54051
REV1	51455	ENSG00000135945	0.745306	5.39417	4.29613	1.74e-05	0.00019906	2.02047
PLXNA2	5362	ENSG00000076356	-1.11616	4.59349	-4.29576	1.74e-05	0.00019929	2.35111
CYTH1	9267	ENSG00000108669	0.755865	5.37678	4.29407	1.76e-05	0.00020071	2.02451
ZNF473	25888	ENSG00000142528	0.840922	4.90047	4.29356	1.76e-05	0.00020103	2.11488
PRKCE	5581	ENSG00000171132	0.892739	4.64613	4.29349	1.76e-05	0.00020103	2.16503
ARL4D	379	ENSG00000175906	1.20221	3.48569	4.28733	1.81e-05	0.00020646	2.37062
TP53BP2	7159	ENSG00000143514	0.645648	6.06753	4.28446	1.83e-05	0.00020904	1.84409
RAD21	5885	ENSG00000164754	0.65351	6.01921	4.28169	1.86e-05	0.00021155	1.84389
ASIC4	55515	ENSG00000072182	3.76798	-1.12138	4.28023	1.87e-05	0.00021272	2.32897
UBE2C	11065	ENSG00000175063	1.32261	3.13479	4.28022	1.87e-05	0.00021272	2.40613
PPFIA3	8541	ENSG00000177380	1.26516	3.31481	4.27759	1.89e-05	0.00021514	2.36627
RCOR3	55758	ENSG00000117625	0.868521	4.79785	4.27391	1.92e-05	0.00021856	2.06263
HMOX1	3162	ENSG00000100292	0.493998	7.43888	4.26723	1.98e-05	0.00022502	1.52489
PSMB1	5689	ENSG00000008018	-0.583051	6.85643	-4.26556	2e-05	0.00022659	1.67381
PSMG3	84262	ENSG00000157778	0.616267	6.24143	4.26322	2.02e-05	0.00022886	1.71556
GTF2B	2959	ENSG00000137947	0.809767	4.99683	4.26292	2.02e-05	0.00022905	1.95851
PRDM16	63976	ENSG00000142611	3.06316	-0.0541785	4.26164	2.03e-05	0.00023025	2.44982
SERINC3	10955	ENSG00000132824	-0.550534	7.09442	-4.26084	2.04e-05	0.00023094	1.60129
ADORA2A	135	ENSG00000128271	1.73968	2.17495	4.25919	2.05e-05	0.00023254	2.46665
ARRDC2	27106	ENSG00000105643	0.856151	4.76906	4.25829	2.06e-05	0.00023335	1.98752
TRMT13	54482	ENSG00000122435	0.978361	4.30769	4.25779	2.07e-05	0.00023376	2.0956
SLC35G2	80723	ENSG00000168917	0.87664	4.66755	4.25752	2.07e-05	0.00023391	2.00437
ZNF417	147687	ENSG00000173480	1.48874	2.71898	4.25701	2.07e-05	0.00023433	2.38331
SLC25A12	8604	ENSG00000115840	0.706574	5.60519	4.25546	2.09e-05	0.00023584	1.80854
ARX	170302	ENSG00000004848	1.76282	2.10208	4.25363	2.11e-05	0.00023765	2.44944
ZNF431	170959	ENSG00000196705	1.62972	2.3956	4.25094	2.13e-05	0.0002404	2.40515
ZFY	7544	ENSG00000067646	3.74459	-1.12771	4.24954	2.14e-05	0.00024177	2.21452
IGFBP2	3485	ENSG00000115457	-0.799988	5.54427	-4.24936	2.15e-05	0.00024185	1.89348
RNPC3	55599	ENSG00000185946	1.14447	3.70491	4.24854	2.15e-05	0.00024261	2.17878
ZNHIT2	741	ENSG00000174276	0.830843	4.91702	4.24821	2.16e-05	0.00024284	1.92145
FILIP1L	11259	ENSG00000168386	1.34193	3.10331	4.2477	2.16e-05	0.00024327	2.28423
DDX3X	1654	ENSG00000215301	0.353149	9.53576	4.24633	2.18e-05	0.00024464	1.11776
CSNK1G3	1456	ENSG00000151292	0.760334	5.28791	4.24551	2.18e-05	0.0002454	1.83365
N4BP3	23138	ENSG00000145911	2.07747	1.50264	4.24303	2.21e-05	0.000248	2.45279
PPIG	9360	ENSG00000138398	0.607624	6.31406	4.24259	2.21e-05	0.00024836	1.61967
NANS	54187	ENSG00000095380	-0.971567	4.81754	-4.24185	2.22e-05	0.00024905	2.02601
FOXK1	221937	ENSG00000164916	0.667951	5.84983	4.24134	2.22e-05	0.00024931	1.70122
TCEAL1	9338	ENSG00000172465	0.874118	4.69305	4.24133	2.22e-05	0.00024931	1.93691
CDIP1	29965	ENSG00000089486	1.14249	3.69734	4.24127	2.22e-05	0.00024931	2.14834
GATM	2628	ENSG00000171766	-1.1091	4.36696	-4.24114	2.23e-05	0.00024933	2.1259
ESYT1	23344	ENSG00000139641	-0.521431	7.33799	-4.24059	2.23e-05	0.00024982	1.4689
FNDC3A	22862	ENSG00000102531	0.556727	6.74911	4.24046	2.23e-05	0.00024983	1.52988
VEGFA	7422	ENSG00000112715	0.576178	6.55942	4.23928	2.24e-05	0.00025101	1.5572
MORC3	23515	ENSG00000159256	0.859877	4.75745	4.237	2.27e-05	0.00025345	1.90573
COASY	80347	ENSG00000068120	-0.483815	7.7254	-4.23454	2.29e-05	0.00025611	1.3738
BRIX1	55299	ENSG00000113460	0.58307	6.52196	4.23305	2.31e-05	0.00025768	1.54329
RPS8	6202	ENSG00000142937	-0.37411	9.23305	-4.23044	2.33e-05	0.00026052	1.1102
GOLM1	51280	ENSG00000135052	-0.407738	8.70393	-4.23035	2.34e-05	0.00026052	1.19315
ZNF268	10795	ENSG00000090612	0.889596	4.56568	4.22979	2.34e-05	0.00026103	1.90547
ALDH1L2	160428	ENSG00000136010	-2.55117	1.782	-4.22713	2.37e-05	0.000264	2.38729
CCR6	1235	ENSG00000112486	2.86702	0.206688	4.22685	2.37e-05	0.00026418	2.34743
PSAT1	29968	ENSG00000135069	-0.51834	7.34851	-4.22675	2.37e-05	0.00026418	1.40797
TMEM30A	55754	ENSG00000112697	0.422668	8.31114	4.22628	2.38e-05	0.0002646	1.21154
STK19	8859	ENSG00000234947	1.20036	3.4124	4.22475	2.39e-05	0.00026627	2.11771
ANKRD50	57182	ENSG00000151458	0.81478	4.97001	4.22219	2.42e-05	0.00026917	1.8006
IWS1	55677	ENSG00000163166	0.616296	6.19081	4.22079	2.44e-05	0.00027066	1.54559
BEST2	54831	ENSG00000039987	3.59537	-0.932364	4.2207	2.44e-05	0.00027066	2.14807
PHPT1	29085	ENSG00000054148	-0.493858	7.60015	-4.2206	2.44e-05	0.00027066	1.33768
DCTN1	1639	ENSG00000204843	-0.489438	7.64036	-4.21941	2.45e-05	0.00027196	1.3244
PCM1	5108	ENSG00000078674	0.50759	7.21005	4.21748	2.47e-05	0.00027415	1.35125
BRD1	23774	ENSG00000100425	0.790357	5.05754	4.21683	2.48e-05	0.00027481	1.75289
ZNF3	7551	ENSG00000166526	0.694428	5.65905	4.2149	2.5e-05	0.00027702	1.63076
SESN1	27244	ENSG00000080546	0.577204	6.53348	4.21376	2.51e-05	0.00027823	1.45698
ANKRD11	29123	ENSG00000167522	0.494172	7.35525	4.21369	2.51e-05	0.00027823	1.31078
RAB33B	83452	ENSG00000172007	1.25485	3.30305	4.21231	2.53e-05	0.00027979	2.09884
LAMP1	3916	ENSG00000185896	-0.484346	7.68231	-4.21109	2.54e-05	0.00028116	1.28138
HAUS6	54801	ENSG00000147874	0.671077	5.80214	4.20997	2.56e-05	0.00028242	1.58028
OR13A1	79290	ENSG00000277495	3.86718	-1.37336	4.20938	2.56e-05	0.00028301	2.01455
KIF19	124602	ENSG00000196169	3.93576	-1.4846	4.2084	2.57e-05	0.0002841	1.9866
CIR1	9541	ENSG00000138433	0.816879	4.92494	4.20682	2.59e-05	0.00028595	1.74163
PIP5K1A	8394	ENSG00000143398	0.511354	7.16552	4.20648	2.6e-05	0.00028624	1.31447
NCK1	4690	ENSG00000158092	0.686011	5.71173	4.20625	2.6e-05	0.00028628	1.58541
SCN1B	6324	ENSG00000105711	1.22288	3.45858	4.20621	2.6e-05	0.00028628	2.05692
MSI1	4440	ENSG00000135097	2.8998	0.132666	4.2046	2.62e-05	0.00028819	2.25364
ANKRD53	79998	ENSG00000144031	4.10516	-1.75838	4.20431	2.62e-05	0.0002884	1.90862
APPBP2	10513	ENSG00000062725	0.569642	6.58868	4.2031	2.64e-05	0.00028981	1.40239
FKBP3	2287	ENSG00000100442	-0.578182	6.81159	-4.20192	2.65e-05	0.00029117	1.41157
HP1BP3	50809	ENSG00000127483	0.563489	6.62036	4.20073	2.66e-05	0.00029257	1.38285
MFF	56947	ENSG00000168958	0.591242	6.4049	4.19955	2.68e-05	0.00029395	1.42287
C9orf163	158055	ENSG00000196366	1.81727	1.96523	4.19784	2.7e-05	0.00029602	2.23786
CASC3	22794	ENSG00000108349	0.558889	6.66573	4.19382	2.75e-05	0.00030117	1.34783
DDX47	51202	ENSG00000213782	0.551483	6.7288	4.19361	2.75e-05	0.00030129	1.33454
TC2N	123036	ENSG00000276776	0.820292	4.93759	4.19216	2.77e-05	0.00030308	1.68713
TRIP10	9322	ENSG00000125733	0.501888	7.24455	4.19103	2.78e-05	0.00030443	1.23563
TSKU	25987	ENSG00000182704	0.388604	8.79525	4.19032	2.79e-05	0.0003051	0.98764
ZMYM5	9205	ENSG00000132950	1.0355	3.97628	4.19031	2.79e-05	0.0003051	1.87121
ID2	3398	ENSG00000115738	0.644118	5.95735	4.18929	2.8e-05	0.00030632	1.46106
WDR74	54663	ENSG00000133316	0.588969	6.43235	4.18557	2.85e-05	0.00031121	1.36404
SPTLC2	9517	ENSG00000100596	-0.683422	6.07121	-4.18542	2.85e-05	0.00031126	1.49954
CCDC81	60494	ENSG00000149201	2.65337	0.507827	4.18517	2.85e-05	0.00031146	2.21136
C12orf57	113246	ENSG00000111678	-0.683323	6.06323	-4.18452	2.86e-05	0.00031219	1.49585
TBXAS1	6916	ENSG00000059377	-1.62869	3.1632	-4.18107	2.9e-05	0.00031681	2.12661
NBEAL2	23218	ENSG00000160796	-0.546397	7.0517	-4.17962	2.92e-05	0.00031867	1.27064
ROMO1	140823	ENSG00000125995	-0.669732	6.14357	-4.1791	2.93e-05	0.00031924	1.45631
NFU1	27247	ENSG00000169599	-0.85639	5.22834	-4.17757	2.95e-05	0.00032123	1.6663
PCYT2	5833	ENSG00000185813	-0.888419	5.23966	-4.17532	2.98e-05	0.00032426	1.68832
AK2	204	ENSG00000004455	-0.589746	6.68895	-4.17469	2.99e-05	0.00032499	1.32238
TMEM126A	84233	ENSG00000171202	0.830823	4.80751	4.17407	2.99e-05	0.00032573	1.6267
ELF1	1997	ENSG00000120690	0.651848	5.90732	4.17282	3.01e-05	0.00032735	1.40702
GOLPH3	64083	ENSG00000113384	0.541398	6.79617	4.17166	3.03e-05	0.00032875	1.23065
CCDC14	64770	ENSG00000175455	0.616866	6.16113	4.17155	3.03e-05	0.00032875	1.35152
RPL23A	6147	ENSG00000198242	-0.351504	9.55446	-4.17151	3.03e-05	0.00032875	0.816073
NDUFV1	4723	ENSG00000167792	-0.607167	6.55609	-4.16819	3.07e-05	0.0003334	1.32373
GULP1	51454	ENSG00000144366	0.527874	6.93891	4.16727	3.09e-05	0.00033458	1.18966
HECTD1	25831	ENSG00000092148	0.491947	7.31951	4.16407	3.13e-05	0.00033915	1.11044
ARIH1	25820	ENSG00000166233	0.494707	7.28771	4.16279	3.15e-05	0.00034088	1.11074
DYRK2	8445	ENSG00000127334	0.871329	4.65541	4.16033	3.18e-05	0.00034441	1.61311
CFP	5199	ENSG00000126759	2.71638	0.382894	4.15936	3.19e-05	0.0003457	2.10274
ARL6IP5	10550	ENSG00000144746	-0.491483	7.55069	-4.15893	3.2e-05	0.00034617	1.08941
DHRS3	9249	ENSG00000162496	0.480357	7.45352	4.15881	3.2e-05	0.00034618	1.0672
UBN2	254048	ENSG00000157741	0.901492	4.49981	4.15738	3.22e-05	0.00034818	1.63002
DYNC2H1	79659	ENSG00000187240	0.928967	4.39378	4.15688	3.23e-05	0.00034878	1.65281
TBL1XR1	79718	ENSG00000177565	0.743325	5.30961	4.15661	3.23e-05	0.00034901	1.4613
PRPF4	9128	ENSG00000136875	0.692541	5.58786	4.15643	3.24e-05	0.00034911	1.39747
IFIT2	3433	ENSG00000119922	1.2248	3.34311	4.15594	3.24e-05	0.00034969	1.8597
ASF1A	25842	ENSG00000111875	0.683035	5.65173	4.15485	3.26e-05	0.00035119	1.37883
ANK1	286	ENSG00000029534	-1.05858	4.55333	-4.15428	3.27e-05	0.00035189	1.7465
EIF5	1983	ENSG00000100664	0.384802	8.79916	4.15227	3.3e-05	0.00035482	0.828531
POLR1C	9533	ENSG00000171453	0.699986	5.52973	4.15203	3.3e-05	0.00035502	1.38986
RPL26L1	51121	ENSG00000037241	-0.742303	5.7238	-4.15052	3.32e-05	0.0003572	1.43622
ZSCAN9	7746	ENSG00000137185	1.17605	3.47145	4.14805	3.36e-05	0.00036089	1.80021
ZFP30	22835	ENSG00000120784	1.27048	3.16424	4.14726	3.37e-05	0.00036196	1.85063
TRMT12	55039	ENSG00000183665	0.877856	4.5837	4.14561	3.39e-05	0.00036439	1.56179
TMEM167B	56900	ENSG00000215717	0.956255	4.25135	4.1438	3.42e-05	0.0003671	1.62526
MORF4L1	10933	ENSG00000185787	-0.400659	8.67372	-4.14227	3.44e-05	0.00036938	0.828517
PRKACA	5566	ENSG00000072062	-0.845725	5.2474	-4.142	3.45e-05	0.00036962	1.51619
SYNE3	161176	ENSG00000176438	2.825	0.180917	4.14172	3.45e-05	0.0003699	2.019
TRIM26	7726	ENSG00000228881	0.517486	7.00876	4.14158	3.45e-05	0.00036994	1.07037
SF3B5	83443	ENSG00000169976	-0.662409	6.1828	-4.13975	3.48e-05	0.00037272	1.2921
KCNJ16	3773	ENSG00000153822	1.25237	3.26938	4.13899	3.49e-05	0.00037378	1.80867
SEMA4A	64218	ENSG00000196189	3.32343	-0.617124	4.13712	3.52e-05	0.00037665	1.89832
MTF2	22823	ENSG00000143033	0.753929	5.21613	4.1331	3.58e-05	0.00038311	1.38197
FBXL18	80028	ENSG00000155034	-0.654618	6.21846	-4.13262	3.59e-05	0.00038372	1.25358
PIGR	5284	ENSG00000162896	3.68251	-1.1937	4.13119	3.61e-05	0.00038593	1.77227
AHDC1	27245	ENSG00000126705	0.808935	4.89768	4.13025	3.63e-05	0.00038731	1.43231
PIGT	51604	ENSG00000124155	-0.581856	6.71592	-4.12973	3.64e-05	0.00038801	1.13397
DIP2C	22982	ENSG00000151240	0.887324	4.5208	4.12902	3.65e-05	0.00038889	1.50611
ZNF14	7561	ENSG00000105708	1.80318	1.91058	4.12898	3.65e-05	0.00038889	1.96475
SRRM1	10250	ENSG00000133226	0.623143	6.07367	4.12875	3.65e-05	0.00038909	1.19347
[truncated: 13,404 more rows]

## Sheet: Sheet 3
Sheet 3: Calu3 Mock vs. SARS-CoV-2 DE results
external_gene_name	entrezgene_id	ensembl_gene_id	logFC	AveExpr	t	P.Value	adj.P.Val	B
IFIT2	3433	ENSG00000119922	5.31814	8.1933	48.6187	1.22e-82	2.65e-78	177.963
OAS2	4939	ENSG00000111335	4.84197	7.52342	42.257	1.63e-75	1.78e-71	161.726
IL1A	3552	ENSG00000115008	5.20678	6.88731	40.7058	1.24e-73	9.02e-70	157.28
IFIT3	3437	ENSG00000119917	4.89585	7.05402	40.4318	2.71e-73	1.48e-69	156.591
IFIT1	3434	ENSG00000185745	4.50757	7.54809	39.9379	1.12e-72	4.87e-69	155.321
ICAM1	3383	ENSG00000090339	3.63909	9.58168	39.667	2.45e-72	8.89e-69	154.757
PPP1R15A	23645	ENSG00000087074	3.87775	8.2923	37.9517	3.89e-70	1.21e-66	149.64
RSAD2	91543	ENSG00000134321	5.09288	6.09461	36.2312	7.67e-68	2.09e-64	143.969
NFKBIA	4792	ENSG00000100906	4.0566	7.44994	35.8015	2.97e-67	7.18e-64	142.983
MX1	4599	ENSG00000157601	3.84287	7.74778	35.5598	6.38e-67	1.39e-63	142.257
TXNIP	10628	ENSG00000265972	3.40366	8.9501	35.5175	7.3e-67	1.45e-63	142.198
IFIH1	64135	ENSG00000115267	4.01863	7.34174	34.8988	5.31e-66	9.41e-63	140.118
TNFAIP3	7128	ENSG00000118503	5.2977	5.84193	34.8816	5.61e-66	9.41e-63	139.631
ATF3	467	ENSG00000162772	4.98535	5.94298	34.6209	1.31e-65	2.03e-62	138.905
MX2	4600	ENSG00000183486	5.3817	5.32069	32.6337	9.73e-63	1.41e-59	132.123
IL6	3569	ENSG00000136244	6.04715	5.00419	32.3884	2.25e-62	3.07e-59	130.938
IL1B	3553	ENSG00000125538	4.19305	6.24767	31.7826	1.83e-61	2.34e-58	129.64
ARRDC3	57561	ENSG00000113369	3.8594	6.88086	31.4801	5.25e-61	6.31e-58	128.68
CMPK2	129607	ENSG00000134326	4.76761	5.63395	31.4666	5.5e-61	6.31e-58	128.386
OASL	8638	ENSG00000135114	3.43216	7.51786	31.1727	1.55e-60	1.69e-57	127.654
CCL20	6364	ENSG00000115009	3.942	6.35107	30.9099	3.93e-60	4.08e-57	126.629
GBP1	2633	ENSG00000117228	4.09382	6.16374	30.7723	6.42e-60	6.36e-57	126.114
CXCL2	2920	ENSG00000081041	3.36868	7.49977	30.6049	1.17e-59	1.11e-56	125.645
IRF1	3659	ENSG00000125347	3.5088	6.88285	29.8859	1.57e-58	1.43e-55	123.03
TIPARP	25976	ENSG00000163659	3.08298	7.99354	29.3844	9.92e-58	8.65e-55	121.238
IFI44L	10964	ENSG00000137959	4.07912	5.88945	29.2146	1.86e-57	1.56e-54	120.469
HELZ2	85441	ENSG00000130589	3.15731	7.88835	29.0756	3.12e-57	2.52e-54	120.094
TNFAIP2	7127	ENSG00000185215	3.19476	7.42264	28.8654	6.84e-57	5.33e-54	119.303
OAS1	4938	ENSG00000089127	2.99563	7.98933	28.8038	8.62e-57	6.48e-54	119.084
CXCL3	2921	ENSG00000163734	3.0402	7.69184	28.6077	1.8e-56	1.31e-53	118.345
OAS3	4940	ENSG00000111331	2.93563	8.72407	28.4157	3.72e-56	2.54e-53	117.625
DDX60L	91351	ENSG00000181381	3.75848	6.13181	28.0376	1.57e-55	1.04e-52	116.116
GBP4	115361	ENSG00000162654	4.41197	5.20987	27.718	5.37e-55	3.44e-52	114.725
DUSP1	1843	ENSG00000120129	3.5208	6.26156	27.6151	7.99e-55	4.91e-52	114.519
PTGS2	5743	ENSG00000073756	3.3002	7.35055	27.6112	8.11e-55	4.91e-52	114.547
LAMP3	27074	ENSG00000078081	3.62543	6.0349	27.5774	9.24e-55	5.44e-52	114.354
ZNFX1	57169	ENSG00000124201	2.71165	8.40102	26.981	9.48e-54	5.44e-51	112.097
INHBA	3624	ENSG00000122641	3.49434	6.18237	26.8272	1.74e-53	9.71e-51	111.456
TNFSF10	8743	ENSG00000121858	3.0222	7.36727	26.8156	1.82e-53	9.91e-51	111.449
SAMD9	54809	ENSG00000205413	2.88435	8.29431	26.783	2.07e-53	1.1e-50	111.319
IFI44	10561	ENSG00000137965	3.03996	7.35511	26.7656	2.22e-53	1.15e-50	111.252
SAMD9L	219285	ENSG00000177409	3.48378	6.21825	26.5387	5.46e-53	2.77e-50	110.322
HERC5	51191	ENSG00000138646	3.4076	6.23998	26.44	8.09e-53	3.92e-50	109.934
USP18	11274	ENSG00000184979	3.89832	5.41852	26.44	8.09e-53	3.92e-50	109.848
IFI16	3428	ENSG00000163565	3.15212	6.90391	26.4005	9.47e-53	4.49e-50	109.8
TRIM22	10346	ENSG00000132274	5.61792	4.27488	26.3283	1.26e-52	5.86e-50	108.772
TAP1	6890	ENSG00000227816	2.69357	8.09205	26.2897	1.47e-52	6.7e-50	109.361
NCOA7	135112	ENSG00000111912	3.02149	6.97112	25.8458	8.83e-52	3.93e-49	107.578
IRF7	3665	ENSG00000185507	3.22283	6.57746	25.7618	1.24e-51	5.41e-49	107.231
KLF6	1316	ENSG00000067082	2.65294	8.03243	25.5264	3.24e-51	1.38e-48	106.277
PARP14	54625	ENSG00000173193	2.95192	7.00855	25.3295	7.26e-51	3.04e-48	105.478
STAT1	6772	ENSG00000115415	2.52681	9.01783	25.2699	9.28e-51	3.82e-48	105.205
CYP1A1	1543	ENSG00000140465	6.06031	3.92204	25.124	1.69e-50	6.84e-48	103.646
CX3CL1	6376	ENSG00000006210	3.09537	6.36289	24.8775	4.71e-50	1.87e-47	103.609
G0S2	50486	ENSG00000123689	3.77794	5.13202	24.8127	6.17e-50	2.4e-47	103.251
APOL6	80830	ENSG00000221963	3.18359	6.23387	24.7941	6.67e-50	2.55e-47	103.259
PLAT	5327	ENSG00000104368	2.43499	8.53582	24.7829	6.99e-50	2.63e-47	103.199
CXCL10	3627	ENSG00000169245	6.05092	3.85631	24.5366	1.96e-49	7.24e-47	101.221
BATF2	116071	ENSG00000168062	4.22188	4.63158	24.3063	5.17e-49	1.88e-46	101.035
RNF213	57674	ENSG00000173821	2.51705	8.35676	24.1563	9.75e-49	3.48e-46	100.569
DDX60	55601	ENSG00000137628	3.03622	6.57839	24.0386	1.61e-48	5.65e-46	100.096
STC2	8614	ENSG00000113739	2.7154	7.09144	23.974	2.12e-48	7.33e-46	99.819
CCL5	6352	ENSG00000274233	5.02422	4.08016	23.8765	3.21e-48	1.09e-45	98.934
SEMA7A	8482	ENSG00000288455	2.32808	8.7558	23.844	3.69e-48	1.24e-45	99.2271
SLFN5	162394	ENSG00000166750	2.92234	6.82673	23.795	4.55e-48	1.5e-45	99.0585
THBS1	7057	ENSG00000137801	2.64453	7.64149	23.7596	5.3e-48	1.72e-45	98.8956
ZFP36	7538	ENSG00000128016	2.92527	6.39554	23.6726	7.7e-48	2.47e-45	98.5355
DDX58	23586	ENSG00000107201	2.81558	6.75532	23.6141	9.9e-48	3.13e-45	98.2844
CXCL11	6373	ENSG00000169248	6.04967	3.71685	23.5834	1.13e-47	3.52e-45	97.2034
JUN	3725	ENSG00000177606	2.42477	8.53193	23.5429	1.35e-47	4.13e-45	97.9408
ASNS	440	ENSG00000070669	2.91383	6.33297	23.4846	1.73e-47	5.24e-45	97.7285
IFITM1	8519	ENSG00000185885	3.61443	4.98252	23.2747	4.3e-47	1.28e-44	96.7573
IKZF3	22806	ENSG00000161405	3.14812	5.5955	22.9642	1.67e-46	4.9e-44	95.4619
ISG15	9636	ENSG00000187608	2.49399	7.70272	22.9251	1.98e-46	5.75e-44	95.2784
UBE2L6	9246	ENSG00000156587	2.51037	7.19808	22.5548	1.01e-45	2.9e-43	93.6606
EPSTI1	94240	ENSG00000133106	4.21346	4.24711	22.437	1.71e-45	4.83e-43	92.9606
SP110	3431	ENSG00000135899	2.7632	6.23995	22.2861	3.34e-45	9.34e-43	92.4844
DTX3L	151636	ENSG00000163840	2.54864	6.86566	21.9228	1.7e-44	4.7e-42	90.8489
ISG20	3669	ENSG00000172183	3.03869	5.60331	21.9061	1.84e-44	5.01e-42	90.7851
SP100	6672	ENSG00000067066	2.43147	7.21633	21.856	2.3e-44	6.2e-42	90.5386
ZC3HAV1	56829	ENSG00000105939	2.42323	7.13766	21.5969	7.45e-44	1.98e-41	89.3681
PMAIP1	5366	ENSG00000141682	2.60511	6.57924	21.4259	1.63e-43	4.27e-41	88.6051
MB21D2	151963	ENSG00000180611	2.97613	5.45764	21.4094	1.75e-43	4.55e-41	88.5398
RTP4	64108	ENSG00000136514	3.46698	4.66543	21.3901	1.91e-43	4.91e-41	88.4108
AKAP12	9590	ENSG00000131016	2.29383	7.75654	21.1495	5.77e-43	1.46e-40	87.3023
PARP9	83666	ENSG00000138496	2.43632	7.02902	21.0601	8.72e-43	2.18e-40	86.9158
DHX58	79132	ENSG00000108771	2.86056	5.56849	21.0119	1.09e-42	2.68e-40	86.7235
SERPINE1	5054	ENSG00000106366	4.81915	3.64305	21.0106	1.09e-42	2.68e-40	86.3592
NUAK2	81788	ENSG00000163545	4.33571	3.9573	20.9931	1.19e-42	2.88e-40	86.4273
TMEM140	55281	ENSG00000146859	3.73387	4.22748	20.6996	4.64e-42	1.11e-39	85.1953
IRAK2	3656	ENSG00000134070	2.64942	5.93996	20.5381	9.85e-42	2.33e-39	84.5249
PNPT1	87178	ENSG00000138035	2.40511	6.8816	20.5105	1.12e-41	2.63e-39	84.3691
TNF	7124	ENSG00000204490	7.64053	2.74252	20.4772	1.31e-41	3.04e-39	82.3523
KLF10	7071	ENSG00000155090	2.61926	6.02907	20.4336	1.61e-41	3.69e-39	84.0347
AMOTL2	51421	ENSG00000114019	2.05752	8.19549	20.3979	1.9e-41	4.32e-39	83.7896
STAT2	6773	ENSG00000170581	2.32636	6.8423	20.3342	2.57e-41	5.76e-39	83.5437
XAF1	54739	ENSG00000132530	4.52887	3.67343	20.2738	3.41e-41	7.51e-39	83.02
TRANK1	9881	ENSG00000168016	3.31304	4.5907	20.2726	3.43e-41	7.51e-39	83.2657
IDO1	3620	ENSG00000131203	4.16717	3.78427	20.2715	3.45e-41	7.51e-39	83.1014
IFNB1	3456	ENSG00000171855	10.2702	2.42386	20.1978	4.88e-41	1.05e-38	78.7712
PML	5371	ENSG00000140464	2.1911	7.41332	20.1161	7.18e-41	1.53e-38	82.4941
SERPINB2	5055	ENSG00000197632	2.31855	7.15204	19.9361	1.69e-40	3.57e-38	81.6517
LGALS9	3965	ENSG00000168961	2.45619	6.3196	19.9247	1.78e-40	3.73e-38	81.6284
NEDD4	4734	ENSG00000069869	2.44772	6.544	19.8775	2.23e-40	4.62e-38	81.3966
IFIT5	24138	ENSG00000152778	2.86635	5.23875	19.8295	2.8e-40	5.76e-38	81.1998
IFI35	3430	ENSG00000068079	2.22565	7.03067	19.8044	3.16e-40	6.43e-38	81.0294
KRTAP2-3	730755	ENSG00000262862	2.72176	5.51358	19.7924	3.34e-40	6.74e-38	81.0211
NLRC5	84166	ENSG00000140853	3.92559	3.92339	19.6488	6.64e-40	1.33e-37	80.2323
IFNL1	282618	ENSG00000182393	8.08298	2.46329	19.5095	1.3e-39	2.57e-37	77.4388
PARP12	64761	ENSG00000059378	2.2895	6.5879	19.453	1.7e-39	3.34e-37	79.3643
CSF2	1437	ENSG00000164400	6.94319	2.65221	19.4197	2e-39	3.88e-37	77.7603
GSDMB	55876	ENSG00000073605	1.89859	8.54832	19.4006	2.19e-39	4.22e-37	79.0244
CLDN2	9075	ENSG00000165376	-3.605	4.32045	-19.3728	2.5e-39	4.79e-37	78.9641
LIF	3976	ENSG00000128342	1.8218	9.10729	19.3278	3.11e-39	5.9e-37	78.6449
NR1D1	9572	ENSG00000126368	2.45168	6.08043	19.3231	3.18e-39	5.98e-37	78.7584
EGR1	1958	ENSG00000120738	2.47095	5.99435	19.3074	3.43e-39	6.4e-37	78.6854
SERPINB9	5272	ENSG00000170542	2.42406	5.99114	19.1529	7.26e-39	1.34e-36	77.9387
RASGRP3	25780	ENSG00000152689	3.48653	4.07609	19.106	9.11e-39	1.67e-36	77.691
F3	2152	ENSG00000117525	1.77678	9.25115	19.0971	9.51e-39	1.73e-36	77.5183
TM4SF4	7104	ENSG00000169903	-2.49472	5.82064	-19.0629	1.12e-38	2.02e-36	77.5112
HIVEP2	3097	ENSG00000010818	2.64916	5.58148	19.0169	1.41e-38	2.51e-36	77.2934
CD274	29126	ENSG00000120217	5.17903	3.01592	19.0004	1.52e-38	2.7e-36	76.6969
NEB	4703	ENSG00000183091	-2.77293	5.18566	-18.8946	2.55e-38	4.49e-36	76.7098
CYP1B1	1545	ENSG00000138061	2.80529	5.27364	18.8134	3.8e-38	6.62e-36	76.3116
HSH2D	84941	ENSG00000196684	2.59289	5.43514	18.7823	4.42e-38	7.65e-36	76.1551
ADRB2	154	ENSG00000169252	2.47129	5.72821	18.7626	4.87e-38	8.36e-36	76.049
ZBP1	81030	ENSG00000124256	6.20904	2.64846	18.7391	5.47e-38	9.31e-36	74.912
MAP3K8	1326	ENSG00000107968	2.78923	5.00625	18.7342	5.6e-38	9.46e-36	75.9292
SAMHD1	25939	ENSG00000101347	2.29293	6.50396	18.6835	7.18e-38	1.2e-35	75.6302
PARP10	84875	ENSG00000178685	2.08131	7.15704	18.5835	1.17e-37	1.95e-35	75.1077
KLF4	9314	ENSG00000136826	2.6895	5.0765	18.5319	1.52e-37	2.5e-35	74.9369
HDAC9	9734	ENSG00000048052	2.35398	6.82394	18.4376	2.41e-37	3.95e-35	74.4056
NEAT1	283131	ENSG00000245532	2.03845	7.10665	18.3785	3.23e-37	5.26e-35	74.0976
BIRC3	330	ENSG00000023445	2.13605	7.26732	18.3598	3.55e-37	5.73e-35	73.998
DAPP1	27071	ENSG00000070190	2.43897	5.68009	18.2985	4.81e-37	7.65e-35	73.768
ANKRD1	27063	ENSG00000148677	3.53218	3.84384	18.245	6.27e-37	9.9e-35	73.4826
DHCR7	1717	ENSG00000172893	-1.91274	7.76567	-18.1704	9.08e-37	1.42e-34	73.0326
CREB5	9586	ENSG00000146592	2.70706	5.0772	18.1432	1.04e-36	1.62e-34	73.0193
RND3	390	ENSG00000115963	1.97507	7.64657	18.0849	1.39e-36	2.15e-34	72.6116
CCL2	6347	ENSG00000108691	2.56462	5.1638	18.0259	1.87e-36	2.87e-34	72.433
GADD45A	1647	ENSG00000116717	2.25336	6.05007	17.9623	2.57e-36	3.91e-34	72.0794
TNFRSF11B	4982	ENSG00000164761	2.24565	6.27617	17.9334	2.97e-36	4.49e-34	71.9245
NEURL3	93082	ENSG00000163121	2.45157	5.38923	17.7428	7.72e-36	1.16e-33	71.011
NFKBIZ	64332	ENSG00000144802	2.04786	7.23667	17.7207	8.63e-36	1.29e-33	70.8084
CSRNP1	64651	ENSG00000144655	2.50816	5.19861	17.6874	1.02e-35	1.51e-33	70.7404
PLAUR	5329	ENSG00000011422	1.97697	7.19181	17.6748	1.09e-35	1.6e-33	70.5791
OPTN	10133	ENSG00000123240	1.99863	6.8806	17.6359	1.32e-35	1.94e-33	70.399
IER3	8870	ENSG00000206478	1.65467	9.23967	17.6202	1.43e-35	2.08e-33	70.1926
MTHFD2	10797	ENSG00000065911	1.94003	7.43424	17.6086	1.52e-35	2.19e-33	70.2321
BBC3	27113	ENSG00000105327	2.81083	4.65608	17.598	1.6e-35	2.3e-33	70.3061
SOD2	6648	ENSG00000112096	1.98761	6.94443	17.5362	2.19e-35	3.12e-33	69.8922
TRAF1	7185	ENSG00000056558	4.70128	2.91649	17.5314	2.24e-35	3.17e-33	69.6329
MVD	4597	ENSG00000167508	-1.98492	7.12881	-17.3771	4.9e-35	6.89e-33	69.0787
TRIM5	85363	ENSG00000132256	2.16313	6.18107	17.3729	5.01e-35	7e-33	69.1064
TUFT1	7286	ENSG00000143367	1.98691	6.872	17.367	5.16e-35	7.17e-33	69.039
EIF2AK2	5610	ENSG00000055332	2.14201	6.43996	17.3466	5.72e-35	7.89e-33	68.9597
EREG	2069	ENSG00000124882	1.78131	8.96704	17.3002	7.25e-35	9.93e-33	68.5852
PTGER4	5734	ENSG00000171522	2.53219	4.95009	17.1928	1.25e-34	1.71e-32	68.2516
ID1	3397	ENSG00000125968	-2.03869	7.16348	-17.1811	1.33e-34	1.8e-32	68.0802
SLC7A5	8140	ENSG00000103257	1.52547	9.88434	17.1012	2e-34	2.69e-32	67.5146
UBD	10537	ENSG00000224654	1.89222	7.1275	17.0983	2.03e-34	2.71e-32	67.6564
SLC15A3	51296	ENSG00000110446	4.21391	3.08632	17.0948	2.07e-34	2.74e-32	67.5767
PCK2	5106	ENSG00000285241	2.2218	5.82495	17.0303	2.87e-34	3.79e-32	67.3819
IFNL2	282616	ENSG00000183709	10.5209	0.90296	16.993	3.48e-34	4.57e-32	63.0245
TRIM21	6737	ENSG00000132109	2.21367	5.70498	16.9389	4.59e-34	5.99e-32	66.9202
SAT1	6303	ENSG00000130066	1.61988	8.79826	16.9256	4.91e-34	6.37e-32	66.6782
MAFF	23764	ENSG00000185022	1.8671	7.14593	16.9094	5.34e-34	6.89e-32	66.688
NAV2	89797	ENSG00000166833	2.35566	5.42928	16.8579	6.96e-34	8.92e-32	66.5214
ETV7	51513	ENSG00000010030	4.76201	2.89012	16.8437	7.49e-34	9.54e-32	66.156
IFNL3	282617	ENSG00000197110	9.37032	1.16322	16.7221	1.4e-33	1.77e-31	62.5611
TDRD7	23424	ENSG00000196116	2.1133	5.92192	16.6829	1.71e-33	2.16e-31	65.5932
PHLDB2	90102	ENSG00000144824	2.29273	5.45371	16.6096	2.5e-33	3.13e-31	65.2428
FLNB	2317	ENSG00000136068	1.62099	8.80568	16.5978	2.66e-33	3.31e-31	64.9871
CH25H	9023	ENSG00000138135	7.53386	1.53966	16.533	3.72e-33	4.61e-31	63.0269
PTAFR	5724	ENSG00000169403	2.98572	3.99979	16.4803	4.89e-33	6.02e-31	64.6233
ACAT2	39	ENSG00000120437	-1.80207	7.29378	-16.4572	5.51e-33	6.75e-31	64.3474
OTUD1	220213	ENSG00000165312	2.82937	4.37014	16.3405	1.01e-32	1.23e-30	63.9018
SKIL	6498	ENSG00000136603	1.89896	7.29204	16.2575	1.56e-32	1.89e-30	63.3081
HBEGF	1839	ENSG00000113070	2.59696	4.47162	16.2099	2e-32	2.4e-30	63.2209
PTX3	5806	ENSG00000163661	3.57473	3.27062	16.2075	2.02e-32	2.42e-30	63.1571
RND1	27289	ENSG00000172602	2.81826	4.08826	16.1881	2.24e-32	2.66e-30	63.1157
XRN1	54464	ENSG00000114127	2.10132	5.88316	16.1745	2.4e-32	2.84e-30	62.9603
TESC	54997	ENSG00000088992	-1.67458	8.07053	-16.0917	3.7e-32	4.36e-30	62.3963
N4BP1	9683	ENSG00000102921	1.90593	6.47191	16.0847	3.84e-32	4.5e-30	62.4544
CSF1	1435	ENSG00000184371	2.51557	4.66893	16.0223	5.32e-32	6.21e-30	62.2365
ARRDC4	91947	ENSG00000140450	2.3201	5.17806	16.0094	5.7e-32	6.6e-30	62.1418
CFLAR	8837	ENSG00000003402	1.54788	8.57475	16.0064	5.79e-32	6.67e-30	61.9184
SOX9	6662	ENSG00000125398	1.57584	8.60579	16.0022	5.92e-32	6.79e-30	61.8945
ETS2	2114	ENSG00000157557	1.74119	7.26322	15.9965	6.09e-32	6.95e-30	61.9444
EDN1	1906	ENSG00000078401	1.96632	6.07492	15.889	1.07e-31	1.22e-29	61.4541
CD69	969	ENSG00000110848	3.11778	3.60776	15.8461	1.34e-31	1.51e-29	61.3298
FDFT1	2222	ENSG00000284967	-1.53317	8.54858	-15.8049	1.67e-31	1.86e-29	60.8611
VEGFA	7422	ENSG00000112715	1.45551	9.22071	15.7691	2.01e-31	2.24e-29	60.6307
THEMIS2	9473	ENSG00000130775	2.53986	4.44765	15.7399	2.35e-31	2.6e-29	60.7687
PER1	5187	ENSG00000179094	2.46852	4.67989	15.6917	3.03e-31	3.33e-29	60.505
CTH	1491	ENSG00000116761	2.4735	4.51128	15.6513	3.75e-31	4.11e-29	60.3003
PFN1	5216	ENSG00000108518	-1.4594	9.48854	-15.6017	4.87e-31	5.31e-29	59.731
FOSB	2354	ENSG00000125740	3.11004	3.60559	15.5947	5.06e-31	5.48e-29	60.0151
ADAR	103	ENSG00000160710	1.49524	8.89319	15.5811	5.43e-31	5.86e-29	59.6576
NAMPT	10135	ENSG00000105835	1.53986	8.95348	15.4809	9.24e-31	9.92e-29	59.123
PLAU	5328	ENSG00000122861	1.23031	10.9198	15.4473	1.1e-30	1.18e-28	58.8164
IL15RA	3601	ENSG00000134470	2.03203	5.68323	15.4324	1.19e-30	1.27e-28	59.0727
ALDH1L2	160428	ENSG00000136010	3.01553	3.62913	15.4249	1.24e-30	1.32e-28	59.1268
CDKN1A	1026	ENSG00000124762	1.78957	6.87875	15.4091	1.35e-30	1.42e-28	58.87
PDGFB	5155	ENSG00000100311	1.78445	6.71512	15.4087	1.36e-30	1.42e-28	58.8777
PSAT1	29968	ENSG00000135069	1.80874	6.74423	15.4016	1.41e-30	1.47e-28	58.8383
ZNF217	7764	ENSG00000171940	1.76918	7.15722	15.3914	1.49e-30	1.54e-28	58.7582
TMEM97	27346	ENSG00000109084	-1.75654	6.83481	-15.3691	1.67e-30	1.73e-28	58.6623
SEMA3A	10371	ENSG00000075213	2.30043	4.89356	15.3666	1.7e-30	1.74e-28	58.7758
CXCL1	2919	ENSG00000163739	1.41342	9.13531	15.3301	2.06e-30	2.11e-28	58.3095
NMI	9111	ENSG00000123609	1.97273	5.85137	15.3156	2.22e-30	2.26e-28	58.441
FASN	2194	ENSG00000169710	-1.58234	8.22568	-15.3095	2.3e-30	2.33e-28	58.2573
ZC3H12A	80149	ENSG00000163874	1.69216	7.34718	15.2119	3.86e-30	3.9e-28	57.7911
ETS1	2113	ENSG00000134954	1.75946	6.71613	15.2013	4.09e-30	4.1e-28	57.7749
PCSK9	255738	ENSG00000169174	-1.714	7.1095	-15.129	6.01e-30	6.01e-28	57.366
NEDD9	4739	ENSG00000111859	1.87628	6.05447	15.108	6.73e-30	6.69e-28	57.3213
PNRC1	10957	ENSG00000146278	1.96874	5.86999	15.0706	8.21e-30	8.14e-28	57.1351
DAB2IP	153090	ENSG00000136848	1.62552	7.39606	14.9987	1.21e-29	1.19e-27	56.6487
C1QTNF1	114897	ENSG00000173918	2.96288	3.57715	14.9937	1.24e-29	1.22e-27	56.8487
PHB	5245	ENSG00000167085	-1.47954	8.44634	-14.9643	1.45e-29	1.42e-27	56.3993
TYMP	1890	ENSG00000025708	1.99695	5.72687	14.9103	1.94e-29	1.88e-27	56.289
ALDH1A3	220	ENSG00000184254	1.33625	9.91918	14.8865	2.2e-29	2.12e-27	55.8864
SP140L	93349	ENSG00000185404	1.9107	5.79249	14.8232	3.09e-29	2.97e-27	55.8163
CCNL1	57018	ENSG00000163660	1.60103	7.45023	14.8224	3.11e-29	2.97e-27	55.6998
SAPCD2	89958	ENSG00000186193	-2.00825	5.55763	-14.7615	4.31e-29	4.1e-27	55.5082
MT2A	4502	ENSG00000125148	2.45835	4.32803	14.7573	4.41e-29	4.18e-27	55.5662
DHCR24	1718	ENSG00000116133	-1.35341	9.27908	-14.7302	5.1e-29	4.81e-27	55.089
GBP3	2635	ENSG00000117226	1.69879	7.13682	14.6755	6.85e-29	6.43e-27	54.9302
PDE4B	5142	ENSG00000184588	3.81497	2.71702	14.6652	7.24e-29	6.77e-27	55.0103
ANKRD33B	651746	ENSG00000164236	2.5015	4.1068	14.6608	7.41e-29	6.9e-27	55.062
DUSP5	1847	ENSG00000138166	1.68836	6.64503	14.6316	8.68e-29	8.05e-27	54.726
IRF9	10379	ENSG00000213928	1.80925	6.06854	14.6062	9.95e-29	9.19e-27	54.63
LAP3	51056	ENSG00000002549	1.59912	7.12256	14.5328	1.48e-28	1.36e-26	54.1608
SDC4	6385	ENSG00000124145	1.31013	9.35955	14.5127	1.65e-28	1.51e-26	53.9083
FDPS	2224	ENSG00000160752	-1.47226	8.13857	-14.4959	1.81e-28	1.65e-26	53.8963
ZNF267	10308	ENSG00000185947	2.03205	5.3545	14.4023	3e-28	2.72e-26	53.5841
FGD6	55785	ENSG00000180263	1.71673	6.59427	14.3889	3.22e-28	2.91e-26	53.4195
CHD2	1106	ENSG00000173575	1.59927	7.07635	14.387	3.25e-28	2.93e-26	53.3759
KRT8	3856	ENSG00000170421	-1.08204	12.0733	-14.3784	3.41e-28	3.06e-26	53.0083
DUSP8	1850	ENSG00000184545	2.08136	5.05292	14.3454	4.08e-28	3.64e-26	53.2989
CYLD	1540	ENSG00000083799	1.88894	5.5542	14.3023	5.15e-28	4.58e-26	53.027
LSS	4047	ENSG00000160285	-1.72624	6.37215	-14.2844	5.68e-28	5.03e-26	52.8729
TRIM14	9830	ENSG00000106785	1.95101	5.39265	14.2155	8.25e-28	7.28e-26	52.57
HERC6	55008	ENSG00000138642	2.00032	5.2265	14.1912	9.42e-28	8.28e-26	52.4502
BHLHE40	8553	ENSG00000134107	1.54611	7.35908	14.1888	9.54e-28	8.35e-26	52.282
SLC25A10	1468	ENSG00000183048	-1.83373	6.10381	-14.1754	1.03e-27	8.95e-26	52.3024
PIM1	5292	ENSG00000137193	1.85918	5.57654	14.1723	1.04e-27	9.06e-26	52.3206
B3GNT5	84002	ENSG00000176597	1.85583	6.14692	14.1451	1.21e-27	1.05e-25	52.1306
CCL22	6367	ENSG00000102962	3.43543	2.82677	14.144	1.22e-27	1.05e-25	52.2665
RNF19B	127544	ENSG00000116514	1.85872	5.63368	14.1295	1.32e-27	1.13e-25	52.0839
MXD3	83463	ENSG00000213347	-2.45101	4.28737	-14.1254	1.35e-27	1.15e-25	52.1751
GADD45B	4616	ENSG00000099860	1.865	5.59495	14.1023	1.53e-27	1.3e-25	51.9392
LRRC45	201255	ENSG00000169683	-2.45997	4.28744	-14.0953	1.59e-27	1.35e-25	52.0128
EGOT	100126791	ENSG00000235947	3.37151	2.84739	14.0662	1.86e-27	1.57e-25	51.8544
B4GALT5	9334	ENSG00000158470	1.42489	8.1684	14.0564	1.96e-27	1.65e-25	51.5085
GJB1	2705	ENSG00000169562	-1.7862	5.92168	-14.0408	2.14e-27	1.79e-25	51.5844
C3	718	ENSG00000125730	1.2753	9.38036	14.0115	2.51e-27	2.09e-25	51.1842
PPM1K	152926	ENSG00000163644	2.23201	4.54122	13.9788	2.99e-27	2.49e-25	51.3515
APOL3	80833	ENSG00000128284	2.92715	3.32343	13.9462	3.58e-27	2.97e-25	51.2373
TRIM25	7706	ENSG00000121060	1.4981	7.38056	13.9029	4.53e-27	3.74e-25	50.7233
KRT17	3872	ENSG00000128422	1.29932	9.22141	13.894	4.76e-27	3.91e-25	50.5529
MCM5	4174	ENSG00000100297	-1.72191	6.09632	-13.8928	4.79e-27	3.92e-25	50.764
NT5DC2	64943	ENSG00000168268	-1.59741	6.76929	-13.868	5.48e-27	4.48e-25	50.5777
PLSCR1	5359	ENSG00000188313	1.26393	9.36792	13.8375	6.48e-27	5.27e-25	50.2344
KPNA2	3838	ENSG00000182481	-1.48879	7.41048	-13.832	6.68e-27	5.41e-25	50.335
SNRNP25	79622	ENSG00000161981	-2.15605	4.65339	-13.8005	7.93e-27	6.4e-25	50.3801
RCAN1	1827	ENSG00000159200	1.77155	5.80966	13.7961	8.13e-27	6.53e-25	50.2539
MIF	4282	ENSG00000240972	-1.41205	9.0064	-13.7575	1e-26	8.03e-25	49.8223
KRT23	25984	ENSG00000263309	1.02829	11.6482	13.7571	1.01e-26	8.03e-25	49.6337
PSMB9	5698	ENSG00000239836	1.54296	7.29806	13.7507	1.04e-26	8.29e-25	49.8972
ERRFI1	54206	ENSG00000116285	1.58531	6.88965	13.75	1.05e-26	8.29e-25	49.9213
LTB	4050	ENSG00000206437	3.64308	2.57987	13.7231	1.21e-26	9.57e-25	49.9685
SQLE	6713	ENSG00000104549	-1.44392	7.93593	-13.7157	1.26e-26	9.93e-25	49.6629
CCNB1	891	ENSG00000134057	-1.57967	6.73124	-13.6731	1.59e-26	1.25e-24	49.5144
DENND3	22898	ENSG00000105339	1.64465	6.25544	13.6496	1.81e-26	1.42e-24	49.4177
MAOB	4129	ENSG00000069535	-1.6113	6.50174	-13.6257	2.07e-26	1.61e-24	49.272
PCYT2	5833	ENSG00000185813	-1.88669	5.28991	-13.6108	2.24e-26	1.74e-24	49.2891
DBI	1622	ENSG00000155368	-1.43854	7.60795	-13.6044	2.32e-26	1.8e-24	49.0749
TUBB4B	10383	ENSG00000188229	-1.33602	8.6121	-13.5554	3.04e-26	2.34e-24	48.7393
POLD1	5424	ENSG00000062822	-1.92229	5.29118	-13.5496	3.14e-26	2.41e-24	48.9545
EPN3	55040	ENSG00000049283	-2.32412	4.26056	-13.5371	3.36e-26	2.57e-24	48.9761
EBP	10682	ENSG00000147155	-1.49319	7.22934	-13.5361	3.38e-26	2.58e-24	48.727
FUT3	2525	ENSG00000171124	2.1314	4.41367	13.5217	3.66e-26	2.78e-24	48.8686
PGP	283871	ENSG00000184207	-1.76473	5.99825	-13.5075	3.96e-26	2.99e-24	48.665
FOSL2	2355	ENSG00000075426	1.74869	6.03855	13.4942	4.26e-26	3.21e-24	48.5836
SLC9A3R1	9368	ENSG00000109062	-1.56445	6.7717	-13.4495	5.44e-26	4.09e-24	48.2846
PELI1	57162	ENSG00000197329	1.90539	5.39509	13.4482	5.48e-26	4.11e-24	48.3846
BMP2	650	ENSG00000125845	2.20956	4.23977	13.4459	5.55e-26	4.14e-24	48.4694
TOP2A	7153	ENSG00000131747	-1.22609	10.3257	-13.4269	6.16e-26	4.58e-24	47.9166
APOBEC3G	60489	ENSG00000239713	2.10797	4.4329	13.4159	6.55e-26	4.85e-24	48.2881
JUNB	3726	ENSG00000171223	1.40802	8.0385	13.4128	6.66e-26	4.92e-24	47.9927
CXCL5	6374	ENSG00000163735	1.03712	12.2528	13.4013	7.1e-26	5.22e-24	47.6494
SDF2L1	23753	ENSG00000128228	-1.8615	5.66979	-13.3956	7.32e-26	5.37e-24	48.0783
THEM6	51337	ENSG00000130193	-1.48535	7.18839	-13.3642	8.71e-26	6.37e-24	47.7848
C15orf48	84419	ENSG00000166920	1.5844	6.39753	13.347	9.57e-26	6.98e-24	47.7457
HSPA8	3312	ENSG00000109971	-1.11351	10.3609	-13.324	1.09e-25	7.89e-24	47.3466
LCN2	3934	ENSG00000148346	1.00656	11.699	13.3154	1.14e-25	8.25e-24	47.2008
WDR34	89891	ENSG00000119333	-1.75617	5.92462	-13.2931	1.29e-25	9.3e-24	47.4922
SPP1	6696	ENSG00000118785	-1.15177	10.0878	-13.2762	1.41e-25	1.02e-23	47.1022
RIPK2	8767	ENSG00000104312	1.6439	6.10419	13.2306	1.82e-25	1.3e-23	47.1278
TRIM38	10475	ENSG00000112343	1.55425	6.47159	13.2284	1.84e-25	1.32e-23	47.0872
RECQL4	9401	ENSG00000160957	-1.58638	6.52609	-13.1994	2.16e-25	1.54e-23	46.9271
ADM2	79924	ENSG00000128165	2.01013	4.69838	13.1837	2.36e-25	1.67e-23	46.99
NUB1	51667	ENSG00000013374	1.50224	6.76528	13.1729	2.5e-25	1.77e-23	46.7595
HLA-F	3134	ENSG00000206509	1.61529	6.1869	13.1707	2.53e-25	1.79e-23	46.7912
LAMB3	3914	ENSG00000196878	1.08266	10.7146	13.1599	2.69e-25	1.89e-23	46.4142
PARD6B	84612	ENSG00000124171	1.95275	5.08486	13.1367	3.05e-25	2.14e-23	46.6983
TNIP1	10318	ENSG00000145901	1.23752	8.92716	13.1361	3.06e-25	2.14e-23	46.4073
RICTOR	253260	ENSG00000164327	1.90462	5.1814	13.1206	3.34e-25	2.32e-23	46.601
TUBA1B	10376	ENSG00000123416	-1.19781	9.35868	-13.1117	3.51e-25	2.43e-23	46.2444
PHF11	51131	ENSG00000136147	2.18626	4.15346	13.1044	3.65e-25	2.53e-23	46.6018
HSPA1A	3303	ENSG00000204389	-1.25104	8.87983	-13.1019	3.7e-25	2.55e-23	46.2224
BCL3	602	ENSG00000069399	2.00348	4.90203	13.0888	3.98e-25	2.74e-23	46.452
ZBTB10	65986	ENSG00000205189	2.44188	3.81124	13.0769	4.25e-25	2.91e-23	46.4809
ULBP1	80329	ENSG00000111981	3.145	2.80016	13.0424	5.15e-25	3.52e-23	46.3157
APOL4	80832	ENSG00000100336	3.46623	2.46375	13.02	5.82e-25	3.97e-23	46.1581
UHRF1BP1	54887	ENSG00000065060	1.72648	5.99286	13.0036	6.38e-25	4.33e-23	45.886
THOP1	7064	ENSG00000172009	-1.7832	5.48934	-12.9882	6.94e-25	4.7e-23	45.8493
MAP1B	4131	ENSG00000131711	1.71568	5.74756	12.9797	7.28e-25	4.91e-23	45.7738
GATA6	2627	ENSG00000141448	1.54891	6.361	12.9661	7.85e-25	5.28e-23	45.648
SERTAD2	9792	ENSG00000179833	1.68938	5.63864	12.9586	8.18e-25	5.49e-23	45.6655
PIM3	415116	ENSG00000198355	1.42936	7.47076	12.9437	8.88e-25	5.94e-23	45.4429
CALD1	800	ENSG00000122786	1.951	4.92281	12.9097	1.07e-24	7.15e-23	45.4595
KIF20A	10112	ENSG00000112984	-1.69276	5.71749	-12.878	1.28e-24	8.49e-23	45.2195
DSEL	92126	ENSG00000262102	-1.92714	4.93311	-12.8612	1.4e-24	9.29e-23	45.1983
RASGRP1	10125	ENSG00000172575	2.05069	4.36349	12.8255	1.71e-24	1.13e-22	45.0455
S100P	6286	ENSG00000163993	1.52158	6.47882	12.8124	1.84e-24	1.21e-22	44.7884
TMEM160	54958	ENSG00000130748	-2.20397	5.27851	-12.7736	2.28e-24	1.5e-22	44.6895
NSDHL	50814	ENSG00000147383	-1.56898	6.12429	-12.7718	2.3e-24	1.51e-22	44.5961
ZC3H12C	85463	ENSG00000149289	2.08327	4.21604	12.6849	3.73e-24	2.44e-22	44.2826
TM7SF2	7108	ENSG00000149809	-1.70603	5.48583	-12.6827	3.78e-24	2.46e-22	44.1578
KYNU	8942	ENSG00000115919	1.46666	6.61772	12.6802	3.83e-24	2.49e-22	44.0445
B3GNT7	93010	ENSG00000156966	1.75539	5.24259	12.6723	4e-24	2.59e-22	44.117
MIR155HG	114614	ENSG00000234883	5.23642	1.25982	12.6013	5.94e-24	3.82e-22	43.4181
IRS2	8660	ENSG00000185950	2.22072	3.89392	12.5872	6.43e-24	4.12e-22	43.7719
APOBEC3F	200316	ENSG00000128394	1.92375	4.57919	12.5803	6.68e-24	4.27e-22	43.6697
TNFRSF9	3604	ENSG00000049249	5.21034	1.25689	12.4943	1.08e-23	6.87e-22	42.8685
BACH1	571	ENSG00000156273	1.64092	5.92403	12.478	1.18e-23	7.5e-22	42.9792
MYD88	4615	ENSG00000172936	1.48999	6.35432	12.477	1.19e-23	7.52e-22	42.9373
C1R	715	ENSG00000159403	2.15899	3.92865	12.3444	2.48e-23	1.57e-21	42.4254
RBM43	375287	ENSG00000184898	2.26058	3.82654	12.3404	2.54e-23	1.6e-21	42.4131
JAG1	182	ENSG00000101384	1.2344	8.51346	12.3075	3.05e-23	1.92e-21	41.8368
NR1D2	9975	ENSG00000174738	1.99159	4.39516	12.2751	3.66e-23	2.29e-21	41.9947
HNRNPAB	3182	ENSG00000197451	-1.2342	8.07443	-12.2596	3.99e-23	2.49e-21	41.6009
QKI	9444	ENSG00000112531	1.53494	6.48028	12.2018	5.51e-23	3.43e-21	41.3965
DNAJB4	11080	ENSG00000162616	2.05185	4.25104	12.1884	5.93e-23	3.68e-21	41.5268
MACC1	346389	ENSG00000183742	1.3089	7.8793	12.1746	6.41e-23	3.97e-21	41.1406
EFNA1	1942	ENSG00000169242	1.50896	6.11397	12.1674	6.67e-23	4.12e-21	41.2344
UGCG	7357	ENSG00000148154	1.74495	5.14003	12.1491	7.39e-23	4.55e-21	41.2208
IFITM3	10410	ENSG00000142089	1.33255	7.39964	12.145	7.56e-23	4.64e-21	41.0097
SERPINB7	8710	ENSG00000166396	2.84449	2.73101	12.1413	7.72e-23	4.73e-21	41.3741
BCL9L	283149	ENSG00000186174	1.45521	6.48591	12.1133	9.02e-23	5.51e-21	40.9023
SAA2	6289	ENSG00000134339	1.93344	4.70439	12.1126	9.06e-23	5.51e-21	41.0624
COMMD4	54939	ENSG00000140365	-1.62999	5.57807	-12.0959	9.94e-23	6.04e-21	40.8889
FNDC3B	64778	ENSG00000075420	1.26107	8.64463	12.0738	1.13e-22	6.81e-21	40.5244
DUSP10	11221	ENSG00000143507	1.40595	6.63816	12.0721	1.14e-22	6.86e-21	40.6602
KRT6B	3854	ENSG00000185479	2.02103	4.2512	12.0675	1.17e-22	7.02e-21	40.859
ARHGEF28	64283	ENSG00000214944	1.31146	7.28758	12.0662	1.17e-22	7.05e-21	40.5778
NRCAM	4897	ENSG00000091129	1.87416	4.7456	12.0607	1.21e-22	7.25e-21	40.7691
VWA1	64856	ENSG00000179403	-1.40926	7.06333	-12.0567	1.24e-22	7.38e-21	40.544
MIEN1	84299	ENSG00000141741	-1.00718	10.7071	-12.0565	1.24e-22	7.38e-21	40.281
PDP1	54704	ENSG00000164951	1.59047	5.89053	12.0305	1.43e-22	8.51e-21	40.4916
C18orf25	147339	ENSG00000152242	1.44468	6.42365	12.0285	1.45e-22	8.59e-21	40.4341
ANXA10	11199	ENSG00000109511	-2.26252	3.69821	-11.9834	1.86e-22	1.1e-20	40.457
KDM6B	23135	ENSG00000132510	1.71091	4.94671	11.9653	2.06e-22	1.22e-20	40.2159
IFI6	2537	ENSG00000126709	1.19763	8.63229	11.959	2.14e-22	1.26e-20	39.8844
SYTL3	94120	ENSG00000164674	1.56263	5.5969	11.9533	2.21e-22	1.29e-20	40.0861
NFE2L3	9603	ENSG00000050344	1.18477	8.41259	11.9426	2.34e-22	1.37e-20	39.8078
RELB	5971	ENSG00000104856	1.63222	5.42605	11.9309	2.5e-22	1.46e-20	39.9782
CREBRF	153222	ENSG00000164463	1.94457	4.41002	11.9291	2.53e-22	1.47e-20	40.0706
FAM83D	81610	ENSG00000101447	-1.47056	6.12458	-11.9168	2.71e-22	1.57e-20	39.8406
SPRY2	10253	ENSG00000136158	2.23	3.61915	11.9107	2.8e-22	1.62e-20	40.0473
MMAB	326625	ENSG00000139428	-1.61711	5.46101	-11.893	3.09e-22	1.78e-20	39.7691
NFKB1	4790	ENSG00000109320	1.51231	5.77995	11.8835	3.26e-22	1.88e-20	39.68
PRDM1	639	ENSG00000057657	3.47233	2.07951	11.8695	3.53e-22	2.02e-20	39.838
MXD1	4084	ENSG00000059728	1.78896	4.67519	11.8674	3.57e-22	2.04e-20	39.6973
BACH2	60468	ENSG00000112182	2.20641	3.61567	11.8611	3.7e-22	2.11e-20	39.7711
IRF6	3664	ENSG00000117595	1.31951	6.96849	11.8487	3.96e-22	2.26e-20	39.3873
POLR2F	5435	ENSG00000100142	-1.5196	5.95673	-11.8328	4.33e-22	2.46e-20	39.3872
BCL2L14	79370	ENSG00000281449	2.85539	2.65143	11.8148	4.79e-22	2.71e-20	39.573
MZT2B	80097	ENSG00000152082	-1.54219	7.13039	-11.7983	5.25e-22	2.97e-20	39.0976
FRS2	10818	ENSG00000166225	1.85456	4.74336	11.7843	5.68e-22	3.2e-20	39.2301
PSMD3	5709	ENSG00000108344	-0.936601	11.2441	-11.7831	5.72e-22	3.21e-20	38.7162
KIF21B	23046	ENSG00000116852	2.10624	3.83886	11.7809	5.79e-22	3.25e-20	39.3039
PPP1R15B	84919	ENSG00000158615	1.37745	6.83364	11.7787	5.86e-22	3.28e-20	39.0073
DCTPP1	79077	ENSG00000179958	-1.37887	6.61562	-11.7668	6.27e-22	3.49e-20	38.9608
RAB11FIP1	80223	ENSG00000156675	1.0653	9.59905	11.7587	6.56e-22	3.65e-20	38.6959
LIFR	3977	ENSG00000113594	2.21841	3.70618	11.7504	6.87e-22	3.81e-20	39.1489
C6orf223	NA	ENSG00000181577	1.31353	6.95359	11.7439	7.13e-22	3.94e-20	38.8029
DSG3	1830	ENSG00000134757	1.86248	4.36568	11.7428	7.17e-22	3.96e-20	39.0356
NUDC	10726	ENSG00000090273	-1.31243	7.21306	-11.7284	7.77e-22	4.28e-20	38.6984
PLEKHA4	57664	ENSG00000105559	1.4267	6.23087	11.7048	8.87e-22	4.87e-20	38.6432
ANKRD12	23253	ENSG00000101745	1.71596	5.07217	11.6476	1.22e-21	6.69e-20	38.4321
CRIP2	1397	ENSG00000182809	-1.46335	6.348	-11.6448	1.24e-21	6.78e-20	38.302
SPAG5	10615	ENSG00000076382	-1.49038	5.75624	-11.6326	1.33e-21	7.24e-20	38.2865
MALAT1	378938	ENSG00000251562	1.33764	7.98228	11.63	1.35e-21	7.33e-20	38.0909
NEFL	4747	ENSG00000277586	-1.67021	4.98254	-11.6223	1.41e-21	7.64e-20	38.3063
MNS1	55329	ENSG00000138587	-1.97246	4.4556	-11.6136	1.48e-21	8e-20	38.3193
SLC3A2	6520	ENSG00000168003	1.10221	9.0271	11.6019	1.58e-21	8.52e-20	37.8589
HIVEP1	3096	ENSG00000095951	1.97588	4.09657	11.601	1.59e-21	8.54e-20	38.2758
PLK1	5347	ENSG00000166851	-1.41626	6.30556	-11.5906	1.68e-21	9.03e-20	38.0026
SLC1A4	6509	ENSG00000115902	1.46167	5.84888	11.5825	1.76e-21	9.43e-20	37.9932
ALDH16A1	126133	ENSG00000161618	-1.71224	4.83879	-11.5532	2.07e-21	1.11e-19	37.9355
GBP2	2634	ENSG00000162645	1.3375	6.59186	11.523	2.46e-21	1.31e-19	37.5963
RABGAP1L	9910	ENSG00000152061	1.33001	6.96002	11.5177	2.53e-21	1.35e-19	37.5381
CENPM	79019	ENSG00000100162	-1.51757	5.63502	-11.5018	2.77e-21	1.47e-19	37.5675
SCD	6319	ENSG00000099194	-1.10461	8.92193	-11.4995	2.8e-21	1.48e-19	37.2941
NCAPD2	9918	ENSG00000010292	-1.28579	6.93282	-11.4843	3.05e-21	1.61e-19	37.3548
DUOX2	50506	ENSG00000140279	4.25279	1.27944	11.4734	3.25e-21	1.71e-19	37.4846
GTPBP2	54676	ENSG00000172432	1.24485	7.29007	11.4729	3.25e-21	1.71e-19	37.262
BIRC5	332	ENSG00000089685	-1.38351	6.37406	-11.4722	3.27e-21	1.71e-19	37.3341
MLEC	9761	ENSG00000110917	-1.12982	8.39148	-11.4613	3.47e-21	1.81e-19	37.1179
NFKB2	4791	ENSG00000077150	1.34762	6.58023	11.4577	3.54e-21	1.85e-19	37.2322
FOSL1	8061	ENSG00000175592	1.47442	5.77158	11.4525	3.65e-21	1.9e-19	37.2733
MCM6	4175	ENSG00000076003	-1.39244	6.22515	-11.4471	3.76e-21	1.95e-19	37.2074
FGFR3	2261	ENSG00000068078	-1.66772	4.99782	-11.4348	4.03e-21	2.09e-19	37.2578
TRNP1	388610	ENSG00000253368	-1.24147	7.62362	-11.4253	4.25e-21	2.2e-19	36.9716
MVK	4598	ENSG00000110921	-1.62176	5.15451	-11.4226	4.32e-21	2.22e-19	37.1722
RSL24D1	51187	ENSG00000137876	1.34636	7.12646	11.4212	4.35e-21	2.24e-19	36.9853
ZNF292	23036	ENSG00000188994	1.64383	5.46676	11.4006	4.88e-21	2.5e-19	37.0139
ATF4	468	ENSG00000128272	1.08144	8.81106	11.3863	5.29e-21	2.71e-19	36.667
SAMD4A	23034	ENSG00000020577	1.83623	4.34504	11.3792	5.5e-21	2.81e-19	37.0092
TPX2	22974	ENSG00000088325	-1.1677	7.86437	-11.3601	6.13e-21	3.12e-19	36.5887
SRSF2	6427	ENSG00000161547	-1.21171	7.43733	-11.3548	6.31e-21	3.21e-19	36.5907
RSRC2	65117	ENSG00000111011	1.33163	6.56075	11.3532	6.37e-21	3.23e-19	36.6492
EDN2	1907	ENSG00000127129	3.46472	1.89882	11.3339	7.1e-21	3.59e-19	36.8755
SOX4	6659	ENSG00000124766	1.17895	8.00591	11.3312	7.21e-21	3.64e-19	36.4162
CSF3	1440	ENSG00000108342	5.97208	0.0843177	11.321	7.63e-21	3.84e-19	35.9935
HDX	139324	ENSG00000165259	2.48319	2.93077	11.3125	8e-21	4.02e-19	36.7805
PKM	5315	ENSG00000067225	-0.872107	11.403	-11.3108	8.08e-21	4.05e-19	36.0601
COX8A	1351	ENSG00000176340	-1.25721	7.21287	-11.3043	8.38e-21	4.19e-19	36.3258
FSTL3	10272	ENSG00000070404	1.52817	5.3351	11.2856	9.3e-21	4.64e-19	36.3821
FOXO1	2308	ENSG00000150907	1.72789	4.54807	11.2788	9.67e-21	4.81e-19	36.4276
MAST4	375449	ENSG00000069020	2.14785	3.53006	11.2753	9.86e-21	4.9e-19	36.5214
FOXO3	2309	ENSG00000118689	1.33234	6.45781	11.2586	1.08e-20	5.36e-19	36.1285
AMIGO2	347902	ENSG00000139211	1.23683	7.1329	11.256	1.1e-20	5.43e-19	36.0595
AIF1L	83543	ENSG00000126878	-1.55213	5.23162	-11.249	1.14e-20	5.64e-19	36.1941
AP2M1	1173	ENSG00000161203	-1.05818	8.90082	-11.2483	1.15e-20	5.65e-19	35.8885
NCLN	56926	ENSG00000125912	-1.34458	6.48278	-11.2414	1.19e-20	5.85e-19	36.0338
KIFC1	3833	ENSG00000237649	-1.23235	7.14817	-11.2413	1.19e-20	5.85e-19	35.9779
PTK2B	2185	ENSG00000120899	1.68781	4.73433	11.2347	1.24e-20	6.05e-19	36.161
SMAD3	4088	ENSG00000166949	1.20285	7.45091	11.2344	1.24e-20	6.05e-19	35.9147
C6orf132	647024	ENSG00000188112	1.29775	6.77281	11.2088	1.43e-20	6.97e-19	35.8241
EGFR	1956	ENSG00000146648	1.50031	6.1394	11.1692	1.79e-20	8.66e-19	35.6577
GBP5	115362	ENSG00000154451	6.07163	-0.0937891	11.1433	2.07e-20	9.99e-19	34.9807
LMNB2	84823	ENSG00000176619	-1.18959	7.46577	-11.1392	2.12e-20	1.02e-18	35.3817
DLGAP5	9787	ENSG00000126787	-1.57929	5.3902	-11.1289	2.24e-20	1.08e-18	35.5078
CD22	933	ENSG00000012124	1.95241	3.83707	11.1268	2.27e-20	1.09e-18	35.6585
PTDSS1	9791	ENSG00000156471	-1.46242	5.56238	-11.1262	2.28e-20	1.09e-18	35.4736
KLF5	688	ENSG00000102554	1.30105	7.33148	11.1133	2.45e-20	1.17e-18	35.2461
FUT1	2523	ENSG00000174951	2.75996	2.46056	11.1103	2.49e-20	1.18e-18	35.6804
PSMB3	5691	ENSG00000275903	-1.04835	9.12733	-11.1069	2.54e-20	1.2e-18	35.0807
GINS2	51659	ENSG00000131153	-1.59245	5.10054	-11.1015	2.61e-20	1.24e-18	35.3844
IL12A	3592	ENSG00000168811	3.75065	1.64438	11.0945	2.72e-20	1.29e-18	35.5187
DCP1A	55802	ENSG00000272886	1.57532	4.98953	11.0931	2.74e-20	1.29e-18	35.3416
SPTBN1	6711	ENSG00000115306	1.00457	10.0194	11.0855	2.86e-20	1.35e-18	34.8943
ZBTB43	23099	ENSG00000169155	1.93604	3.90479	11.0703	3.12e-20	1.46e-18	35.3362
IMP3	55272	ENSG00000177971	-1.35633	6.25655	-11.0557	3.38e-20	1.58e-18	35.0149
CCDC34	91057	ENSG00000109881	-1.77978	4.39667	-11.0443	3.61e-20	1.69e-18	35.144
ABL2	27	ENSG00000143322	1.39938	5.84901	11.0213	4.1e-20	1.91e-18	34.8549
VCAM1	7412	ENSG00000162692	4.7529	0.857297	11.0054	4.48e-20	2.09e-18	34.7714
SERPINB1	1992	ENSG00000021355	1.17132	7.52368	11.0003	4.62e-20	2.14e-18	34.5985
RASGEF1B	153020	ENSG00000138670	2.09134	3.45642	10.9911	4.86e-20	2.25e-18	34.9433
CACYBP	27101	ENSG00000116161	-1.15978	7.72078	-10.9865	4.99e-20	2.31e-18	34.5076
OGFRL1	79627	ENSG00000119900	1.65282	4.84741	10.9861	5e-20	2.31e-18	34.7593
PPP2R2A	5520	ENSG00000221914	1.25025	6.77633	10.9773	5.25e-20	2.42e-18	34.5278
ZSWIM4	65249	ENSG00000288360	1.67982	4.58934	10.9689	5.5e-20	2.53e-18	34.6924
TRIM56	81844	ENSG00000169871	1.61415	4.85937	10.9649	5.63e-20	2.58e-18	34.6406
KCNJ15	3772	ENSG00000157551	1.43674	5.51773	10.9644	5.65e-20	2.59e-18	34.5679
SPC25	57405	ENSG00000152253	-1.36275	6.13306	-10.9541	5.98e-20	2.73e-18	34.4576
ST3GAL1	6482	ENSG00000008513	1.11152	8.11591	10.9467	6.24e-20	2.84e-18	34.2549
TRAFD1	10906	ENSG00000135148	1.34399	6.06162	10.9395	6.49e-20	2.95e-18	34.3774
METTL7B	196410	ENSG00000170439	-1.88515	4.00724	-10.9264	6.99e-20	3.17e-18	34.5348
IL32	9235	ENSG00000008517	1.2492	6.81877	10.9259	7.01e-20	3.18e-18	34.2369
DTYMK	1841	ENSG00000168393	-1.34468	6.28443	-10.9197	7.26e-20	3.28e-18	34.2509
BDH1	622	ENSG00000161267	-1.77419	4.27306	-10.9191	7.28e-20	3.29e-18	34.4603
TONSL	4796	ENSG00000160949	-1.42183	5.73171	-10.9175	7.35e-20	3.31e-18	34.2902
SHMT1	6470	ENSG00000176974	-1.47951	5.33638	-10.9168	7.37e-20	3.31e-18	34.326
CHAC1	79094	ENSG00000128965	2.99627	2.34629	10.9105	7.64e-20	3.43e-18	34.5782
ARL5B	221079	ENSG00000165997	1.84897	4.46864	10.9061	7.83e-20	3.51e-18	34.3574
RIOK3	8780	ENSG00000101782	1.23077	7.03631	10.8903	8.56e-20	3.82e-18	34.0202
LMNB1	4001	ENSG00000113368	-1.22966	6.87216	-10.8738	9.39e-20	4.18e-18	33.9433
ANXA9	8416	ENSG00000143412	-1.78302	4.26675	-10.8573	1.03e-19	4.58e-18	34.1165
IL17RB	55540	ENSG00000056736	-1.79326	4.22571	-10.8544	1.05e-19	4.65e-18	34.1061
RAB8B	51762	ENSG00000166128	1.66066	4.64813	10.833	1.18e-19	5.23e-18	33.9258
POLD2	5425	ENSG00000106628	-1.16803	7.51014	-10.8322	1.19e-19	5.24e-18	33.6597
SLIRP	81892	ENSG00000119705	-1.45454	5.42398	-10.8185	1.28e-19	5.65e-18	33.7671
PSMB8	5696	ENSG00000204264	1.13841	7.5448	10.7365	2.03e-19	8.94e-18	33.1201
POLR2L	5441	ENSG00000177700	-1.34553	6.49345	-10.7346	2.05e-19	9.01e-18	33.1973
WDR90	197335	ENSG00000161996	-1.68232	4.52206	-10.7313	2.09e-19	9.16e-18	33.3815
CCNF	899	ENSG00000162063	-1.49167	5.22608	-10.7196	2.23e-19	9.75e-18	33.2357
SIK1	150094	ENSG00000142178	1.45975	5.32076	10.6955	2.55e-19	1.11e-17	33.0848
DUSP16	80824	ENSG00000111266	1.37299	5.71402	10.6945	2.57e-19	1.12e-17	33.0398
TRIO	7204	ENSG00000038382	1.22509	7.15407	10.6868	2.68e-19	1.16e-17	32.8725
CPEB4	80315	ENSG00000113742	1.65159	4.90208	10.6837	2.73e-19	1.18e-17	33.0654
OST4	100128731	ENSG00000228474	-1.25638	6.60618	-10.6739	2.88e-19	1.25e-17	32.8476
PGAP3	93210	ENSG00000161395	-0.95711	9.62639	-10.6695	2.95e-19	1.28e-17	32.5943
ZBTB38	253461	ENSG00000177311	1.37243	6.2686	10.6562	3.18e-19	1.37e-17	32.7755
MAP3K13	9175	ENSG00000073803	1.19599	7.04787	10.6495	3.31e-19	1.42e-17	32.672
FRMD6	122786	ENSG00000139926	1.51992	5.26892	10.6479	3.34e-19	1.43e-17	32.8252
RREB1	6239	ENSG00000124782	1.42541	5.46388	10.6264	3.76e-19	1.61e-17	32.6844
CDCA3	83461	ENSG00000111665	-1.56695	4.82284	-10.6251	3.79e-19	1.62e-17	32.7527
ZWINT	11130	ENSG00000122952	-1.19331	6.89175	-10.618	3.95e-19	1.68e-17	32.5101
GSE1	23199	ENSG00000131149	1.34875	5.77424	10.6151	4.01e-19	1.71e-17	32.5905
CAB39	51719	ENSG00000135932	1.1627	7.46244	10.6103	4.12e-19	1.75e-17	32.4205
CLK1	1195	ENSG00000013441	1.26341	6.41141	10.6076	4.18e-19	1.77e-17	32.4902
AJUBA	84962	ENSG00000129474	1.51255	4.97183	10.6045	4.26e-19	1.8e-17	32.6133
TSC22D2	9819	ENSG00000196428	1.43042	5.32241	10.5684	5.21e-19	2.2e-17	32.3748
PEBP1	5037	ENSG00000089220	-1.17547	7.0427	-10.5658	5.29e-19	2.23e-17	32.206
C7orf50	84310	ENSG00000146540	-1.15609	7.4999	-10.5463	5.9e-19	2.48e-17	32.0607
GCSH	2653	ENSG00000140905	-1.47516	5.57464	-10.5445	5.96e-19	2.5e-17	32.2221
PGK1	5230	ENSG00000102144	-0.90611	10.0916	-10.5393	6.13e-19	2.57e-17	31.8307
ENO1	2023	ENSG00000074800	-0.879723	10.3727	-10.5377	6.19e-19	2.59e-17	31.8003
ZFP36L1	677	ENSG00000185650	1.12198	7.5177	10.5179	6.92e-19	2.89e-17	31.8996
UBA7	7318	ENSG00000182179	1.80805	3.93775	10.5138	7.08e-19	2.95e-17	32.2279
SLC25A37	51312	ENSG00000147454	1.30997	5.8903	10.5057	7.41e-19	3.08e-17	31.968
BST2	684	ENSG00000130303	4.43989	0.765515	10.5042	7.47e-19	3.1e-17	32.1141
NDUFB7	4713	ENSG00000099795	-1.392	5.73392	-10.4794	8.58e-19	3.56e-17	31.8424
TLR3	7098	ENSG00000164342	2.51276	2.60145	10.4661	9.25e-19	3.82e-17	32.1093
FOXN2	3344	ENSG00000170802	1.70136	4.67215	10.4661	9.25e-19	3.82e-17	31.8777
TGFB2	7042	ENSG00000092969	1.34314	5.79944	10.4604	9.55e-19	3.93e-17	31.7241
NKX3-1	4824	ENSG00000167034	2.22666	2.96434	10.4429	1.05e-18	4.33e-17	31.9464
CDC6	990	ENSG00000094804	-0.994146	8.77944	-10.4263	1.16e-18	4.74e-17	31.2953
KIAA0040	9674	ENSG00000235750	1.27731	6.20313	10.4232	1.18e-18	4.82e-17	31.4787
CEACAM1	634	ENSG00000079385	1.15731	7.11988	10.4203	1.2e-18	4.89e-17	31.3847
TMEM238	388564	ENSG00000233493	-1.95912	4.42618	-10.4111	1.26e-18	5.14e-17	31.617
SECTM1	6398	ENSG00000141574	1.54245	4.85173	10.4098	1.27e-18	5.17e-17	31.5406
PRPS1	5631	ENSG00000147224	-1.28127	6.05754	-10.3793	1.5e-18	6.12e-17	31.2511
ETV3	2117	ENSG00000117036	1.91031	3.75192	10.3715	1.57e-18	6.38e-17	31.4619
EPHA2	1969	ENSG00000142627	1.06717	8.10152	10.3666	1.62e-18	6.54e-17	31.0106
NME1	4830	ENSG00000239672	-1.25128	6.23967	-10.3459	1.81e-18	7.34e-17	31.0477
HES1	3280	ENSG00000114315	1.16048	6.88864	10.3372	1.9e-18	7.69e-17	30.9394
GDF15	9518	ENSG00000130513	1.29076	6.14467	10.3335	1.95e-18	7.84e-17	30.9831
SCN3A	6328	ENSG00000153253	6.83723	-1.38132	10.3283	2e-18	8.06e-17	30.1071
CDKN2A	1029	ENSG00000147889	-1.10686	7.93877	-10.3212	2.08e-18	8.36e-17	30.7694
FBXO9	26268	ENSG00000112146	-1.51021	4.83655	-10.32	2.1e-18	8.41e-17	31.0482
LAGE3	8270	ENSG00000196976	-1.60507	4.77338	-10.3057	2.27e-18	9.09e-17	30.9792
TBC1D22B	55633	ENSG00000065491	1.39601	5.26468	10.2954	2.41e-18	9.61e-17	30.8571
TICAM1	148022	ENSG00000127666	1.46008	5.02414	10.2809	2.61e-18	1.04e-16	30.803
LAMA2	3908	ENSG00000196569	2.30795	2.82833	10.2746	2.71e-18	1.08e-16	31.0292
MFSD3	113655	ENSG00000167700	-1.42103	5.51188	-10.2658	2.84e-18	1.13e-16	30.6734
JMJD8	339123	ENSG00000161999	-1.20258	6.55579	-10.2602	2.93e-18	1.16e-16	30.5405
EIF5A	1984	ENSG00000132507	-0.953969	9.25064	-10.2542	3.03e-18	1.2e-16	30.299
ZCCHC2	54877	ENSG00000141664	1.35662	5.50019	10.2235	3.6e-18	1.42e-16	30.4321
PXMP2	5827	ENSG00000176894	-1.58634	4.55407	-10.2141	3.8e-18	1.49e-16	30.4943
FGF19	9965	ENSG00000162344	3.88255	1.02158	10.1956	4.21e-18	1.65e-16	30.5291
PHACTR4	65979	ENSG00000204138	1.2436	6.08908	10.1878	4.4e-18	1.72e-16	30.1752
NOD2	64127	ENSG00000167207	3.11722	1.8913	10.1798	4.6e-18	1.8e-16	30.5498
MIER1	57708	ENSG00000198160	1.5001	4.97462	10.1727	4.79e-18	1.87e-16	30.2053
UQCR11	10975	ENSG00000127540	-1.20727	6.77422	-10.1602	5.13e-18	2e-16	29.9642
BHLHE41	79365	ENSG00000123095	1.54705	4.59589	10.1558	5.26e-18	2.05e-16	30.155
NFE2L2	4780	ENSG00000116044	1.05609	7.90313	10.1554	5.27e-18	2.05e-16	29.846
SPSB1	80176	ENSG00000171621	1.68006	4.08436	10.1513	5.4e-18	2.09e-16	30.1926
SDC1	6382	ENSG00000115884	-1.00754	8.32063	-10.1507	5.42e-18	2.1e-16	29.789
FEN1	2237	ENSG00000168496	-1.1313	6.98784	-10.1429	5.66e-18	2.19e-16	29.8491
SAC3D1	29901	ENSG00000168061	-1.80121	3.86456	-10.1294	6.1e-18	2.35e-16	30.1127
RRM2	6241	ENSG00000171848	-1.08697	7.42199	-10.1231	6.32e-18	2.43e-16	29.7034
MYOF	26509	ENSG00000138119	0.942603	9.21648	10.1231	6.32e-18	2.43e-16	29.5686
C1S	716	ENSG00000182326	1.7085	3.93741	10.1221	6.35e-18	2.43e-16	30.0481
LDHB	3945	ENSG00000111716	-0.894256	9.61354	-10.1035	7.05e-18	2.7e-16	29.431
PAGR1	79447	ENSG00000280789	-1.30884	5.6242	-10.0857	7.79e-18	2.97e-16	29.6566
RARRES2	5919	ENSG00000106538	-1.95711	3.49492	-10.0822	7.94e-18	3.03e-16	29.9003
RIMKLB	57494	ENSG00000166532	1.56996	4.44218	10.0818	7.96e-18	3.03e-16	29.7613
MKI67	4288	ENSG00000148773	-1.1782	6.71907	-10.0719	8.41e-18	3.19e-16	29.4765
ITGA2	3673	ENSG00000164171	1.12579	7.95509	10.0567	9.16e-18	3.47e-16	29.2925
SYNPO	11346	ENSG00000171992	1.75072	3.80173	10.049	9.57e-18	3.62e-16	29.6601
PARP8	79668	ENSG00000151883	1.38815	5.2494	10.0446	9.8e-18	3.7e-16	29.4625
HMGN2P46	NA	ENSG00000179362	2.57813	2.30446	10.0434	9.87e-18	3.72e-16	29.7944
IFT122	55764	ENSG00000163913	-1.7158	4.00377	-10.0433	9.87e-18	3.72e-16	29.6155
BCL2L12	83596	ENSG00000126453	-1.43194	5.20465	-10.0431	9.89e-18	3.72e-16	29.4651
PIN1	5300	ENSG00000127445	-1.37302	5.47308	-10.0397	1.01e-17	3.78e-16	29.4178
CLDN1	9076	ENSG00000163347	0.965415	9.05906	10.0395	1.01e-17	3.78e-16	29.1146
AFF4	27125	ENSG00000072364	1.25643	6.52358	10.0352	1.03e-17	3.86e-16	29.2872
ATP6V0D1	9114	ENSG00000159720	-1.27161	5.95609	-10.0293	1.07e-17	3.99e-16	29.3099
CLK4	57396	ENSG00000113240	1.59904	4.25623	10.0272	1.08e-17	4.02e-16	29.4806
TRIB1	10221	ENSG00000173334	1.23584	5.99073	10.0271	1.08e-17	4.02e-16	29.2897
BCL2A1	597	ENSG00000140379	4.86394	0.528199	10.0227	1.11e-17	4.11e-16	29.4045
ZFP36L2	678	ENSG00000152518	1.10485	7.22238	10.0148	1.16e-17	4.29e-16	29.1148
NHP2	55651	ENSG00000145912	-1.21112	6.48862	-10.0036	1.23e-17	4.56e-16	29.1169
LAMC2	3918	ENSG00000058085	0.737645	12.0934	10.003	1.24e-17	4.57e-16	28.6868
ARID4B	51742	ENSG00000054267	1.3576	5.63092	9.99063	1.33e-17	4.89e-16	29.1228
NFAT5	10725	ENSG00000102908	1.38128	5.29143	9.97148	1.48e-17	5.43e-16	29.0514
MANF	7873	ENSG00000145050	-1.15076	6.72333	-9.96407	1.54e-17	5.65e-16	28.8757
INHBE	83729	ENSG00000139269	4.90907	0.0623485	9.95871	1.58e-17	5.82e-16	28.9562
FILIP1L	11259	ENSG00000168386	1.60611	4.1884	9.95354	1.63e-17	5.98e-16	29.08
CYBA	1535	ENSG00000051523	-0.995151	9.2299	-9.94317	1.73e-17	6.32e-16	28.5663
DLC1	10395	ENSG00000164741	1.37384	5.15533	9.93899	1.77e-17	6.46e-16	28.885
APOL2	23780	ENSG00000128335	1.05891	7.49813	9.93687	1.79e-17	6.53e-16	28.6593
TBCD	6904	ENSG00000278759	-1.29227	5.7155	-9.9338	1.82e-17	6.63e-16	28.8027
PDE4D	5144	ENSG00000113448	2.07754	3.18421	9.93053	1.86e-17	6.74e-16	29.0803
PIK3AP1	118788	ENSG00000155629	1.08544	7.6714	9.92301	1.93e-17	7.02e-16	28.569
SSH1	54434	ENSG00000084112	1.28321	5.82198	9.91583	2.01e-17	7.28e-16	28.6874
HLA-E	3133	ENSG00000230254	0.939239	8.77371	9.91272	2.05e-17	7.39e-16	28.4293
NUBP2	10101	ENSG00000095906	-1.26006	6.13759	-9.88127	2.44e-17	8.79e-16	28.4694
PRKD2	25865	ENSG00000105287	1.14251	6.73474	9.87677	2.5e-17	8.99e-16	28.3868
TP53BP2	7159	ENSG00000143514	1.13616	6.72292	9.87525	2.53e-17	9.06e-16	28.3791
SIGMAR1	10280	ENSG00000147955	-1.18585	6.40437	-9.87409	2.54e-17	9.1e-16	28.4041
ADI1	55256	ENSG00000182551	-1.4192	4.95106	-9.87324	2.55e-17	9.13e-16	28.5492
TOMM40	10452	ENSG00000130204	-1.09485	7.0847	-9.8671	2.64e-17	9.43e-16	28.3055
TAP2	6891	ENSG00000237599	0.985655	8.36205	9.86462	2.68e-17	9.55e-16	28.1923
MRPL41	64975	ENSG00000182154	-1.41168	5.27761	-9.86095	2.74e-17	9.73e-16	28.4455
LIG1	3978	ENSG00000105486	-1.20741	6.12009	-9.85428	2.84e-17	1.01e-15	28.3203
NDUFB11	54539	ENSG00000147123	-1.13753	6.92672	-9.84661	2.96e-17	1.05e-15	28.2051
SLC25A28	81894	ENSG00000155287	1.50853	4.55248	9.84404	3.01e-17	1.06e-15	28.4279
SLC34A2	10568	ENSG00000157765	1.82451	3.63733	9.83936	3.09e-17	1.09e-15	28.5192
DDO	8528	ENSG00000203797	2.79506	2.03868	9.83877	3.1e-17	1.09e-15	28.6811
AHR	196	ENSG00000106546	1.11951	7.64457	9.83623	3.14e-17	1.11e-15	28.0887
GIMAP2	26157	ENSG00000106560	2.57856	2.23283	9.82816	3.29e-17	1.16e-15	28.6124
RUVBL2	10856	ENSG00000183207	-1.05616	7.46048	-9.82325	3.38e-17	1.19e-15	28.0313
TNFSF15	9966	ENSG00000181634	1.62196	4.15951	9.81418	3.55e-17	1.24e-15	28.311
TNFRSF10B	8795	ENSG00000120889	0.979564	8.13492	9.79647	3.92e-17	1.37e-15	27.8302
CD320	51293	ENSG00000167775	-1.26967	5.75652	-9.78515	4.18e-17	1.46e-15	27.973
RBMS2	5939	ENSG00000076067	1.08983	6.96385	9.77778	4.35e-17	1.52e-15	27.8173
FDCSP	260436	ENSG00000181617	0.801417	10.9093	9.77336	4.46e-17	1.55e-15	27.4925
TMA7	51372	ENSG00000232112	-1.11293	6.83792	-9.76957	4.56e-17	1.58e-15	27.7846
SOSTDC1	25928	ENSG00000171243	-2.31532	2.73521	-9.7484	5.13e-17	1.78e-15	28.1488
IL4I1	259307	ENSG00000104951	1.8391	3.68407	9.7459	5.2e-17	1.8e-15	28.0027
ECE1	1889	ENSG00000117298	0.962427	8.42062	9.74489	5.23e-17	1.81e-15	27.5225
ARID5B	84159	ENSG00000150347	1.49663	4.53406	9.73897	5.4e-17	1.87e-15	27.8472
CNP	1267	ENSG00000173786	0.977537	8.14409	9.72715	5.77e-17	1.99e-15	27.4446
CHCHD2	51142	ENSG00000106153	-0.897322	9.33181	-9.71942	6.03e-17	2.07e-15	27.3143
PTPRH	5794	ENSG00000080031	1.17035	6.17514	9.71144	6.3e-17	2.17e-15	27.5183
TBL3	10607	ENSG00000183751	-1.21948	6.13195	-9.7085	6.4e-17	2.2e-15	27.5105
CTXN1	404217	ENSG00000178531	-1.90844	3.48012	-9.70794	6.42e-17	2.2e-15	27.8315
IFNGR2	3460	ENSG00000262795	1.09408	6.90492	9.70519	6.52e-17	2.23e-15	27.4194
BCAR3	8412	ENSG00000137936	1.36946	4.99502	9.70222	6.63e-17	2.27e-15	27.5889
SCGN	10590	ENSG00000079689	-3.52769	1.39497	-9.70083	6.68e-17	2.28e-15	27.8858
XBP1	7494	ENSG00000100219	0.982926	7.9932	9.69798	6.79e-17	2.31e-15	27.2939
ZNF462	58499	ENSG00000148143	1.4868	4.58664	9.69051	7.08e-17	2.41e-15	27.5741
BCL10	8915	ENSG00000142867	1.18877	6.12495	9.68761	7.2e-17	2.44e-15	27.391
SIVA1	10572	ENSG00000184990	-1.34761	5.31349	-9.68587	7.27e-17	2.46e-15	27.4692
SLC25A1	6576	ENSG00000100075	-1.0793	7.21512	-9.6855	7.28e-17	2.46e-15	27.2865
NDUFB2	4708	ENSG00000090266	-1.27205	5.63442	-9.67498	7.72e-17	2.61e-15	27.3743
MCM7	4176	ENSG00000166508	-1.06867	7.11924	-9.67389	7.77e-17	2.62e-15	27.2298
NDUFS3	4722	ENSG00000285387	-1.24013	5.84095	-9.67165	7.86e-17	2.65e-15	27.3347
TACC3	10460	ENSG00000013810	-1.14778	6.46562	-9.66966	7.95e-17	2.67e-15	27.2635
CETN2	1069	ENSG00000147400	-1.17676	6.27442	-9.66747	8.05e-17	2.7e-15	27.2692
EMP2	2013	ENSG00000213853	-1.11126	6.6422	-9.66515	8.15e-17	2.73e-15	27.2223
TMEM147	10430	ENSG00000105677	-1.12612	6.69762	-9.66023	8.38e-17	2.81e-15	27.1904
CAT	847	ENSG00000121691	-1.24408	5.77379	-9.65556	8.6e-17	2.88e-15	27.2527
GNB4	59345	ENSG00000114450	1.28547	5.63419	9.65435	8.66e-17	2.89e-15	27.2553
BCL7C	9274	ENSG00000099385	-1.39026	5.07653	-9.65254	8.75e-17	2.92e-15	27.3114
COX5B	1329	ENSG00000135940	-1.05951	7.47576	-9.6522	8.76e-17	2.92e-15	27.0808
FBXO6	26270	ENSG00000116663	1.8885	3.26021	9.65174	8.79e-17	2.92e-15	27.5296
GPT2	84706	ENSG00000166123	1.11374	6.66299	9.64944	8.9e-17	2.95e-15	27.131
SCARA3	51435	ENSG00000168077	-1.82661	3.57215	-9.64798	8.97e-17	2.97e-15	27.4849
MPC2	25874	ENSG00000143158	-1.11121	6.82659	-9.64382	9.18e-17	3.04e-15	27.088
GAMT	2593	ENSG00000130005	-1.54624	4.50602	-9.64059	9.35e-17	3.09e-15	27.3163
CAPNS1	826	ENSG00000126247	-0.950723	8.42348	-9.63695	9.54e-17	3.15e-15	26.9238
ITGAM	3684	ENSG00000169896	2.40756	2.34268	9.62199	1.04e-16	3.41e-15	27.4731
KDM6A	7403	ENSG00000147050	1.29509	5.39735	9.61914	1.05e-16	3.46e-15	27.0849
PPP1R16A	84988	ENSG00000160972	-1.29377	5.61702	-9.61861	1.06e-16	3.47e-15	27.0641
ATF7IP	55729	ENSG00000171681	1.28943	5.53668	9.60336	1.15e-16	3.77e-15	26.9831
CDK17	5128	ENSG00000059758	1.49104	4.52018	9.60311	1.15e-16	3.77e-15	27.0977
LSM7	51690	ENSG00000130332	-1.31085	5.33211	-9.5923	1.22e-16	4e-15	26.9489
DUOXA2	405753	ENSG00000140274	4.38402	0.36022	9.59179	1.23e-16	4e-15	27.1217
FADS2	9415	ENSG00000134824	-1.40077	4.88222	-9.5863	1.26e-16	4.12e-15	26.9676
PRDX2	7001	ENSG00000167815	-1.14626	6.45489	-9.5843	1.28e-16	4.16e-15	26.7917
PTPN12	5782	ENSG00000127947	1.26139	5.84794	9.58103	1.3e-16	4.23e-15	26.8279
AURKAIP1	54998	ENSG00000175756	-1.19031	6.36835	-9.58075	1.3e-16	4.23e-15	26.7803
FGFR4	2264	ENSG00000160867	-0.995325	7.96907	-9.57795	1.33e-16	4.29e-15	26.6308
TSTA3	7264	ENSG00000104522	-1.10482	6.81405	-9.57349	1.36e-16	4.39e-15	26.6995
CDC45	8318	ENSG00000093009	-1.3293	5.23081	-9.5692	1.39e-16	4.49e-15	26.8329
ITPKC	80271	ENSG00000086544	1.17646	6.01693	9.56654	1.41e-16	4.55e-15	26.7306
PARP1	142	ENSG00000143799	-0.999026	7.68393	-9.56328	1.44e-16	4.63e-15	26.5714
ASF1B	55723	ENSG00000105011	-1.23344	5.67279	-9.56028	1.46e-16	4.7e-15	26.7353
CENPO	79172	ENSG00000138092	-1.34977	5.03423	-9.54168	1.62e-16	5.2e-15	26.7028
KIAA1217	56243	ENSG00000120549	1.24497	5.66402	9.53915	1.64e-16	5.27e-15	26.6143
VAV3	10451	ENSG00000134215	-1.30174	5.44555	-9.53846	1.65e-16	5.28e-15	26.639
RANBP1	5902	ENSG00000099901	-1.02057	7.58617	-9.53846	1.65e-16	5.28e-15	26.4417
CLIC4	25932	ENSG00000169504	1.23284	6.33586	9.5369	1.66e-16	5.31e-15	26.5377
TUBB	203068	ENSG00000229684	-0.726993	11.4905	-9.51691	1.86e-16	5.93e-15	26.0311
SERPINA3	12	ENSG00000196136	0.687251	12.2123	9.5142	1.89e-16	6.01e-15	25.9653
HSPBP1	23640	ENSG00000133265	-1.18583	6.31511	-9.51359	1.9e-16	6.02e-15	26.4139
ABTB2	25841	ENSG00000166016	1.14213	6.29719	9.50549	1.98e-16	6.29e-15	26.3668
ROMO1	140823	ENSG00000125995	-1.12839	6.92224	-9.49813	2.07e-16	6.54e-15	26.2735
ARL6IP4	51329	ENSG00000182196	-1.09753	6.89718	-9.49189	2.14e-16	6.76e-15	26.2409
PAWR	5074	ENSG00000177425	1.2117	5.90428	9.48754	2.19e-16	6.92e-15	26.305
PGRMC1	10857	ENSG00000101856	-1.05215	7.22243	-9.48564	2.21e-16	6.98e-15	26.179
MCM3	4172	ENSG00000112118	-1.02589	7.31627	-9.48398	2.23e-16	7.04e-15	26.162
CD2AP	23607	ENSG00000198087	1.18716	7.01106	9.48026	2.28e-16	7.17e-15	26.1659
STEAP3	55240	ENSG00000115107	-1.29453	5.23964	-9.4801	2.28e-16	7.17e-15	26.3389
IDI1	3422	ENSG00000067064	-1.02303	7.66971	-9.47253	2.38e-16	7.47e-15	26.0706
OGFR	11054	ENSG00000060491	1.01276	7.68471	9.46864	2.43e-16	7.62e-15	26.0472
GNA13	10672	ENSG00000120063	1.45412	4.75536	9.4663	2.47e-16	7.71e-15	26.3142
ZNF385C	201181	ENSG00000187595	1.9188	3.08713	9.46569	2.47e-16	7.72e-15	26.5284
ATP6V0E2	155066	ENSG00000171130	-1.3856	4.86186	-9.46278	2.51e-16	7.84e-15	26.2885
ADAM8	101	ENSG00000151651	1.11078	6.72386	9.46179	2.53e-16	7.87e-15	26.0874
NTHL1	4913	ENSG00000065057	-1.44216	4.5904	-9.45499	2.62e-16	8.16e-15	26.2788
MCM4	4173	ENSG00000104738	-1.17041	6.13354	-9.44689	2.75e-16	8.53e-15	26.0624
DEPDC7	91614	ENSG00000121690	2.07963	2.78898	9.44286	2.81e-16	8.71e-15	26.4421
TCP11L2	255394	ENSG00000166046	1.87505	3.2911	9.43411	2.95e-16	9.13e-15	26.3279
TYMS	7298	ENSG00000176890	-1.11606	6.40758	-9.43146	2.99e-16	9.25e-15	25.9508
LATS2	26524	ENSG00000150457	1.39333	4.77671	9.42432	3.11e-16	9.61e-15	26.0794
MME	4311	ENSG00000196549	-1.54627	4.23408	-9.42149	3.16e-16	9.75e-15	26.1418
JAK2	3717	ENSG00000096968	2.05778	2.88359	9.41991	3.19e-16	9.82e-15	26.307
GTPBP1	9567	ENSG00000100226	1.12275	6.40588	9.41407	3.29e-16	1.01e-14	25.8518
KBTBD2	25948	ENSG00000170852	1.0748	6.71984	9.41183	3.34e-16	1.02e-14	25.8114
PCSK1N	27344	ENSG00000102109	-1.43073	5.8494	-9.40218	3.52e-16	1.08e-14	25.8475
THOC3	84321	ENSG00000051596	-1.05808	6.88095	-9.39932	3.58e-16	1.09e-14	25.7306
TIAM2	26230	ENSG00000146426	1.63211	3.88641	9.39408	3.68e-16	1.13e-14	26.0259
CITED2	10370	ENSG00000164442	1.37869	4.74902	9.39239	3.72e-16	1.13e-14	25.9064
EPC1	80314	ENSG00000120616	1.36161	4.83595	9.38796	3.81e-16	1.16e-14	25.8717
NR3C1	2908	ENSG00000113580	1.17301	5.97567	9.3735	4.13e-16	1.26e-14	25.6684
ZNF627	199692	ENSG00000198551	1.60541	4.01326	9.37194	4.16e-16	1.26e-14	25.8872
JDP2	122953	ENSG00000140044	1.5469	4.04281	9.37173	4.17e-16	1.26e-14	25.881
LIPH	200879	ENSG00000163898	0.916342	8.54966	9.37065	4.19e-16	1.27e-14	25.4405
HES6	55502	ENSG00000144485	-2.07393	3.05588	-9.36677	4.28e-16	1.3e-14	26.0111
L1CAM	3897	ENSG00000198910	1.21232	5.67265	9.36183	4.4e-16	1.33e-14	25.6344
RNF111	54778	ENSG00000157450	1.23753	5.72789	9.34352	4.87e-16	1.47e-14	25.5282
EIF3B	8662	ENSG00000106263	-0.915121	8.44249	-9.3373	5.04e-16	1.52e-14	25.2649
CD55	1604	ENSG00000196352	0.990956	7.51641	9.33004	5.25e-16	1.58e-14	25.295
FSD1L	83856	ENSG00000106701	2.5352	2.15569	9.32971	5.26e-16	1.58e-14	25.8921
FST	10468	ENSG00000134363	1.31079	5.03837	9.32438	5.42e-16	1.63e-14	25.4972
CASP1	834	ENSG00000137752	2.44447	2.16138	9.32335	5.45e-16	1.63e-14	25.8541
LDLR	3949	ENSG00000130164	0.932824	8.42148	9.31655	5.66e-16	1.69e-14	25.1516
SNRNP70	6625	ENSG00000104852	-1.0145	7.61801	-9.31425	5.73e-16	1.71e-14	25.2007
RAMP1	10267	ENSG00000132329	-1.30293	5.22291	-9.30102	6.17e-16	1.84e-14	25.3537
MRPL12	6182	ENSG00000262814	-1.10439	6.56756	-9.30056	6.18e-16	1.84e-14	25.214
CFB	629	ENSG00000243649	0.808656	9.78506	9.2988	6.24e-16	1.86e-14	24.9507
SRFBP1	153443	ENSG00000151304	1.4049	4.59579	9.28918	6.59e-16	1.96e-14	25.3567
SEC24A	10802	ENSG00000113615	1.218	5.73865	9.28199	6.85e-16	2.03e-14	25.1879
ZBTB21	49854	ENSG00000173276	1.58253	4.05516	9.28171	6.86e-16	2.04e-14	25.3863
HSPE1	3336	ENSG00000115541	-1.25053	5.73792	-9.27695	7.05e-16	2.09e-14	25.1664
AP2S1	1175	ENSG00000042753	-1.05081	7.08342	-9.27546	7.11e-16	2.1e-14	25.0307
ADM	133	ENSG00000148926	1.72631	3.59409	9.27438	7.15e-16	2.11e-14	25.4117
CDKN3	1033	ENSG00000100526	-1.47534	4.37228	-9.27092	7.29e-16	2.15e-14	25.2957
CAPS	828	ENSG00000105519	-1.31087	5.17294	-9.26702	7.45e-16	2.19e-14	25.1726
PACSIN3	29763	ENSG00000165912	-1.30742	5.19435	-9.26591	7.49e-16	2.2e-14	25.1648
TSPAN8	7103	ENSG00000127324	-1.00414	7.38805	-9.26554	7.51e-16	2.21e-14	24.9506
CDKN2C	1031	ENSG00000123080	-1.28407	5.18138	-9.25754	7.85e-16	2.3e-14	25.1188
PYROXD1	79912	ENSG00000121350	1.4915	4.55742	9.25487	7.96e-16	2.33e-14	25.1734
APRT	353	ENSG00000198931	-1.00388	7.61544	-9.25245	8.07e-16	2.36e-14	24.8603
TANK	10010	ENSG00000136560	1.10123	6.47069	9.25085	8.14e-16	2.38e-14	24.946
RSF1	51773	ENSG00000048649	1.24751	5.53861	9.23264	9.01e-16	2.63e-14	24.9375
SNRPD3	6634	ENSG00000100028	-0.969991	7.71456	-9.22857	9.21e-16	2.68e-14	24.721
RASSF6	166824	ENSG00000169435	1.36652	4.83675	9.22758	9.26e-16	2.7e-14	24.9886
ANKRD11	29123	ENSG00000167522	0.974238	7.58154	9.21956	9.68e-16	2.81e-14	24.6812
ROCK1P1	NA	ENSG00000263006	3.15458	1.34902	9.21682	9.83e-16	2.85e-14	25.2934
MRPL3	11222	ENSG00000114686	-0.989303	7.45131	-9.20864	1.03e-15	2.98e-14	24.6323
NFKBIE	4794	ENSG00000146232	1.11363	6.37771	9.19663	1.1e-15	3.18e-14	24.6566
HR	55806	ENSG00000168453	-1.57717	3.98995	-9.1845	1.18e-15	3.4e-14	24.8744
ANKLE2	23141	ENSG00000176915	0.950961	7.73389	9.17703	1.23e-15	3.54e-14	24.4354
SAMSN1	388813	ENSG00000155307	1.85823	3.14976	9.17175	1.26e-15	3.64e-14	24.9088
ACSS2	55902	ENSG00000131069	-1.1587	5.82275	-9.17042	1.27e-15	3.66e-14	24.5702
SBNO2	22904	ENSG00000278788	1.05187	6.85699	9.16913	1.28e-15	3.68e-14	24.4629
KIF2C	11004	ENSG00000142945	-1.09912	6.27851	-9.16668	1.3e-15	3.73e-14	24.5042
LYN	4067	ENSG00000254087	1.26576	5.13062	9.16177	1.33e-15	3.82e-14	24.5927
IFITM2	10581	ENSG00000185201	2.63929	1.80628	9.15916	1.35e-15	3.87e-14	24.982
CYP3A5	1577	ENSG00000106258	1.41255	4.48795	9.15908	1.35e-15	3.87e-14	24.6558
KIF18B	146909	ENSG00000186185	-1.18439	5.673	-9.15867	1.36e-15	3.87e-14	24.5214
ZBTB20	26137	ENSG00000181722	3.52344	0.965296	9.15392	1.39e-15	3.97e-14	24.9204
EHD4	30844	ENSG00000103966	1.19058	5.668	9.15348	1.4e-15	3.98e-14	24.4886
TPI1	7167	ENSG00000111669	-0.81606	9.61281	-9.1294	1.59e-15	4.53e-14	24.0323
QPCTL	54814	ENSG00000011478	-1.38405	4.73999	-9.11355	1.74e-15	4.94e-14	24.3826
ATXN2L	11273	ENSG00000168488	0.97358	7.42093	9.09163	1.96e-15	5.57e-14	23.9908
PICALM	8301	ENSG00000073921	0.961646	7.99469	9.08948	1.99e-15	5.62e-14	23.9344
RNASEH2C	84153	ENSG00000172922	-1.44048	4.38221	-9.08819	2e-15	5.66e-14	24.2906
SYT12	91683	ENSG00000173227	-2.67662	1.98406	-9.08277	2.06e-15	5.82e-14	24.5709
IL15	3600	ENSG00000164136	1.96374	2.84435	9.07629	2.14e-15	6.03e-14	24.4299
NLRP1	22861	ENSG00000091592	5.13452	-0.746743	9.07255	2.18e-15	6.14e-14	24.0477
NETO2	81831	ENSG00000171208	-1.06535	6.57702	-9.07193	2.19e-15	6.16e-14	23.9562
SH2B3	10019	ENSG00000111252	1.30045	4.96418	9.06976	2.22e-15	6.22e-14	24.1078
CDC20	991	ENSG00000117399	-1.04606	6.75135	-9.06786	2.24e-15	6.28e-14	23.9182
TPPP3	51673	ENSG00000159713	-1.48135	4.19953	-9.06568	2.27e-15	6.35e-14	24.1917
CSPG5	10675	ENSG00000114646	-1.70113	3.5335	-9.06254	2.31e-15	6.45e-14	24.2748
GPCPD1	56261	ENSG00000125772	1.68482	3.46455	9.05538	2.4e-15	6.7e-14	24.227
JMJD1C	221037	ENSG00000171988	1.14834	6.26451	9.04446	2.55e-15	7.11e-14	23.832
VIM	7431	ENSG00000026025	-0.817572	9.48994	-9.03795	2.64e-15	7.36e-14	23.5395
TRAPPC5	126003	ENSG00000181029	-1.37298	5.17068	-9.02792	2.79e-15	7.77e-14	23.8628
PER2	8864	ENSG00000132326	1.61307	3.83549	9.02556	2.83e-15	7.86e-14	24.0127
CYP51A1	1595	ENSG00000001630	-1.07603	6.52677	-9.02308	2.87e-15	7.96e-14	23.6933
BAZ2B	29994	ENSG00000123636	1.42036	4.63592	9.01666	2.97e-15	8.23e-14	23.8582
PHLDA1	22822	ENSG00000139289	0.899195	8.25968	9.0161	2.98e-15	8.25e-14	23.5117
BAD	572	ENSG00000002330	-1.2985	5.14997	-9.01474	3e-15	8.3e-14	23.7909
HJURP	55355	ENSG00000123485	-1.09629	6.23739	-9.01105	3.06e-15	8.46e-14	23.6547
NAV3	89795	ENSG00000067798	2.27353	2.30314	9.00832	3.11e-15	8.58e-14	24.1252
ETV6	2120	ENSG00000139083	1.06306	6.393	9.00794	3.12e-15	8.58e-14	23.6195
PRR15L	79170	ENSG00000167183	-1.27463	5.0492	-8.98725	3.49e-15	9.61e-14	23.6522
ZBTB33	10009	ENSG00000177485	1.25622	5.38922	8.98247	3.58e-15	9.85e-14	23.5815
AK2	204	ENSG00000004455	-0.954376	7.43261	-8.97532	3.73e-15	1.02e-13	23.3532
DDC	1644	ENSG00000132437	-2.61921	1.9839	-8.97486	3.74e-15	1.02e-13	23.9866
NLRP3	114548	ENSG00000162711	4.17312	0.102968	8.96846	3.87e-15	1.06e-13	23.7889
IFI27	3429	ENSG00000275214	0.884962	8.49141	8.96625	3.92e-15	1.07e-13	23.2213
HCP5	NA	ENSG00000230389	1.36391	4.64917	8.96101	4.03e-15	1.1e-13	23.5516
VIL1	7429	ENSG00000127831	-1.52974	3.93198	-8.95919	4.08e-15	1.11e-13	23.6492
BPGM	669	ENSG00000172331	1.13871	5.8951	8.9591	4.08e-15	1.11e-13	23.4001
RPN1	6184	ENSG00000163902	-0.797379	9.53226	-8.95899	4.08e-15	1.11e-13	23.1036
FA2H	79152	ENSG00000103089	1.01766	6.78272	8.95417	4.19e-15	1.14e-13	23.2904
DPP3	10072	ENSG00000254986	-1.17339	5.61275	-8.95298	4.22e-15	1.14e-13	23.4012
PA2G4P4	NA	ENSG00000230457	2.34641	2.11624	8.95153	4.25e-15	1.15e-13	23.834
CTSH	1512	ENSG00000103811	-0.925596	7.79985	-8.95048	4.28e-15	1.16e-13	23.188
VEZF1	7716	ENSG00000136451	1.22271	5.3083	8.94838	4.32e-15	1.17e-13	23.4039
TRIM16	10626	ENSG00000221926	1.13184	5.81803	8.94215	4.48e-15	1.21e-13	23.315
CYB561	1534	ENSG00000008283	-1.11182	5.94232	-8.93452	4.67e-15	1.26e-13	23.2653
SLC1A5	6510	ENSG00000105281	0.876833	8.46787	8.93403	4.68e-15	1.26e-13	23.0467
PTER	9317	ENSG00000165983	1.25634	5.18857	8.92891	4.81e-15	1.3e-13	23.3115
MCL1	4170	ENSG00000143384	0.857926	8.71843	8.92851	4.82e-15	1.3e-13	22.9975
CEACAM19	56971	ENSG00000186567	1.27825	4.89264	8.91874	5.09e-15	1.37e-13	23.2898
HNRNPM	4670	ENSG00000099783	-0.925203	7.71374	-8.91731	5.13e-15	1.38e-13	23.0132
TGM2	7052	ENSG00000198959	0.775375	10.043	8.91696	5.14e-15	1.38e-13	22.8333
TMCC1	23023	ENSG00000172765	1.12224	5.88734	8.91616	5.16e-15	1.38e-13	23.1662
AURKA	6790	ENSG00000087586	-1.12216	5.87578	-8.90338	5.54e-15	1.48e-13	23.1023
GATA3	2625	ENSG00000107485	1.86837	2.96005	8.90233	5.57e-15	1.49e-13	23.4664
PCK1	5105	ENSG00000124253	4.81229	-0.328877	8.8964	5.76e-15	1.53e-13	23.2564
MOB3C	148932	ENSG00000142961	1.38047	4.42404	8.89524	5.79e-15	1.54e-13	23.2212
CNKSR3	154043	ENSG00000153721	1.92778	2.85447	8.89487	5.81e-15	1.54e-13	23.4389
FOXK1	221937	ENSG00000164916	1.06038	6.35043	8.88396	6.16e-15	1.64e-13	22.9459
DGCR6L	85359	ENSG00000128185	-1.19135	5.47399	-8.87845	6.35e-15	1.68e-13	23.0092
BTN3A1	11119	ENSG00000026950	1.11775	5.82364	8.86308	6.91e-15	1.83e-13	22.8827
MZT2A	653784	ENSG00000173272	-1.27508	5.47557	-8.85726	7.14e-15	1.89e-13	22.8945
AGFG2	3268	ENSG00000106351	-1.17553	5.55027	-8.85698	7.15e-15	1.89e-13	22.8832
CD68	968	ENSG00000129226	1.00002	6.91959	8.85435	7.25e-15	1.91e-13	22.7332
CCT3	7203	ENSG00000163468	-0.799967	9.40318	-8.84296	7.72e-15	2.03e-13	22.479
NCK1	4690	ENSG00000158092	1.051	6.42485	8.84129	7.79e-15	2.05e-13	22.7059
FANCI	55215	ENSG00000140525	-0.975899	7.05542	-8.84072	7.82e-15	2.06e-13	22.6491
SF3B5	83443	ENSG00000169976	-1.08883	6.17255	-8.8356	8.04e-15	2.11e-13	22.7026
ISYNA1	51477	ENSG00000105655	-1.08718	6.27149	-8.8309	8.25e-15	2.16e-13	22.6673
RASA1	5921	ENSG00000145715	0.91677	8.41936	8.82415	8.56e-15	2.24e-13	22.4503
LRPAP1	4043	ENSG00000163956	-1.0222	6.75815	-8.81934	8.79e-15	2.3e-13	22.5587
CDKN2B	1030	ENSG00000147883	1.16073	5.59528	8.81678	8.91e-15	2.33e-13	22.6547
SGK2	10110	ENSG00000101049	-1.43253	4.18458	-8.81152	9.18e-15	2.4e-13	22.807
SLC6A9	6536	ENSG00000196517	1.39656	4.33421	8.80836	9.34e-15	2.43e-13	22.7606
STX19	415117	ENSG00000178750	2.17907	2.55549	8.80821	9.34e-15	2.43e-13	23.0091
ALKBH7	84266	ENSG00000125652	-1.49327	4.36769	-8.80755	9.38e-15	2.44e-13	22.7635
HSPA1B	3304	ENSG00000232804	-0.864685	8.39727	-8.80506	9.51e-15	2.47e-13	22.3481
KRT80	144501	ENSG00000167767	0.966181	7.27401	8.80491	9.51e-15	2.47e-13	22.4343
PPIB	5479	ENSG00000166794	-0.813296	9.18896	-8.79749	9.91e-15	2.57e-13	22.2472
UBE2H	7328	ENSG00000186591	0.877092	8.21991	8.79164	1.02e-14	2.65e-13	22.2879
MANEAL	149175	ENSG00000185090	-1.26701	4.88719	-8.78828	1.04e-14	2.69e-13	22.5858
WDR54	84058	ENSG00000005448	-1.43201	4.20743	-8.77689	1.11e-14	2.86e-13	22.616
MAP1LC3B	81631	ENSG00000140941	0.953332	7.30648	8.77634	1.11e-14	2.87e-13	22.276
PRMT1	3276	ENSG00000126457	-0.911814	7.99715	-8.7748	1.12e-14	2.89e-13	22.2137
SMCHD1	23347	ENSG00000101596	1.1773	6.07866	8.77355	1.13e-14	2.91e-13	22.3708
GTSE1	51512	ENSG00000075218	-1.22401	5.10742	-8.76561	1.18e-14	3.03e-13	22.4364
RNF19A	25897	ENSG00000034677	1.11519	5.87991	8.76203	1.2e-14	3.09e-13	22.3269
IMPA2	3613	ENSG00000141401	-1.22644	5.08041	-8.75244	1.27e-14	3.25e-13	22.3679
PRPF31	26121	ENSG00000275885	-1.01624	6.77358	-8.75223	1.27e-14	3.25e-13	22.1917
COPS6	10980	ENSG00000168090	-1.06652	6.19522	-8.74922	1.29e-14	3.3e-13	22.2297
CYC1	1537	ENSG00000179091	-0.929744	7.79885	-8.74295	1.34e-14	3.41e-13	22.0556
PIP5K1A	8394	ENSG00000143398	0.992606	6.78854	8.74082	1.35e-14	3.45e-13	22.126
ZFAS1	441951	ENSG00000177410	0.987359	6.94163	8.72859	1.45e-14	3.68e-13	22.0464
CHTF18	63922	ENSG00000127586	-1.18826	5.66521	-8.72313	1.49e-14	3.79e-13	22.1429
TNFAIP8	25816	ENSG00000145779	1.21411	5.45994	8.71743	1.54e-14	3.9e-13	22.1291
NUDCD1	84955	ENSG00000120526	1.14232	5.68082	8.7109	1.59e-14	4.04e-13	22.0694
MORC3	23515	ENSG00000159256	1.40021	4.29052	8.70787	1.62e-14	4.1e-13	22.2198
ZNF185	7739	ENSG00000147394	1.10162	5.79702	8.70688	1.63e-14	4.12e-13	22.0353
POLR2E	5434	ENSG00000099817	-0.991112	6.93501	-8.70504	1.64e-14	4.16e-13	21.9209
NR4A3	8013	ENSG00000119508	4.97243	-0.804419	8.70346	1.66e-14	4.19e-13	22.1417
VCAN	1462	ENSG00000038427	-1.06326	6.47119	-8.70125	1.68e-14	4.24e-13	21.9425
TK1	7083	ENSG00000167900	-0.970907	7.16182	-8.69775	1.71e-14	4.31e-13	21.8619
GPAA1	8733	ENSG00000197858	-0.894599	8.21252	-8.69625	1.73e-14	4.34e-13	21.7698
VDAC3	7419	ENSG00000078668	-0.953599	7.09781	-8.68025	1.88e-14	4.73e-13	21.772
TUSC2	11334	ENSG00000114383	-1.24653	4.97578	-8.67662	1.92e-14	4.82e-13	21.9689
FEM1C	56929	ENSG00000145780	1.07171	6.41119	8.6757	1.93e-14	4.84e-13	21.8066
UBE2C	11065	ENSG00000175063	-0.927234	7.52394	-8.67568	1.93e-14	4.84e-13	21.7118
DANCR	NA	ENSG00000226950	-1.44767	4.06672	-8.6751	1.94e-14	4.85e-13	22.0843
G6PD	2539	ENSG00000160211	-1.00058	7.04904	-8.66721	2.02e-14	5.05e-13	21.7057
ZNF274	10782	ENSG00000171606	1.13237	5.55265	8.66718	2.02e-14	5.05e-13	21.8455
SNRPD2	6633	ENSG00000125743	-0.86889	8.32535	-8.66677	2.03e-14	5.06e-13	21.6009
IFNL4	101180976	ENSG00000272395	5.91631	-1.88614	8.66512	2.05e-14	5.09e-13	21.5848
CENPF	1063	ENSG00000117724	-1.00448	6.85972	-8.66487	2.05e-14	5.09e-13	21.7093
RAET1L	154064	ENSG00000155918	2.70796	1.59687	8.66486	2.05e-14	5.09e-13	22.3322
SMURF1	57154	ENSG00000198742	1.10332	5.7686	8.66359	2.06e-14	5.12e-13	21.8032
TMEM141	85014	ENSG00000244187	-1.10197	5.83527	-8.66056	2.1e-14	5.2e-13	21.7845
CXCL9	4283	ENSG00000138755	4.7527	-0.403006	8.6581	2.13e-14	5.27e-13	22.031
KIF22	3835	ENSG00000079616	-1.01675	6.58032	-8.65442	2.17e-14	5.37e-13	21.6778
NRIP1	8204	ENSG00000180530	1.15275	6.02078	8.64819	2.24e-14	5.55e-13	21.6951
FLT3LG	2323	ENSG00000090554	2.34348	1.98225	8.6422	2.32e-14	5.72e-13	22.1816
ZFYVE21	79038	ENSG00000100711	-1.24295	4.91579	-8.63743	2.38e-14	5.87e-13	21.7634
KRTAP1-1	81851	ENSG00000188581	1.44247	4.03831	8.6338	2.43e-14	5.98e-13	21.8531
CHDH	55349	ENSG00000016391	-1.45518	4.09154	-8.63025	2.48e-14	6.09e-13	21.8377
GPX1	2876	ENSG00000233276	-0.987685	7.30787	-8.61964	2.62e-14	6.45e-13	21.4257
ASAP2	8853	ENSG00000151693	1.03028	6.53757	8.61597	2.68e-14	6.57e-13	21.4707
COL16A1	1307	ENSG00000084636	1.80042	2.99348	8.61443	2.7e-14	6.62e-13	21.9036
NDUFA4	4697	ENSG00000189043	-0.892302	7.74534	-8.60953	2.77e-14	6.79e-13	21.335
BDKRB2	624	ENSG00000168398	2.74375	1.49387	8.60486	2.84e-14	6.96e-13	22.0143
FGF2	2247	ENSG00000138685	1.20543	5.08544	8.60345	2.87e-14	7e-13	21.5532
NFATC2	4773	ENSG00000101096	1.33332	4.40592	8.59903	2.94e-14	7.16e-13	21.6152
COPE	11316	ENSG00000105669	-0.998041	6.9255	-8.59888	2.94e-14	7.16e-13	21.3457
PDZD2	23037	ENSG00000133401	4.09191	-0.000631453	8.58577	3.16e-14	7.68e-13	21.7654
NME3	4832	ENSG00000103024	-1.19476	5.3903	-8.58376	3.19e-14	7.76e-13	21.4172
C1orf122	127687	ENSG00000197982	-1.14261	5.6078	-8.58366	3.19e-14	7.76e-13	21.3925
ASAP1	50807	ENSG00000153317	1.14711	5.47107	8.57525	3.34e-14	8.11e-13	21.3567
PMVK	10654	ENSG00000163344	-1.12949	5.56587	-8.56153	3.6e-14	8.73e-13	21.277
ALYREF	10189	ENSG00000183684	-1.03438	6.32352	-8.56128	3.61e-14	8.73e-13	21.1975
ERN1	2081	ENSG00000178607	1.92601	2.77275	8.56073	3.62e-14	8.75e-13	21.6501
CALCOCO2	10241	ENSG00000136436	0.950504	7.04482	8.55792	3.67e-14	8.88e-13	21.1116
ZNF277	11179	ENSG00000198839	1.24907	4.8777	8.55427	3.75e-14	9.03e-13	21.312
TMPRSS3	64699	ENSG00000160183	1.32063	4.4108	8.55347	3.76e-14	9.06e-13	21.3677
TMED2	10959	ENSG00000086598	-0.84288	8.69877	-8.54708	3.9e-14	9.37e-13	20.9237
KIF12	113220	ENSG00000136883	-1.6233	3.53883	-8.54243	4e-14	9.6e-13	21.4483
USP53	54532	ENSG00000145390	1.22355	5.25144	8.53278	4.21e-14	1.01e-12	21.1526
PCNA	5111	ENSG00000132646	-0.946815	7.01833	-8.53229	4.22e-14	1.01e-12	20.9769
AGO2	27161	ENSG00000123908	1.15403	5.54242	8.52852	4.31e-14	1.03e-12	21.0967
GBX2	2637	ENSG00000168505	2.31936	2.08833	8.52789	4.33e-14	1.04e-12	21.5659
ACACA	31	ENSG00000275176	-0.871948	7.97491	-8.52618	4.37e-14	1.04e-12	20.8656
CTDSPL	10217	ENSG00000144677	-1.05796	5.94476	-8.52271	4.45e-14	1.06e-12	21.0266
ARMC6	93436	ENSG00000105676	-1.40482	4.10203	-8.51154	4.73e-14	1.13e-12	21.1956
USP25	29761	ENSG00000155313	1.23146	4.98325	8.50627	4.87e-14	1.16e-12	21.0405
ZNF608	57507	ENSG00000168916	1.53888	3.75891	8.50376	4.93e-14	1.17e-12	21.1922
ANGPTL4	51129	ENSG00000167772	1.50442	3.87175	8.50136	5e-14	1.19e-12	21.1628
AHSA1	10598	ENSG00000100591	-0.900244	7.55937	-8.50126	5e-14	1.19e-12	20.7638
STAT5A	6776	ENSG00000126561	1.96687	2.54605	8.49835	5.08e-14	1.2e-12	21.3378
MAML2	84441	ENSG00000184384	1.28428	4.85032	8.49814	5.09e-14	1.2e-12	21.013
RPS19BP1	91582	ENSG00000187051	-1.02099	6.49758	-8.49807	5.09e-14	1.2e-12	20.8391
DNAAF3	352909	ENSG00000167646	-2.04105	2.62492	-8.49623	5.14e-14	1.21e-12	21.3458
CALR	811	ENSG00000179218	-0.750947	9.68331	-8.48996	5.32e-14	1.25e-12	20.5397
KMO	8564	ENSG00000117009	4.81663	-0.832457	8.48745	5.39e-14	1.27e-12	21.0287
CLN6	54982	ENSG00000128973	-1.05204	5.98135	-8.48482	5.47e-14	1.29e-12	20.8181
DDIT4	54541	ENSG00000168209	0.830768	8.75206	8.48399	5.49e-14	1.29e-12	20.5778
C2CD4B	388125	ENSG00000205502	-1.80219	3.21327	-8.4812	5.58e-14	1.31e-12	21.1766
EGR2	1959	ENSG00000122877	3.03441	1.05649	8.48059	5.6e-14	1.31e-12	21.3537
ULK1	8408	ENSG00000177169	1.10425	5.70453	8.47189	5.87e-14	1.38e-12	20.7731
UROD	7389	ENSG00000126088	-1.18303	5.11199	-8.46682	6.03e-14	1.41e-12	20.8181
OTUD4	54726	ENSG00000164164	1.18234	5.20312	8.46296	6.16e-14	1.44e-12	20.781
MUC4	4585	ENSG00000273822	2.63274	1.58468	8.46078	6.23e-14	1.46e-12	21.2412
ACLY	47	ENSG00000131473	-0.825739	8.64566	-8.45962	6.27e-14	1.46e-12	20.4548
NEDD1	121441	ENSG00000139350	1.14012	5.7289	8.45684	6.37e-14	1.48e-12	20.6894
HOGA1	112817	ENSG00000241935	-2.08094	2.5273	-8.45097	6.58e-14	1.53e-12	21.1184
CENPA	1058	ENSG00000115163	-1.38951	4.12017	-8.44204	6.9e-14	1.61e-12	20.8178
CRYZ	1429	ENSG00000116791	-1.00267	6.81989	-8.43811	7.05e-14	1.64e-12	20.4861
UCP2	7351	ENSG00000175567	-1.47412	3.85884	-8.43394	7.21e-14	1.67e-12	20.8141
PPP4R2	151987	ENSG00000163605	1.23452	5.03618	8.43312	7.24e-14	1.68e-12	20.6399
EMP3	2014	ENSG00000142227	-1.18781	5.04626	-8.42919	7.4e-14	1.71e-12	20.6231
FBXO32	114907	ENSG00000156804	1.28364	4.47966	8.422	7.7e-14	1.78e-12	20.6496
NUAK1	9891	ENSG00000074590	1.37692	4.07291	8.42018	7.77e-14	1.8e-12	20.6956
HMGCR	3156	ENSG00000113161	-0.892002	7.92502	-8.4186	7.84e-14	1.81e-12	20.2887
TUBA4A	7277	ENSG00000127824	-0.896004	7.57228	-8.41773	7.88e-14	1.82e-12	20.312
UPK1B	7348	ENSG00000114638	-1.34096	4.28282	-8.41403	8.04e-14	1.85e-12	20.6436
THRA	7067	ENSG00000126351	-0.916659	7.39179	-8.41103	8.17e-14	1.88e-12	20.2907
TSR3	115939	ENSG00000007520	-1.05689	6.13918	-8.40325	8.52e-14	1.96e-12	20.3628
EIF1	10209	ENSG00000173812	0.770125	9.36767	8.39676	8.83e-14	2.03e-12	20.06
PLD1	5337	ENSG00000075651	1.03173	6.05597	8.39387	8.97e-14	2.06e-12	20.3167
CHRNA5	1138	ENSG00000169684	-1.21599	4.84996	-8.38949	9.18e-14	2.1e-12	20.4339
NDUFAB1	4706	ENSG00000004779	-0.946172	6.91135	-8.38616	9.35e-14	2.14e-12	20.1977
GBP1P1	NA	ENSG00000225492	5.40684	-1.54644	8.3858	9.37e-14	2.14e-12	20.2798
CALM3	808	ENSG00000160014	-0.836444	8.28349	-8.38494	9.41e-14	2.15e-12	20.0796
CEBPG	1054	ENSG00000153879	0.991013	6.38993	8.38467	9.42e-14	2.15e-12	20.2348
TIMM8B	26521	ENSG00000150779	-1.24846	4.79902	-8.38014	9.66e-14	2.2e-12	20.3913
NDUFA11	126328	ENSG00000174886	-1.06225	6.00924	-8.37446	9.96e-14	2.27e-12	20.2213
SPR	6697	ENSG00000116096	-1.02977	6.06694	-8.37205	1.01e-13	2.3e-12	20.2018
PIK3R1	5295	ENSG00000145675	1.05745	6.25737	8.37083	1.02e-13	2.31e-12	20.1736
PRADC1	84279	ENSG00000135617	-1.43065	4.06118	-8.36936	1.02e-13	2.32e-12	20.4371
CSGALNACT1	55790	ENSG00000147408	1.14957	5.30327	8.36777	1.03e-13	2.34e-12	20.2567
GMNN	51053	ENSG00000112312	-0.93279	7.10707	-8.35891	1.08e-13	2.45e-12	20.0342
ATP6V0C	527	ENSG00000185883	-0.94419	7.17927	-8.35886	1.08e-13	2.45e-12	20.0279
GCAT	23464	ENSG00000100116	-1.27222	4.61639	-8.35839	1.09e-13	2.46e-12	20.2973
STARD13	90627	ENSG00000133121	1.47215	3.72498	8.35027	1.14e-13	2.56e-12	20.3698
HSD17B10	3028	ENSG00000072506	-0.983287	6.54192	-8.35015	1.14e-13	2.56e-12	20.0376
IDH2	3418	ENSG00000182054	-0.91436	7.21115	-8.34493	1.17e-13	2.64e-12	19.95
SHROOM2	357	ENSG00000146950	1.1879	4.94814	8.34404	1.17e-13	2.64e-12	20.1714
TMEM129	92305	ENSG00000168936	-1.14996	5.29119	-8.34364	1.18e-13	2.65e-12	20.1339
CENPV	201161	ENSG00000166582	-1.32524	4.40017	-8.3377	1.22e-13	2.73e-12	20.2181
DNPH1	10591	ENSG00000112667	-1.06541	6.15977	-8.33516	1.23e-13	2.77e-12	19.995
MPND	84954	ENSG00000008382	-1.58393	3.48404	-8.33503	1.23e-13	2.77e-12	20.343
RAI14	26064	ENSG00000039560	0.972265	6.62035	8.33362	1.24e-13	2.78e-12	19.939
METTL7A	25840	ENSG00000185432	-3.10647	1.09805	-8.32887	1.28e-13	2.85e-12	20.5498
NDUFA2	4695	ENSG00000131495	-1.07035	5.90172	-8.31768	1.36e-13	3.03e-12	19.9266
MCCC1	56922	ENSG00000078070	-1.03275	5.97102	-8.31637	1.36e-13	3.04e-12	19.9124
SOD3	6649	ENSG00000109610	-1.08972	6.182	-8.31125	1.4e-13	3.13e-12	19.8644
CDC14A	8556	ENSG00000079335	1.88452	2.61787	8.3105	1.41e-13	3.14e-12	20.3272
EFTUD2	9343	ENSG00000108883	-0.897109	7.30964	-8.30646	1.44e-13	3.2e-12	19.735
BCAP31	10134	ENSG00000185825	-0.797416	8.80474	-8.30484	1.45e-13	3.23e-12	19.6092
TREX1	11277	ENSG00000213689	1.37854	4.15688	8.30364	1.46e-13	3.24e-12	20.0601
LCA5	167691	ENSG00000135338	1.25802	4.73154	8.30183	1.48e-13	3.27e-12	19.9723
CXorf38	159013	ENSG00000185753	1.18297	4.90321	8.30163	1.48e-13	3.27e-12	19.9494
TP53INP2	58476	ENSG00000078804	1.4749	3.62946	8.29978	1.49e-13	3.3e-12	20.1124
CPNE1	8904	ENSG00000214078	-0.869071	7.65997	-8.29974	1.49e-13	3.3e-12	19.67
NEDD4L	23327	ENSG00000049759	0.859686	7.75901	8.2944	1.54e-13	3.39e-12	19.6331
VGLL3	389136	ENSG00000206538	1.23695	5.13941	8.29158	1.56e-13	3.44e-12	19.868
NDUFA13	51079	ENSG00000186010	-0.987539	6.58016	-8.28807	1.59e-13	3.51e-12	19.7009
ZEB1	6935	ENSG00000148516	1.89661	2.66167	8.28366	1.63e-13	3.58e-12	20.1783
KLF11	8462	ENSG00000172059	1.23247	4.70864	8.28364	1.63e-13	3.58e-12	19.8771
RPUSD1	113000	ENSG00000007376	-1.08206	5.77904	-8.27802	1.68e-13	3.69e-12	19.7273
LYZ	4069	ENSG00000090382	-0.844883	8.05933	-8.27252	1.73e-13	3.8e-12	19.4926
DRAM1	55332	ENSG00000136048	1.06422	5.62898	8.27071	1.75e-13	3.83e-12	19.6988
MDH1	4190	ENSG00000014641	-0.878515	7.51374	-8.2678	1.77e-13	3.89e-12	19.5106
DNAH17	8632	ENSG00000187775	3.40793	0.652133	8.2597	1.85e-13	4.06e-12	20.1672
E2F1	1869	ENSG00000101412	-0.956201	6.61961	-8.25906	1.86e-13	4.07e-12	19.5413
MSL2	55167	ENSG00000174579	1.02153	6.06427	8.25475	1.9e-13	4.16e-12	19.5687
ARL4D	379	ENSG00000175906	1.75483	2.92074	8.25439	1.91e-13	4.16e-12	19.9838
TSPAN3	10099	ENSG00000140391	-0.78464	8.74958	-8.25417	1.91e-13	4.16e-12	19.3414
TUBE1	51175	ENSG00000074935	1.384	3.94352	8.25084	1.95e-13	4.23e-12	19.8055
ANXA5	308	ENSG00000164111	-0.793125	8.66945	-8.25032	1.95e-13	4.24e-12	19.3269
MUC1	4582	ENSG00000185499	1.05107	5.84565	8.24993	1.95e-13	4.24e-12	19.5652
BAZ1A	11177	ENSG00000198604	1.07321	5.72068	8.24355	2.02e-13	4.39e-12	19.5438
HMG20B	10362	ENSG00000064961	-1.06455	5.7281	-8.24207	2.04e-13	4.42e-12	19.5397
NCF2	4688	ENSG00000116701	1.54482	3.39824	8.24194	2.04e-13	4.42e-12	19.8406
ALG1	56052	ENSG00000033011	-1.12847	5.22549	-8.23662	2.1e-13	4.54e-12	19.5673
NDUFAF3	25915	ENSG00000178057	-0.968497	6.71693	-8.23636	2.1e-13	4.54e-12	19.411
UQCRQ	27089	ENSG00000164405	-0.880121	7.66608	-8.23277	2.14e-13	4.63e-12	19.3105
MYH10	4628	ENSG00000133026	-1.10045	5.46034	-8.2323	2.15e-13	4.63e-12	19.5171
MBD3	53615	ENSG00000071655	-1.10069	5.61203	-8.232	2.15e-13	4.64e-12	19.4989
SEC16B	89866	ENSG00000120341	1.45466	3.67413	8.2283	2.2e-13	4.73e-12	19.7251
CALM1	801	ENSG00000198668	-0.851036	7.788	-8.2242	2.25e-13	4.83e-12	19.2548
SESN2	83667	ENSG00000285069	1.25017	4.50644	8.21534	2.36e-13	5.06e-12	19.5382
IRF2	3660	ENSG00000168310	1.13164	5.1238	8.214	2.37e-13	5.09e-12	19.4533
IPO4	79711	ENSG00000196497	-1.15111	5.05434	-8.2135	2.38e-13	5.1e-12	19.4638
LST1	7940	ENSG00000223465	5.54864	-2.0311	8.21155	2.4e-13	5.15e-12	19.3033
GPX2	2877	ENSG00000176153	-0.916167	7.08774	-8.20534	2.49e-13	5.31e-12	19.212
HS6ST1	9394	ENSG00000136720	-1.0576	5.72975	-8.20226	2.53e-13	5.4e-12	19.3267
CSRNP2	81566	ENSG00000110925	1.28603	4.32797	8.2015	2.54e-13	5.41e-12	19.4889
GPI	2821	ENSG00000282019	-0.78586	8.81259	-8.20063	2.55e-13	5.43e-12	19.0499
PPP4R4	57718	ENSG00000119698	3.51508	0.399443	8.19592	2.62e-13	5.57e-12	19.8192
TFAP2A	7020	ENSG00000137203	1.13683	5.0772	8.18887	2.72e-13	5.78e-12	19.3244
RBM39	9584	ENSG00000131051	0.832436	8.03274	8.18855	2.72e-13	5.78e-12	19.0444
RPA1	6117	ENSG00000132383	-0.97828	6.30771	-8.18621	2.76e-13	5.85e-12	19.1813
AGR2	10551	ENSG00000106541	-0.893203	7.31214	-8.17884	2.87e-13	6.08e-12	19.0511
C15orf39	56905	ENSG00000167173	0.963535	6.57695	8.17373	2.95e-13	6.25e-12	19.0864
PLEKHG7	440107	ENSG00000187510	3.45987	0.437882	8.16973	3.01e-13	6.37e-12	19.6863
THAP11	57215	ENSG00000168286	-1.07307	5.55332	-8.16968	3.01e-13	6.37e-12	19.172
RPS9	6203	ENSG00000278270	-0.795204	8.75228	-8.16508	3.09e-13	6.52e-12	18.8643
MACROD1	28992	ENSG00000133315	-1.1764	5.14819	-8.16189	3.14e-13	6.63e-12	19.1776
WWC1	23286	ENSG00000113645	0.833239	7.9755	8.16165	3.15e-13	6.63e-12	18.9052
IER5L	389792	ENSG00000188483	-1.06494	6.58058	-8.16157	3.15e-13	6.63e-12	19.0245
DPYSL3	1809	ENSG00000113657	-1.01359	5.95116	-8.16113	3.16e-13	6.64e-12	19.0834
COX6A1	1337	ENSG00000111775	-0.888595	7.36624	-8.15922	3.19e-13	6.7e-12	18.9416
ENDOG	2021	ENSG00000167136	-1.83289	2.9002	-8.15827	3.2e-13	6.73e-12	19.4983
RUNX1	861	ENSG00000159216	0.958641	6.4808	8.15701	3.23e-13	6.77e-12	19.0059
UBL5	59286	ENSG00000198258	-0.96156	6.69841	-8.15264	3.3e-13	6.92e-12	18.965
POP5	51367	ENSG00000167272	-1.23222	4.55773	-8.14762	3.39e-13	7.11e-12	19.1769
PRKDC	5591	ENSG00000253729	-0.944963	6.82765	-8.14656	3.41e-13	7.14e-12	18.9207
ZC3H4	23211	ENSG00000130749	1.02051	5.90009	8.14042	3.53e-13	7.37e-12	18.9742
HSP90AB1	3326	ENSG00000096384	-0.609924	11.6983	-8.14011	3.53e-13	7.38e-12	18.5082
FBL	2091	ENSG00000280548	-0.793814	8.69039	-8.13919	3.55e-13	7.41e-12	18.7307
POGZ	23126	ENSG00000143442	0.971669	6.31891	8.12967	3.74e-13	7.79e-12	18.8754
TRIM31	11074	ENSG00000233573	0.908834	6.91547	8.1208	3.92e-13	8.16e-12	18.7734
ZEB2	9839	ENSG00000169554	3.31252	0.496732	8.11261	4.1e-13	8.52e-12	19.3998
TUBA1C	84790	ENSG00000167553	-0.774679	8.80066	-8.11158	4.12e-13	8.56e-12	18.5749
NDUFB10	4716	ENSG00000140990	-0.940986	6.6627	-8.10839	4.19e-13	8.7e-12	18.7321
COMMD9	29099	ENSG00000110442	-1.28349	4.32299	-8.10692	4.23e-13	8.76e-12	18.9942
NCEH1	57552	ENSG00000144959	0.821578	8.42481	8.10312	4.31e-13	8.93e-12	18.5581
KIAA0100	9703	ENSG00000007202	-0.884615	7.23554	-8.10303	4.31e-13	8.93e-12	18.6528
HMGB3	3149	ENSG00000029993	-0.956205	6.39865	-8.10107	4.36e-13	9.02e-12	18.718
VKORC1	79001	ENSG00000167397	-0.961919	6.54022	-8.09926	4.4e-13	9.1e-12	18.6951
GPBP1	65056	ENSG00000062194	0.886436	7.29881	8.09655	4.47e-13	9.21e-12	18.6119
ONECUT2	9480	ENSG00000119547	-0.91966	7.07273	-8.0965	4.47e-13	9.21e-12	18.632
KCNMB4	27345	ENSG00000135643	-1.27654	4.41751	-8.0951	4.5e-13	9.27e-12	18.9179
NAT14	57106	ENSG00000090971	-1.11482	5.32607	-8.09369	4.54e-13	9.34e-12	18.7928
TJP1	7082	ENSG00000277401	1.0439	5.78529	8.08574	4.73e-13	9.73e-12	18.6948
MCM2	4171	ENSG00000073111	-0.875097	7.31935	-8.08021	4.88e-13	1e-11	18.5242
ICMT	23463	ENSG00000116237	-0.905197	6.86702	-8.07755	4.95e-13	1.02e-11	18.5491
GPS1	2873	ENSG00000169727	-0.940648	6.62393	-8.07602	4.99e-13	1.02e-11	18.5632
RHOB	388	ENSG00000143878	0.812602	8.20923	8.06888	5.18e-13	1.06e-11	18.3923
TMED9	54732	ENSG00000184840	-0.764616	9.08066	-8.06684	5.24e-13	1.07e-11	18.3151
CASR	846	ENSG00000036828	-1.81424	2.8027	-8.06268	5.36e-13	1.09e-11	19.0056
DCXR	51181	ENSG00000169738	-1.15219	5.01033	-8.06183	5.38e-13	1.1e-11	18.6612
IVNS1ABP	10625	ENSG00000116679	-0.872119	7.27587	-8.05578	5.56e-13	1.13e-11	18.3978
OAZ1	4946	ENSG00000104904	-0.800581	8.76235	-8.05539	5.57e-13	1.14e-11	18.2785
NOC4L	79050	ENSG00000184967	-1.11339	5.50901	-8.05449	5.6e-13	1.14e-11	18.5644
YOD1	55432	ENSG00000180667	1.15949	5.60884	8.05292	5.65e-13	1.15e-11	18.5402
KLHDC7B	113730	ENSG00000130487	3.6661	0.19007	8.05168	5.68e-13	1.15e-11	19.044
[truncated: 19,846 more rows]

## Sheet: Sheet 4
Sheet 4: A549 Mock vs. IAV DE results
[truncated: 20,900 more rows]

## Sheet: Sheet 5
Sheet 5: Control vs. SARS-CoV-2 positive human nasopharyngeal samples DE results
[truncated: 9,598 more rows]

[truncated: 5 more sheets: Sheet 6, Sheet 7, Sheet 8, Sheet 9, Sheet 10]
