# Supplementary material for: Network Analysis and Transcriptome Profiling Identify Autophagic and Mitochondrial Dysfunctions in SARS-CoV-2 Infection
Source: Front Genet. 2021 Mar 16;12:599261. doi: 10.3389/fgene.2021.599261 (PMC8008150; doi:10.3389/fgene.2021.599261)
Supplement: Supplementary Table 4 — Pathway Enrichment analysis results of GDE genes in COVID-19 transcriptomics comparisons. [file Table_4.XLSX]

## Sheet: Table of Contents
	Table of Contents
1	Sheet 1: Pathway Enrichment result of DE genes in hACE2 transduced A549 cells Mock vs. SARS-CoV-2 comparison (high MOI)
2	Sheet 2: Pathway Enrichment result of upregulated DE genes in hACE2 transduced A549 cells Mock vs. SARS-CoV-2 comparison (high MOI)
3	Sheet 3: Pathway Enrichment result of downregulated DE genes in hACE2 transduced A549 cells Mock vs. SARS-CoV-2 comparison (high MOI)
4	Sheet 4: Pathway Enrichment result of DE genes in hACE2 transduced A549 cells Mock vs. SARS-CoV-2 comparison (low MOI)
5	Sheet 5: Pathway Enrichment result of DE genes in the blue module
6	Sheet 6: Pathway Enrichment result of DE genes in the turquoise module
7	Sheet 7: Pathway Enrichment result of DE genes A549 cells Mock vs. IAV comparison
8	Sheet 8: Pathway Enrichment of upregulated DE genes in A549 cells Mock vs. IAV comparison
9	Sheet 9: Pathway Enrichment of downregulated DE genes in A549 cells Mock vs. IAV comparison
10	Sheet 10: Pathway Enrichment result of DE genes in Calu3 Mock vs. SARS-CoV-2 comparison
11	Sheet 11: Pathway Enrichment result of upregulated DE genes in Calu3 Mock vs. SARS-CoV-2 comparison
12	Sheet 12: Pathway Enrichment result of upregulated DE genes in Calu3 Mock vs. MERS-CoV comparison
13	Sheet 13: Pathway Enrichment result of downregulated DE genes in Calu3 Mock vs. SARS-CoV-2 comparison
14	Sheet 14: Pathway Enrichment result of downregulated DE genes in Calu3 Mock vs. MERS-CoV comparison
15	Sheet 15: Pathway Enrichment result of DE genes in control vs. SARS-CoV-2 positive comparison (human nasopharyngeal samples)
16	Sheet 16: Pathway Enrichment result of DE genes in control vs. high viral load positive comparison (old (age >60 years) human nasopharyngeal samples)
17	Sheet 17: Pathway Enrichment result of DE genes in control vs. high viral load positive comparison (young (age <40 years) human nasopharyngeal samples)
18	Sheet 18: Pathway Enrichment of upregulated DE genes in lung biopsy samples Healthy vs. COVID-19 comparison
19	Sheet 19: Pathway Enrichment of downregulated DE genes in lung biopsy samples Healthy vs. COVID-19 comparison

## Sheet: Sheet 1
Sheet 1: Pathway Enrichment result of DE genes in hACE2 transduced A549 cells Mock vs. SARS-CoV-2 comparison (high MOI)
GO	ONTOLOGY	ID	Description	GeneRatio	BgRatio	pvalue	p.adjust	qvalue	geneID	Count
GO:0006401	BP	GO:0006401	RNA catabolic process	263/7099	368/17913	8.12745e-36	3.46576e-32	2.40458e-32	AGO1/AGO2/AKT1/ANGEL2/ANP32A/APEX1/AXIN2/BTG2/CACNG7/CARHSP1/CASC3/CIRBP/CNOT10/CNOT11/CNOT2/CNOT3/CNOT4/CNOT6/CNOT6L/CNOT7/CNOT8/CPEB3/CSDE1/DCP1A/DCP1B/DCP2/DCPS/DDX5/DDX6/DEDD2/DHX34/DHX36/DHX9/DIS3/DIS3L/DKC1/EDC3/EDC4/EIF3E/EIF4A3/EIF4G1/ELAVL1/ERN1/ETF1/EXOSC1/EXOSC2/EXOSC4/EXOSC5/EXOSC9/FASTKD3/FEN1/FMR1/FTO/GIGYF2/GSPT1/GSPT2/GTPBP1/HBS1L/HNRNPA0/HNRNPC/HNRNPD/HNRNPR/HNRNPU/HSPA1A/HSPA8/H…	263
GO:0006402	BP	GO:0006402	mRNA catabolic process	246/7099	338/17913	1.11296e-35	3.46576e-32	2.40458e-32	AGO1/AGO2/AKT1/ANGEL2/ANP32A/APEX1/AXIN2/BTG2/CACNG7/CARHSP1/CASC3/CIRBP/CNOT10/CNOT11/CNOT2/CNOT3/CNOT4/CNOT6/CNOT6L/CNOT7/CNOT8/CPEB3/CSDE1/DCP1A/DCP1B/DCP2/DCPS/DDX5/DDX6/DHX34/DHX36/DHX9/DIS3/EDC3/EDC4/EIF3E/EIF4A3/EIF4G1/ELAVL1/ERN1/ETF1/EXOSC1/EXOSC2/EXOSC4/EXOSC5/EXOSC9/FASTKD3/FMR1/FTO/GIGYF2/GSPT1/GSPT2/GTPBP1/HBS1L/HNRNPA0/HNRNPC/HNRNPD/HNRNPR/HNRNPU/HSPA1A/HSPA8/HSPB1/IGF2BP1/IGF2BP2/K…	246
GO:0010498	BP	GO:0010498	proteasomal protein catabolic process	262/7099	382/17913	6.25564e-31	1.29867e-27	9.01032e-28	AKT1/ALAD/AMFR/ANAPC1/ANAPC10/ANAPC11/ANAPC16/ANAPC2/ANAPC5/ARAF/ARNTL/ARRB1/ARRB2/ATE1/AURKA/BAG2/BAG5/BCAP31/BFAR/BIRC2/BUB3/CAV1/CCDC47/CCNB1/CDC23/CDC26/CDC27/CDC34/CDK1/CDK2/CLEC16A/CLOCK/CLU/COMMD1/CRBN/CSNK1A1/CSNK1D/CSNK1E/CTNNB1/CUL3/CUL4A/CUL4B/DAB2/DAB2IP/DDA1/DDB1/DDIT3/DDRGK1/DERL2/DNAJB2/DNAJC10/DVL1/EDEM1/MMP24-AS1-EDEM2/EDEM2/ERLEC1/ERLIN2/FAF2/FAM122A/FBXL17/FBXL18/FBXL19/FBXL2/F…	262
GO:0072594	BP	GO:0072594	establishment of protein localization to organelle	298/7099	452/17913	2.67135e-30	4.15929e-27	2.88576e-27	ABLIM3/ACD/ACOT2/ACOT8/ACOX3/AGK/AGPS/AIP/AKT1/AP3M1/APPL1/APPL2/ARIH2/ARNTL/ATG13/BAAT/BAD/BAG3/BAG4/BAX/BCL2L11/BID/BMF/BNIP3L/BRCA2/CALM3/CASP8/CAT/CCT3/CCT4/CCT5/CCT6A/CCT7/CCT8/CDH1/CHMP4A/CHMP4B/CHP1/CLU/CRAT/CROT/CSNK2A2/DDIT3/DECR2/DHRS4/DKC1/DMAP1/DNAJA1/DNAJC19/DRD1/ECH1/ECI2/ECT2/EHHADH/EPHX2/FBXO7/FBXW7/FERMT1/FIS1/FLNA/FZD5/GCC2/GNPAT/GNPTAB/GSK3A/GSTK1/HAX1/HDAC3/HK1/HK2/HMGCL/HSD17…	298
GO:0006914	BP	GO:0006914	autophagy	307/7099	471/17913	7.46877e-30	7.75259e-27	5.37883e-27	ABL1/ABL2/ACBD5/ACER2/ADRB2/AKT1/AMBRA1/ANXA7/ARSB/ATG10/ATG12/ATG13/ATG14/ATG2A/ATG3/ATG4B/ATG4C/ATG4D/ATG9A/ATP13A2/ATP6V0A1/ATP6V0A2/ATP6V0C/ATP6V0D1/ATP6V0E1/ATP6V0E2/ATP6V1A/ATP6V1B1/ATP6V1B2/ATP6V1C2/ATP6V1D/ATP6V1E1/ATP6V1G2/BAD/BAG3/BCL2L11/BECN1/BMF/BNIP3L/C9orf72/CALCOCO2/CAPN1/CAPNS1/CASP3/CDC37/CDK5/CDK5R1/CHMP2B/CHMP4A/CHMP4B/CHMP6/CISD2/CLEC16A/CLN3/CLTC/CLU/CSNK2A1/CSNK2A2/CSNK2B/C…	307
GO:0061919	BP	GO:0061919	process utilizing autophagic mechanism	307/7099	471/17913	7.46877e-30	7.75259e-27	5.37883e-27	ABL1/ABL2/ACBD5/ACER2/ADRB2/AKT1/AMBRA1/ANXA7/ARSB/ATG10/ATG12/ATG13/ATG14/ATG2A/ATG3/ATG4B/ATG4C/ATG4D/ATG9A/ATP13A2/ATP6V0A1/ATP6V0A2/ATP6V0C/ATP6V0D1/ATP6V0E1/ATP6V0E2/ATP6V1A/ATP6V1B1/ATP6V1B2/ATP6V1C2/ATP6V1D/ATP6V1E1/ATP6V1G2/BAD/BAG3/BCL2L11/BECN1/BMF/BNIP3L/C9orf72/CALCOCO2/CAPN1/CAPNS1/CASP3/CDC37/CDK5/CDK5R1/CHMP2B/CHMP4A/CHMP4B/CHMP6/CISD2/CLEC16A/CLN3/CLTC/CLU/CSNK2A1/CSNK2A2/CSNK2B/C…	307
GO:0043161	BP	GO:0043161	proteasome-mediated ubiquitin-dependent protein catabolic process	230/7099	328/17913	1.74886e-29	1.55599e-26	1.07956e-26	AKT1/AMFR/ANAPC1/ANAPC10/ANAPC11/ANAPC16/ANAPC2/ANAPC5/ARAF/ARNTL/ARRB1/ARRB2/AURKA/BAG5/BCAP31/BFAR/BIRC2/BUB3/CAV1/CCDC47/CCNB1/CDC23/CDC26/CDC27/CDC34/CDK1/CDK2/CLEC16A/CLOCK/CLU/COMMD1/CRBN/CSNK1A1/CSNK1D/CSNK1E/CTNNB1/CUL3/CUL4A/DAB2/DDA1/DDB1/DDIT3/DDRGK1/DERL2/DNAJB2/DNAJC10/DVL1/EDEM1/MMP24-AS1-EDEM2/EDEM2/ERLIN2/FAF2/FAM122A/FBXL17/FBXL18/FBXL19/FBXL2/FBXL3/FBXL5/FBXL7/FBXO22/FBXO31/FBXO…	230
GO:0008380	BP	GO:0008380	RNA splicing	288/7099	440/17913	1.59853e-28	1.24446e-25	8.63416e-26	ACIN1/AHNAK/AKAP17A/AKAP8L/ARL6IP4/BCAS2/BUD13/C1QBP/C2orf49/CACTIN/CASC3/CCAR1/CD2BP2/CDC40/CDC5L/CDK12/CELF1/CELF5/CHERP/CIR1/CLASRP/CLK1/CLK2/CLK3/CLK4/CLNS1A/CLP1/CPSF1/CPSF3/CPSF7/CRNKL1/CSTF1/CSTF2T/CSTF3/CTNNBL1/CWC15/CWC22/CWC25/DCPS/DDX1/DDX17/DDX20/DDX39A/DDX41/DDX42/DDX47/DDX5/DHX15/DHX35/DHX38/DHX9/DNAJC8/DYRK1A/ECD/EFTUD2/EIF4A3/ELAVL1/ERN1/FAM98B/FASTK/FIP1L1/FMR1/FRG1/FUS/GEMIN2/GE…	288
GO:0006397	BP	GO:0006397	mRNA processing	314/7099	499/17913	1.56317e-26	1.08172e-23	7.50506e-24	ACIN1/ADAR/AHCYL1/AKAP17A/AKAP8L/APP/ARL6IP4/BCAS2/BUD13/C1QBP/CACTIN/CASC3/CCAR1/CCNB1/CCNT1/CD2BP2/CDC40/CDC5L/CDK11A/CDK12/CDK7/CDK9/CELF1/CELF5/CHERP/CIR1/CLASRP/CLNS1A/CLP1/CNOT6L/CPEB3/CPSF1/CPSF3/CPSF6/CPSF7/CRNKL1/CSTF1/CSTF2T/CSTF3/CTNNBL1/CWC15/CWC22/CWC25/DCPS/DDX1/DDX17/DDX20/DDX39A/DDX41/DDX42/DDX47/DDX5/DHX15/DHX35/DHX36/DHX38/DHX9/DNAJC8/DYRK1A/ECD/EFTUD2/EIF4A3/ELAVL1/ERCC2/ERN1/F…	314
GO:0006605	BP	GO:0006605	protein targeting	242/7099	364/17913	1.34471e-25	8.37487e-23	5.81058e-23	ABLIM3/ACOT2/ACOT8/ACOX3/AGK/AGPS/AIP/AKAP12/AKAP6/AKT2/ANK3/AP1M2/AP1S3/AP3M1/AP4E1/ARIH2/ARL6/ATG13/ATG3/BAAT/BAG3/BAG4/BID/BNIP3L/CAT/CDC37/CDK5/CDK5R1/CHM/CHMP4A/CHMP4B/CHP1/CLU/CRAT/CROT/CSNK2A2/DECR2/DHRS4/DNAJC19/ECH1/ECI2/EHHADH/EPHX2/ERBB2/FBXO7/FBXW7/FIS1/FZD5/GABARAP/GCC2/GDI1/GIPC1/GNPAT/GNPTAB/GSK3A/GSTK1/HAX1/HMGCL/HRAS/HSD17B4/HSP90AA1/HSPA1L/HSPA5/HSPA8/HTRA2/ICMT/IDE/IDH1/IMMP2L/…	242
GO:0019083	BP	GO:0019083	viral transcription	137/7099	177/17913	9.09087e-25	5.14709e-22	3.5711e-22	AAAS/CCL5/CCNT1/CCNT2/CDK9/CHD1/CTDP1/DHX9/EP300/GTF2B/GTF2F2/HDAC1/HMGA2/IFITM3/INPP5K/JUN/MDFIC/MON1B/NELFA/NELFB/NELFE/NUCKS1/NUP133/NUP153/NUP160/NUP188/NUP210/NUP35/NUP50/NUP54/NUP62/NUP85/NUP93/NUP98/POLR2A/POLR2C/POLR2D/POLR2E/POLR2F/POLR2G/POLR2I/POLR2J/POLR2K/POLR2L/POM121/POM121C/PSMC3/RAE1/RANBP2/RPL10/RPL10A/RPL12/RPL13/RPL13A/RPL14/RPL15/RPL17/RPL18/RPL18A/RPL19/RPL22/RPL23A/RPL24/RP…	137
GO:0019080	BP	GO:0019080	viral gene expression	144/7099	191/17913	6.15985e-24	3.19696e-21	2.21809e-21	AAAS/CCL5/CCNT1/CCNT2/CDK9/CHD1/CTDP1/DHX9/EIF3A/EIF3B/EIF3D/EIF3F/EIF3L/EP300/GTF2B/GTF2F2/HDAC1/HMGA2/IFITM3/INPP5K/JUN/MDFIC/MON1B/NELFA/NELFB/NELFE/NUCKS1/NUP133/NUP153/NUP160/NUP188/NUP210/NUP35/NUP50/NUP54/NUP62/NUP85/NUP93/NUP98/PCBP2/POLR2A/POLR2C/POLR2D/POLR2E/POLR2F/POLR2G/POLR2I/POLR2J/POLR2K/POLR2L/POM121/POM121C/PSMC3/PTBP1/RAE1/RANBP2/RPL10/RPL10A/RPL12/RPL13/RPL13A/RPL14/RPL15/RPL1…	144
GO:1903311	BP	GO:1903311	regulation of mRNA metabolic process	190/7099	275/17913	2.37256e-23	1.13664e-20	7.88612e-21	AGO2/AHCYL1/AKT1/ANGEL2/ANP32A/APEX1/AXIN2/BTG2/C1QBP/CACNG7/CARHSP1/CCNB1/CCNT1/CDK11A/CDK9/CELF5/CIRBP/CNOT6L/CNOT7/CNOT8/CPEB3/CPSF6/CPSF7/CWC22/DCP1A/DCP2/DDX17/DDX5/DHX34/DHX36/DHX9/DIS3/DYRK1A/EIF4G1/ELAVL1/EXOSC1/EXOSC2/EXOSC4/EXOSC5/EXOSC9/FASTKD3/FMR1/FTO/GIGYF2/GTPBP1/HNRNPA0/HNRNPA2B1/HNRNPC/HNRNPD/HNRNPK/HNRNPL/HNRNPR/HNRNPU/HSF1/HSPA1A/HSPA8/HSPB1/IGF2BP1/IGF2BP2/IWS1/JMJD6/KHDRBS1/K…	190
GO:0016236	BP	GO:0016236	macroautophagy	188/7099	272/17913	3.76947e-23	1.67687e-20	1.16343e-20	ADRB2/AKT1/AMBRA1/ATG10/ATG12/ATG13/ATG14/ATG2A/ATG3/ATG4B/ATG9A/ATP13A2/ATP6V0A1/ATP6V0A2/ATP6V0C/ATP6V0D1/ATP6V0E1/ATP6V0E2/ATP6V1A/ATP6V1B1/ATP6V1B2/ATP6V1C2/ATP6V1D/ATP6V1E1/ATP6V1G2/BAG3/BECN1/BNIP3L/C9orf72/CALCOCO2/CAPN1/CAPNS1/CASP3/CDC37/CDK5/CDK5R1/CHMP2B/CHMP4A/CHMP4B/CHMP6/CLEC16A/CLN3/CSNK2A1/CSNK2A2/CSNK2B/DYNLL2/EPM2A/ERN1/EXOC4/EXOC7/EXOC8/FUNDC1/GABARAP/GABARAPL1/GABARAPL2/GAPDH/…	188
GO:0048193	BP	GO:0048193	Golgi vesicle transport	205/7099	304/17913	4.97177e-23	2.06428e-20	1.43222e-20	ACSL3/ACTR10/ACTR1A/ANK1/ANK3/ANKFY1/AP1AR/AP1G1/AP2A1/AREG/ARF1/ARF3/ARF5/ARFGAP2/ARFGAP3/ARL3/BBS2/BET1/BLZF1/BNIP1/CAPZA2/CAPZB/CCDC22/CCDC93/CD55/CD59/CENPE/CNIH2/CNIH4/COG1/COG2/COG3/COG4/COG5/COG6/COG8/COL7A1/COMMD1/COPA/COPB1/COPB2/COPE/COPG1/COPG2/COPZ1/COPZ2/CREB3L2/CSK/CSNK1D/CTSC/CTSZ/CUL3/CUX1/CYTH3/DCTN1/DCTN2/DCTN3/DCTN4/DCTN5/DCTN6/DNM2/DYNC1H1/DYNC1LI2/DYNLL2/EHD3/ERGIC1/EXOC5/F5/…	205
GO:0000956	BP	GO:0000956	nuclear-transcribed mRNA catabolic process	146/7099	197/17913	5.61472e-23	2.18553e-20	1.51634e-20	AGO1/AGO2/BTG2/CASC3/CNOT10/CNOT11/CNOT2/CNOT3/CNOT4/CNOT6/CNOT6L/CNOT7/CNOT8/CPEB3/CSDE1/DCP1A/DCP1B/DCP2/DCPS/DDX5/DDX6/DHX34/DHX36/DIS3/EDC3/EDC4/EIF3E/EIF4A3/EIF4G1/ETF1/EXOSC1/EXOSC2/EXOSC4/EXOSC5/EXOSC9/GSPT1/GSPT2/HBS1L/LSM1/LSM3/LSM4/LSM5/LSM6/LSM7/MAGOH/MAGOHB/MLH1/MTPAP/NANOS1/NBAS/NCBP1/NT5C3B/PABPC1/PAN3/PARN/PATL1/PDE12/PELO/PNRC2/PPP2CA/PPP2R1A/PPP2R2A/RBM8A/RC3H1/RNPS1/RPL10/RPL10A…	146
GO:0016570	BP	GO:0016570	histone modification	263/7099	420/17913	5.79611e-22	2.12342e-19	1.47325e-19	ACTL6A/AKAP8L/APBB1/ARID4A/ARID4B/ARRB1/ASH1L/ASH2L/ASXL1/ATF2/ATXN7/ATXN7L3/AURKA/AUTS2/BAZ1A/BAZ1B/BAZ2A/BCL6/BCOR/BRCA1/BRCA2/BRCC3/BRD1/BRD4/BRD7/BRD8/BRPF1/CARM1/CBX8/CCNB1/CDK1/CDK2/CDK5/CDK9/CHEK1/CLOCK/COPRS/CPA4/CREBBP/CRTC2/CTBP1/CTNNB1/CUL4B/DDB1/DDB2/DMAP1/DOT1L/DPF2/DPY30/DR1/DRD1/DTX3L/EED/EHMT2/EID1/ELK4/EP300/EPC1/EPC2/EYA2/EYA3/EZH1/EZH2/FBL/FLCN/FMR1/GATA3/GTF2B/GTF3C4/HAT1/HCFC…	263
GO:0007005	BP	GO:0007005	mitochondrion organization	286/7099	466/17913	7.14303e-22	2.47149e-19	1.71475e-19	ABLIM3/ACAA2/ACAD9/AGK/AIFM2/AIP/AKT1/AKT3/ALAS1/ALKBH7/AMBRA1/APOO/ARIH2/ARRB2/ATF2/ATG13/ATG14/ATG3/ATP13A2/ATP2A1/ATP7A/BAD/BAG3/BAG4/BAX/BCL2L1/BCL2L11/BECN1/BID/BIK/BLOC1S2/BMF/BNIP3L/CALM3/CAMKMT/CASP8/CAV2/CDC37/CDK5/CHCHD10/CHCHD3/CHCHD6/CISD2/CLEC16A/CLU/CNP/COA1/COA3/COA4/COX14/COX16/CSNK2A2/CTSK/CTTN/CYCS/DDHD2/DHODH/DNAJA3/DNAJC19/EIF4G1/ESRRA/EYA2/FAM162A/FANCG/FASTKD3/FBXO7/FBXW7/FI…	286
GO:0016569	BP	GO:0016569	covalent chromatin modification	268/7099	433/17913	2.60305e-21	8.53253e-19	5.91996e-19	ACTL6A/AKAP8L/APBB1/ARID4A/ARID4B/ARRB1/ASH1L/ASH2L/ASXL1/ATF2/ATF7IP/ATXN7/ATXN7L3/AURKA/AUTS2/BAZ1A/BAZ1B/BAZ2A/BCL6/BCOR/BRCA1/BRCA2/BRCC3/BRD1/BRD4/BRD7/BRD8/BRPF1/CARM1/CBX8/CCNB1/CDK1/CDK2/CDK5/CDK9/CHD1/CHEK1/CLOCK/COPRS/CPA4/CREBBP/CRTC2/CTBP1/CTNNB1/CUL4B/DDB1/DDB2/DMAP1/DOT1L/DPF2/DPY30/DR1/DRD1/DTX3L/EED/EHMT2/EID1/ELK4/EP300/EPC1/EPC2/EYA2/EYA3/EZH1/EZH2/FBL/FLCN/FMR1/GATA3/GTF2B/GTF3…	268
GO:0097193	BP	GO:0097193	intrinsic apoptotic signaling pathway	187/7099	277/17913	3.31212e-21	1.03139e-18	7.15592e-19	ABL1/AEN/AIFM1/AKT1/APAF1/ARL6IP5/ATAD5/ATF4/ATP2A1/BAD/BAG5/BAX/BBC3/BCAP31/BCL2L1/BCL2L11/BCL3/BCLAF1/BDKRB2/BECN1/BID/BMF/BRCA1/BRCA2/CASP2/CASP3/CAV1/CD24/CD44/CDKN2D/CEBPB/CHAC1/CHEK2/CLU/CREB3/CRIP1/CUL2/CUL3/CUL4A/CUL5/CYLD/CYP1B1/DAB2IP/DDIT3/DDIT4/DDX3X/DDX5/DIABLO/DNAJA1/DNAJC10/DYRK2/EDA2R/EIF2AK3/ENO1/EP300/EPHA2/ERCC6/ERP29/FBXW7/FIS1/FLCN/FNIP2/GPX1/GRINA/GSKIP/HDAC1/HERPUD1/HINT1/H…	187
GO:0010506	BP	GO:0010506	regulation of autophagy	205/7099	314/17913	1.88474e-20	5.58961e-18	3.87813e-18	ABL1/ABL2/ACER2/ADRB2/AKT1/AMBRA1/ATG13/ATP13A2/ATP6V0A1/ATP6V0A2/ATP6V0C/ATP6V0D1/ATP6V0E1/ATP6V0E2/ATP6V1A/ATP6V1B1/ATP6V1B2/ATP6V1C2/ATP6V1D/ATP6V1E1/ATP6V1G2/BAD/BAG3/BCL2L11/BECN1/BMF/BNIP3L/C9orf72/CALCOCO2/CAPN1/CAPNS1/CASP3/CDC37/CDK5/CDK5R1/CHMP4A/CHMP4B/CISD2/CLEC16A/CSNK2A2/CTSA/CTTN/DAP/DAPK3/DDIT3/DHRSX/DRAM1/DRAM2/EEF1A1/EEF1A2/EIF4G1/EIF4G2/EP300/EPM2A/ERN1/EXOC4/EXOC7/EXOC8/FBXL2/…	205
GO:0006413	BP	GO:0006413	translational initiation	134/7099	183/17913	2.08871e-20	5.91294e-18	4.10246e-18	AGO2/ALKBH1/ATF4/BANK1/CCL5/CDC123/COPS5/DDX1/DDX3X/DHX33/DNAJC3/EIF1/EIF1AD/EIF1B/EIF2AK1/EIF2AK2/EIF2AK3/EIF2B1/EIF2B2/EIF2B3/EIF2S1/EIF2S2/EIF2S3/EIF3A/EIF3B/EIF3D/EIF3E/EIF3F/EIF3H/EIF3I/EIF3J/EIF3K/EIF3L/EIF3M/EIF4A2/EIF4B/EIF4E/EIF4E2/EIF4EBP1/EIF4G1/EIF4G2/EIF5/EIF5B/EIF6/FMR1/HABP4/HSPB1/IMPACT/KHDRBS1/LARP1/MTOR/NCBP1/NCK1/NCK2/NPM1/PABPC1/PPP1CA/PPP1R15A/PPP1R15B/RBM4/RPL10/RPL10A/RPL12…	134
GO:0009896	BP	GO:0009896	positive regulation of catabolic process	245/7099	392/17913	2.19039e-20	5.93119e-18	4.11512e-18	AADAC/ADAM8/ADAM9/ADRB2/AGO2/AKT1/AKT2/AMBRA1/AMER1/ASB9/ATG4B/AURKA/AXIN1/BAD/BAG2/BAG3/BAX/BCAP31/BCL2L11/BECN1/BNIP3L/BTG2/C9orf72/CALCOCO2/CAV1/CCDC22/CD81/CDC37/CDKN1B/CLEC16A/CLU/CNOT6L/CNOT7/CNOT8/CPEB3/CPT1A/CSNK1A1/CSNK1D/CSNK1E/CSNK2A1/CTSC/CUL4B/DAB2/DAB2IP/DDB1/DDRGK1/DHRSX/DHX36/DNAJB2/DTL/DTX3L/DVL1/EDEM1/MMP24-AS1-EDEM2/EDEM2/EPM2A/ESRRB/EZR/FAM122A/FBXL5/FBXO22/FBXO7/FBXW7/FLCN/FM…	245
GO:0072331	BP	GO:0072331	signal transduction by p53 class mediator	178/7099	264/17913	3.68549e-20	9.56383e-18	6.63549e-18	ACER2/AEN/AKT1/ANKRD1/ARID3A/ATAD5/ATR/AURKA/BAX/BCL3/BDKRB2/BOP1/BRCA1/BRCA2/BRD7/BRIP1/BRPF1/BTG2/CARM1/CASP2/CCNB1/CD44/CDK1/CDK2/CDK5/CDK5R1/CDK5RAP3/CDKN1B/CHEK1/CHEK2/CNOT10/CNOT11/CNOT2/CNOT3/CNOT4/CNOT6/CNOT6L/CNOT7/CNOT8/CRADD/CSNK2A1/CSNK2A2/CSNK2B/DDIT4/DDX5/DYRK1A/DYRK2/DYRK3/E2F4/E2F7/EDA2R/EHMT2/EP300/EXO1/FOXM1/FOXO3/GADD45A/HDAC1/HEXIM1/HINT1/HIPK1/HIPK2/HNRNPK/HUS1/IFI16/ING2/ING…	178
GO:0031331	BP	GO:0031331	positive regulation of cellular catabolic process	218/7099	341/17913	5.42111e-20	1.35051e-17	9.36996e-18	AADAC/ADAM8/ADAM9/ADRB2/AGO2/AKT1/AKT2/AMBRA1/AMER1/AURKA/AXIN1/BAD/BAG2/BAG3/BAX/BCAP31/BCL2L11/BECN1/BNIP3L/BTG2/C9orf72/CALCOCO2/CAV1/CCDC22/CD81/CDC37/CLEC16A/CLU/CNOT6L/CNOT7/CNOT8/CPEB3/CPT1A/CSNK1A1/CSNK1D/CSNK1E/CTSC/DAB2/DAB2IP/DDRGK1/DHRSX/DHX36/DNAJB2/DTX3L/DVL1/EDEM1/MMP24-AS1-EDEM2/EDEM2/EPM2A/ESRRB/EZR/FAM122A/FBXL5/FBXO22/FBXO7/FBXW7/FLCN/FMR1/FOXO1/FOXO3/FTO/GAPDHS/GBA/GCLC/GIGYF2…	218
GO:0000184	BP	GO:0000184	nuclear-transcribed mRNA catabolic process, nonsense-mediated decay	95/7099	118/17913	9.36355e-20	2.24293e-17	1.55617e-17	CASC3/DCP1A/DCP1B/DCP2/DHX34/EIF3E/EIF4A3/EIF4G1/ETF1/GSPT1/GSPT2/MAGOH/MAGOHB/NBAS/NCBP1/PABPC1/PARN/PNRC2/PPP2CA/PPP2R1A/PPP2R2A/RBM8A/RNPS1/RPL10/RPL10A/RPL12/RPL13/RPL13A/RPL14/RPL15/RPL17/RPL18/RPL18A/RPL19/RPL22/RPL23A/RPL24/RPL26/RPL27/RPL27A/RPL28/RPL29/RPL3/RPL30/RPL31/RPL32/RPL35/RPL35A/RPL36/RPL37/RPL37A/RPL4/RPL41/RPL5/RPL6/RPL7/RPL7A/RPL8/RPL9/RPLP0/RPLP1/RPLP2/RPS11/RPS12/RPS13/RPS1…	95
GO:0070646	BP	GO:0070646	protein modification by small protein removal	181/7099	273/17913	2.82624e-19	6.5192e-17	4.52309e-17	ACTB/ACTL6A/ADRB2/ADRM1/AR/ARRB2/ASXL1/ASXL2/ATXN7/ATXN7L3/BABAM1/BECN1/BIRC2/BIRC3/BRCA1/BRCC3/CDC25A/CDK1/COPS2/COPS5/COPS6/COPS7A/CYLD/DDB2/DDX58/EIF3F/EP300/FOXK1/FOXK2/GATA3/GPS1/HCFC1/IFIH1/IKBKG/INO80/INO80D/INO80E/ITCH/JOSD2/KAT2A/KAT2B/KEAP1/MBD5/MBD6/MCRS1/MDM2/MDM4/MYC/MYSM1/NEDD8/NFKBIA/OGT/OTUB1/OTUB2/OTUD1/OTUD3/OTUD4/OTUD6B/OTUD7B/PARK7/POLB/PSMA2/PSMA5/PSMA6/PSMA7/PSMB1/PSMB10/PSM…	181
GO:0045333	BP	GO:0045333	cellular respiration	128/7099	176/17913	3.89771e-19	8.66962e-17	6.01508e-17	ACO2/ADSL/AIFM2/ALDH5A1/BID/BLOC1S1/CAT/CCNB1/CDK1/CISD1/COQ9/COX15/COX4I1/COX5A/COX5B/COX6A1/COX6B1/COX6C/COX7A2L/COX7B/COX7C/COX8A/CS/CYC1/CYCS/DLAT/DLD/ETFA/ETFB/FAHD1/FASTKD2/FASTKD3/FASTKD5/FH/FLCN/FXN/IDE/IDH1/IDH2/IDH3A/IDH3B/IDH3G/IMMP2L/LYRM7/MDH2/ME2/MECP2/MTFR1/MTFR2/MYBBP1A/NDUFA1/NDUFA10/NDUFA11/NDUFA12/NDUFA13/NDUFA2/NDUFA3/NDUFA4/NDUFA6/NDUFA7/NDUFA8/NDUFA9/NDUFAB1/NDUFAF2/NDUFB1/N…	128
GO:2001233	BP	GO:2001233	regulation of apoptotic signaling pathway	244/7099	397/17913	5.94344e-19	1.2764e-16	8.85583e-17	ACAA2/ACVR1/AKT1/APAF1/AR/ARRB2/ATAD5/ATF3/BAD/BAG5/BAX/BBC3/BCAP31/BCL10/BCL2L1/BCL2L11/BCLAF1/BDKRB2/BECN1/BID/BIK/BIRC6/BMF/BMPR1B/BRCA1/CASP2/CASP8/CAV1/CD44/CDKN2D/CFLAR/CHCHD10/CLU/CREB3/CSNK2A1/CSNK2A2/CTNNA1/CTNNB1/CTSC/CTSH/CTTN/CX3CL1/CYLD/DAB2IP/DAPK3/DDIT3/DDX3X/DEDD2/DNAJA1/EIF2AK3/ENO1/ERP29/FADD/FAM162A/FAS/FBXW7/FEM1B/FGA/FIS1/FLCN/FXN/G0S2/GCLC/GCLM/GNAI2/GNAI3/GPX1/GRINA/GSK3A/G…	244
GO:0051169	BP	GO:0051169	nuclear transport	197/7099	305/17913	6.34474e-19	1.31717e-16	9.13865e-17	AAAS/AGFG1/AHCYL1/AKAP13/AKAP8L/AKT1/ANP32A/APPL1/APPL2/ARNTL/ATXN1/BAG3/BANF1/CALR/CAMK1/CASC3/CDC40/CDH1/CDK5/CHP1/CPSF1/CPSF3/CPSF6/CTDSPL2/DDX19B/DDX20/DDX39A/DHX38/DHX9/DMAP1/DNAJC27/DRD1/DUSP16/ECT2/EIF4A3/EIF4E/EIF4ENIF1/EIF5A/FBXO22/FERMT1/FIP1L1/FLNA/FYTTD1/GEMIN2/GEMIN5/GEMIN6/GEMIN7/GLE1/GSK3B/HDAC3/HHEX/HMGA1/HNRNPA2B1/HSPA9/HTATIP2/HYAL2/IFI27/IL1B/IPO13/IPO4/IPO5/IPO9/IWS1/JUP/KHDRB…	197
GO:0000375	BP	GO:0000375	RNA splicing, via transesterification reactions	219/7099	348/17913	7.15844e-19	1.43815e-16	9.97806e-17	BCAS2/BUD13/C1QBP/CACTIN/CASC3/CCAR1/CD2BP2/CDC40/CDC5L/CELF1/CELF5/CHERP/CLNS1A/CLP1/CPSF1/CPSF3/CPSF7/CRNKL1/CSTF1/CSTF2T/CSTF3/CTNNBL1/CWC15/CWC22/CWC25/DCPS/DDX1/DDX17/DDX20/DDX39A/DDX41/DDX42/DDX5/DHX15/DHX35/DHX38/DHX9/DNAJC8/DYRK1A/EFTUD2/EIF4A3/ELAVL1/FIP1L1/FMR1/FRG1/FUS/GEMIN2/GEMIN5/GEMIN6/GEMIN7/GPATCH1/GTF2F2/HNRNPA0/HNRNPA2B1/HNRNPA3/HNRNPC/HNRNPD/HNRNPH1/HNRNPH3/HNRNPK/HNRNPL/HNRNP…	219
GO:0000209	BP	GO:0000209	protein polyubiquitination	188/7099	288/17913	7.41732e-19	1.4436e-16	1.00158e-16	AMFR/ANAPC1/ANAPC10/ANAPC11/ANAPC2/ANAPC5/ARIH2/BFAR/BIRC2/BLMH/BRCA1/CBFB/CBL/CDC23/CDC26/CDC27/CDC34/CTNNB1/CUL3/DDB2/DTL/DTX3L/FBXL12/FBXL14/FBXL17/FBXL18/FBXL19/FBXL3/FBXL4/FBXL5/FBXL7/FBXO11/FBXO17/FBXO22/FBXO31/FBXO32/FBXO38/FBXO4/FBXO41/FBXO6/FBXO7/FBXO9/FBXW10/FBXW11/FBXW2/FBXW4/FBXW5/FBXW7/FOXF2/FZR1/GPS2/HECTD2/HERC5/HERC6/IFI27/IRF2BP1/ITCH/KLHL20/KLHL3/KLHL42/LMO7/LNPEP/MGRN1/MYLIP/NE…	188
GO:0000377	BP	GO:0000377	RNA splicing, via transesterification reactions with bulged adenosine as nucleophile	216/7099	344/17913	1.8216e-18	3.33674e-16	2.31507e-16	BCAS2/BUD13/C1QBP/CACTIN/CASC3/CCAR1/CD2BP2/CDC40/CDC5L/CELF1/CELF5/CHERP/CLNS1A/CLP1/CPSF1/CPSF3/CPSF7/CRNKL1/CSTF1/CSTF2T/CSTF3/CTNNBL1/CWC15/CWC22/CWC25/DCPS/DDX1/DDX17/DDX20/DDX39A/DDX41/DDX42/DDX5/DHX15/DHX35/DHX38/DHX9/DNAJC8/DYRK1A/EFTUD2/EIF4A3/ELAVL1/FIP1L1/FMR1/FRG1/FUS/GEMIN2/GEMIN5/GEMIN6/GEMIN7/GPATCH1/GTF2F2/HNRNPA0/HNRNPA2B1/HNRNPA3/HNRNPC/HNRNPD/HNRNPH1/HNRNPH3/HNRNPK/HNRNPL/HNRNP…	216
GO:0000398	BP	GO:0000398	mRNA splicing, via spliceosome	216/7099	344/17913	1.8216e-18	3.33674e-16	2.31507e-16	BCAS2/BUD13/C1QBP/CACTIN/CASC3/CCAR1/CD2BP2/CDC40/CDC5L/CELF1/CELF5/CHERP/CLNS1A/CLP1/CPSF1/CPSF3/CPSF7/CRNKL1/CSTF1/CSTF2T/CSTF3/CTNNBL1/CWC15/CWC22/CWC25/DCPS/DDX1/DDX17/DDX20/DDX39A/DDX41/DDX42/DDX5/DHX15/DHX35/DHX38/DHX9/DNAJC8/DYRK1A/EFTUD2/EIF4A3/ELAVL1/FIP1L1/FMR1/FRG1/FUS/GEMIN2/GEMIN5/GEMIN6/GEMIN7/GPATCH1/GTF2F2/HNRNPA0/HNRNPA2B1/HNRNPA3/HNRNPC/HNRNPD/HNRNPH1/HNRNPH3/HNRNPK/HNRNPL/HNRNP…	216
GO:0042176	BP	GO:0042176	regulation of protein catabolic process	221/7099	354/17913	1.97708e-18	3.51806e-16	2.44087e-16	ADAM8/ADAM9/AKT1/ALAD/AMER1/ANXA2/ARAF/ARNTL/ASB9/ATG4B/ATP13A2/ATRAID/AURKA/AXIN1/BAG2/BAG5/BCAP31/CAV1/CCDC22/CD81/CDH1/CDK5RAP3/CDKN1B/CHEK2/CHMP6/CLEC16A/CLU/COMMD1/CSNK1A1/CSNK1D/CSNK1E/CSNK2A1/CSNK2A2/CST3/CTSA/CTSC/CUL4B/CYP51A1/DAB2/DAB2IP/DDA1/DDB1/DDRGK1/DERL2/DNAJB2/DTL/DVL1/EDEM1/MMP24-AS1-EDEM2/EDEM2/EEF1A1/EEF1A2/EFNA1/EGFR/EGLN1/ERLEC1/EZR/FAM122A/FBXL5/FBXO22/FBXW7/FLNA/FMR1/FOXF2…	221
GO:0006913	BP	GO:0006913	nucleocytoplasmic transport	194/7099	302/17913	2.84562e-18	4.92292e-16	3.41558e-16	AAAS/AGFG1/AHCYL1/AKAP13/AKAP8L/AKT1/ANP32A/APPL1/APPL2/ARNTL/ATXN1/BAG3/CALR/CAMK1/CASC3/CDC40/CDH1/CDK5/CHP1/CPSF1/CPSF3/CPSF6/CTDSPL2/DDX19B/DDX20/DDX39A/DHX38/DHX9/DMAP1/DNAJC27/DRD1/DUSP16/ECT2/EIF4A3/EIF4E/EIF4ENIF1/EIF5A/FBXO22/FERMT1/FIP1L1/FLNA/FYTTD1/GEMIN2/GEMIN5/GEMIN6/GEMIN7/GLE1/GSK3B/HDAC3/HHEX/HNRNPA2B1/HSPA9/HTATIP2/HYAL2/IFI27/IL1B/IPO13/IPO4/IPO5/IPO9/IWS1/JUP/KHDRBS1/KPNA2/KPN…	194
GO:0016579	BP	GO:0016579	protein deubiquitination	172/7099	260/17913	3.08246e-18	5.18852e-16	3.59985e-16	ACTB/ACTL6A/ADRB2/ADRM1/AR/ARRB2/ASXL1/ASXL2/ATXN7/ATXN7L3/BABAM1/BECN1/BIRC2/BIRC3/BRCA1/BRCC3/CDC25A/CDK1/COPS5/CYLD/DDB2/DDX58/EIF3F/EP300/FOXK1/FOXK2/GATA3/HCFC1/IFIH1/IKBKG/INO80/INO80D/INO80E/ITCH/JOSD2/KAT2A/KAT2B/KEAP1/MBD5/MBD6/MCRS1/MDM2/MDM4/MYC/MYSM1/NEDD8/NFKBIA/OGT/OTUB1/OTUB2/OTUD1/OTUD3/OTUD4/OTUD6B/OTUD7B/PARK7/POLB/PSMA2/PSMA5/PSMA6/PSMA7/PSMB1/PSMB10/PSMB2/PSMB3/PSMB4/PSMB5/PSM…	172
GO:0022613	BP	GO:0022613	ribonucleoprotein complex biogenesis	234/7099	381/17913	3.56434e-18	5.84176e-16	4.05308e-16	ADAR/AGO1/AGO2/ATR/ATXN2/ATXN2L/BMS1/BOP1/C1D/C1QBP/C9orf72/CD2BP2/CEBPZ/CELF1/CHD7/CIRBP/CLNS1A/CLP1/CNOT2/CNOT6/CNOT6L/CNOT7/CPSF6/CPSF7/CRNKL1/CUL4A/CUL4B/DCAF13/DDX1/DDX17/DDX20/DDX21/DDX28/DDX3X/DDX47/DDX49/DDX56/DDX6/DHX30/DHX37/DHX9/DICER1/DIS3/DKC1/DYNC1H1/EIF2S1/EIF3A/EIF3B/EIF3D/EIF3E/EIF3F/EIF3H/EIF3I/EIF3J/EIF3K/EIF3L/EIF3M/EIF4A3/EIF5/EIF6/EMG1/ERAL1/EXOSC1/EXOSC2/EXOSC4/EXOSC5/EXOSC…	234
GO:0034660	BP	GO:0034660	ncRNA metabolic process	277/7099	470/17913	9.17872e-18	1.46577e-15	1.01697e-15	ADAR/ADAT1/ADAT2/AGO1/AGO2/AIMP1/AIMP2/ALKBH1/ANKRD16/BCDIN3D/BMS1/BOP1/BRF1/C1D/C2orf49/CCNK/CCNT1/CCNT2/CD3EAP/CDK7/CDK9/CHD7/CLP1/CPSF1/CTU1/DALRD3/DARS2/DCAF13/DDX1/DDX11/DDX17/DDX21/DDX47/DDX49/DDX56/DEDD2/DHX37/DICER1/DIS3/DIS3L/DKC1/DTD1/DTD2/DUS1L/DUS3L/DUS4L/EARS2/EIF4A3/ELAC2/ELL/ELL2/ELP2/ELP5/ELP6/EMG1/EXOSC1/EXOSC2/EXOSC4/EXOSC5/EXOSC9/FAM207A/FAM98B/FARSA/FARSB/FBL/FCF1/FRG1/FTSJ1/F…	277
GO:0006403	BP	GO:0006403	RNA localization	143/7099	208/17913	1.30191e-17	2.02708e-15	1.40641e-15	AAAS/AGFG1/AHCTF1/AKAP8L/ARC/ATR/ATXN2/CASC3/CCT3/CCT4/CCT5/CCT6A/CCT7/CCT8/CDC40/CPSF1/CPSF3/CPSF6/DCP2/DDX19B/DDX39A/DHX36/DHX38/DHX9/DKC1/EIF4A3/EIF4E/EIF5A/EIF5AL1/FBL/FIP1L1/FLOT1/FMR1/FYTTD1/G3BP2/GLE1/HHEX/HNRNPA1L2/HNRNPA2B1/HNRNPA3/HNRNPU/HSF1/IGF2BP1/IGF2BP2/IWS1/KHDRBS1/KHSRP/LRPPRC/MAGOH/MAGOHB/MRPL18/MVP/MYO1C/NCBP1/NHP2/NMD3/NOP10/NOP58/NUP133/NUP153/NUP160/NUP188/NUP210/NUP35/NUP50…	143
GO:0051168	BP	GO:0051168	nuclear export	125/7099	176/17913	2.41754e-17	3.6723e-15	2.54788e-15	AAAS/AGFG1/AHCYL1/AKAP13/AKAP8L/ATXN1/BAG3/CALR/CAMK1/CASC3/CDC40/CDK5/CHP1/CPSF1/CPSF3/CPSF6/CTDSPL2/DDX19B/DDX39A/DHX38/DHX9/DNAJC27/DUSP16/EIF4A3/EIF4E/EIF4ENIF1/EIF5A/FIP1L1/FYTTD1/GLE1/GSK3B/HHEX/HNRNPA2B1/HSPA9/IFI27/IL1B/IWS1/KHDRBS1/LSG1/MAGOH/MAGOHB/MDM2/NCBP1/NEMF/NMD3/NUP133/NUP153/NUP160/NUP188/NUP210/NUP35/NUP50/NUP54/NUP62/NUP85/NUP93/NUP98/NUTF2/NXF1/NXT1/PABPN1/PARK7/PHAX/PKD1/POL…	125
GO:0006260	BP	GO:0006260	DNA replication	170/7099	260/17913	2.75879e-17	4.09089e-15	2.8383e-15	ACHE/ANKRD17/ATAD5/ATF1/ATR/BAZ1A/BCL6/BOD1L1/BRCA1/BRCA2/BRIP1/CACYBP/CCDC88A/CCNE2/CDC34/CDC45/CDC6/CDK1/CDK2/CDK2AP1/CDK9/CDT1/CHAF1A/CHAF1B/CHEK1/CHEK2/CINP/CST3/DBF4/DBF4B/DDX11/DHX9/DNAJA3/DNAJC2/DONSON/DSCC1/DTD1/DTL/DUT/E2F7/EGFR/EHMT2/EREG/ESCO1/ETAA1/EXO1/FAM111A/FBXO5/FBXW7/FEN1/GINS1/GINS2/GINS3/GINS4/GLI2/GRWD1/GTPBP4/HELB/HMGA1/HRAS/HUS1/ID3/ING4/ING5/INO80/JUN/KAT5/KIN/LIG3/LIG4/LR…	170
GO:0051098	BP	GO:0051098	regulation of binding	225/7099	368/17913	3.36467e-17	4.87329e-15	3.38114e-15	ABL1/ACD/ACTB/ADAM15/ADD1/ADD2/ADNP/ADRB2/AGER/AKT1/AKTIP/AMFR/ANXA2/APP/ARF6/ARHGEF7/ARRB1/ARRB2/AURKA/B2M/BAG2/BAMBI/BAX/BCL3/BMP2/BTAF1/BTBD1/C9orf72/CALM2/CALM3/CAMK1/CAPRIN2/CARM1/CAV1/CCPG1/CDK5/CDK9/CDON/CDT1/CEBPG/CLN5/CRBN/CRK/CRTAC1/CSNK1A1/CSNK1E/CSNK2B/CTNNB1/CTSZ/CYLD/DAB2/DAB2IP/DDIT3/DDRGK1/DDX11/DHX9/DKK1/DNAJB2/DOT1L/DPH3/DTX3L/DVL1/DZIP1/EDF1/EIF2S1/EIF3D/EIF3E/EIF4A3/EIF4G1/EP3…	225
GO:1903320	BP	GO:1903320	regulation of protein modification by small protein conjugation or removal	150/7099	223/17913	4.61321e-17	6.52979e-15	4.53044e-15	ABL1/ADRB2/AIMP2/AKT1/AMER1/ARRB1/ARRB2/ARRDC3/ARRDC4/AXIN1/BAG2/BAG5/BCL10/BIRC2/BIRC3/BRCA1/CAV1/CDK5/CDK5RAP3/CDK9/CHP1/COMMD1/CRY1/CTNNB1/CUL3/DAXX/DNAJA1/DNAJB2/DTX3L/EGR1/FANCI/FBXO4/FBXO5/FBXW7/FEM1A/FEM1B/FKBP1A/FOXF2/FZR1/GCLC/GNL3L/GORASP1/GPS2/GSK3A/GTPBP4/HDAC3/HERPUD1/HMG20A/HMG20B/HSP90AA1/HSP90AB1/HSPA1A/HSPA5/HSPBP1/ISG15/ITCH/IVNS1ABP/KDM1A/LIMK1/LRRK2/MAD2L1/MAD2L2/MAPK9/MASTL/M…	150
GO:0015980	BP	GO:0015980	energy derivation by oxidation of organic compounds	171/7099	264/17913	8.77969e-17	1.21511e-14	8.43055e-15	ACADVL/ACO2/ADSL/AGL/AIFM2/AKT1/AKT2/ALDH5A1/BID/BLOC1S1/CALM1/CAT/CCNB1/CDK1/CISD1/COQ9/COX15/COX4I1/COX5A/COX5B/COX6A1/COX6B1/COX6C/COX7A2L/COX7B/COX7C/COX8A/CS/CYC1/CYCS/DLAT/DLD/DYRK2/ENPP1/ESRRB/ETFA/ETFB/FAHD1/FASTKD2/FASTKD3/FASTKD5/FH/FLCN/FXN/GAA/GBE1/GFPT1/GFPT2/GNAS/GSK3A/GSK3B/GYG2/IDE/IDH1/IDH2/IDH3A/IDH3B/IDH3G/IMMP2L/INPP5K/INSR/IRS2/LYRM7/MDH2/ME2/MECP2/MTFR1/MTFR2/MTOR/MYBBP1A/MY…	171
GO:0030522	BP	GO:0030522	intracellular receptor signaling pathway	175/7099	272/17913	1.02792e-16	1.36366e-14	9.46125e-15	ACTN4/AHR/AKR1C3/ALOXE3/ALPK1/ANKRD17/AR/ARID1A/ARNTL/ARRB2/ASXL1/ASXL2/AXIN1/BIRC2/BIRC3/BRCA1/BRD8/C1QBP/CALCOCO1/CALR/CARM1/CASP8/CBFB/CDK7/CLOCK/CNOT2/CRABP2/CREM/CRKL/CRY1/CRY2/CTNNB1/CYLD/CYP24A1/CYP26B1/DAB2/DAXX/DCBLD2/DDRGK1/DDX17/DDX5/DDX54/DDX58/DDX60/DHRS3/EP300/ESRRA/ESRRB/EZH2/FABP5/FHL2/FKBP4/FOXP1/GPAM/GPS2/HDAC1/HSPA1A/IFIH1/IKBKG/IRAK1/IRAK2/IRF7/ITCH/JAK2/KANK2/KAT5/KCTD6/KDM3A…	175
GO:0061013	BP	GO:0061013	regulation of mRNA catabolic process	125/7099	178/17913	1.03178e-16	1.36366e-14	9.46125e-15	AGO2/AKT1/ANGEL2/ANP32A/APEX1/AXIN2/BTG2/CACNG7/CARHSP1/CIRBP/CNOT6L/CNOT7/CNOT8/CPEB3/DCP1A/DCP2/DHX34/DHX36/DHX9/DIS3/EIF4G1/ELAVL1/EXOSC1/EXOSC2/EXOSC4/EXOSC5/EXOSC9/FASTKD3/FMR1/FTO/GIGYF2/GTPBP1/HNRNPA0/HNRNPC/HNRNPD/HNRNPR/HNRNPU/HSPA1A/HSPA8/HSPB1/IGF2BP1/IGF2BP2/KHSRP/LARP1/MAPK14/MAPKAPK2/METTL14/METTL16/MOV10/MTOR/MYD88/NANOS1/NBAS/NPM1/PABPC1/PABPC4/PARN/PCBP4/PDE12/PKP3/PLEKHN1/PNPT1/…	125
GO:1903362	BP	GO:1903362	regulation of cellular protein catabolic process	153/7099	230/17913	1.05099e-16	1.36366e-14	9.46125e-15	AKT1/ALAD/AMER1/ANXA2/ARAF/ATP13A2/ATRAID/AURKA/AXIN1/BAG2/BAG5/BCAP31/CAV1/CCDC22/CD81/CDK5RAP3/CLEC16A/CLU/COMMD1/CSNK1A1/CSNK1D/CSNK1E/CSNK2A1/CSNK2A2/CTSC/DAB2/DAB2IP/DDA1/DDRGK1/DERL2/DNAJB2/DVL1/EDEM1/MMP24-AS1-EDEM2/EDEM2/EFNA1/ERLEC1/EZR/FAM122A/FBXL5/FBXO22/FBXW7/FMR1/FOXF2/GABARAPL2/GBA/GCLC/GIPC1/GNA12/GPX1/GSK3A/GSK3B/HERPUD1/HFE/HIPK2/HSP90AA1/HSP90AB1/HSPA1A/HSPBP1/KEAP1/LAMP3/LAPTM…	153
GO:0009150	BP	GO:0009150	purine ribonucleotide metabolic process	288/7099	500/17913	1.51171e-16	1.92142e-14	1.3331e-14	AAAS/AADAT/ABHD14B/ACACA/ACAT1/ACLY/ACOT13/ACOT2/ACOT7/ACOT8/ACSF2/ACSF3/ACSL1/ACSL3/ACSL4/ACSS1/ADCY3/ADCY6/ADCY9/ADK/ADPGK/ADSL/AK1/AK2/AK3/AK4/ALDOA/ALDOC/APRT/ATIC/ATP1B1/ATP6V1A/ATP6V1B1/ATP6V1B2/ATP7A/BAAT/BAD/BID/BPGM/BPNT1/CARD11/CASK/CCNB1/CDK1/CHCHD10/CLPX/COASY/COQ9/COX15/COX4I1/COX5A/COX5B/COX6A1/COX6B1/COX6C/COX7A2L/COX7B/COX7C/COX8A/CROT/CTNS/CYC1/DBI/DDIT4/DGAT1/DHTKD1/DLAT/DLD/DLG…	288
GO:0016241	BP	GO:0016241	regulation of macroautophagy	118/7099	166/17913	1.697e-16	2.11378e-14	1.46656e-14	ADRB2/AKT1/ATG13/ATP13A2/ATP6V0A1/ATP6V0A2/ATP6V0C/ATP6V0D1/ATP6V0E1/ATP6V0E2/ATP6V1A/ATP6V1B1/ATP6V1B2/ATP6V1C2/ATP6V1D/ATP6V1E1/ATP6V1G2/BAG3/BECN1/BNIP3L/C9orf72/CALCOCO2/CAPN1/CAPNS1/CASP3/CDC37/CDK5/CDK5R1/CHMP4A/CHMP4B/CLEC16A/EPM2A/ERN1/EXOC4/EXOC7/EXOC8/GAPDH/GBA/GNAI3/HMOX1/HSPB8/HTRA2/HTT/IFT20/IKBKG/KIAA1324/LAMTOR1/LAMTOR2/LAMTOR3/LAMTOR4/LAMTOR5/LARP1/LRRK2/MAPK3/MFN2/MLST8/MTMR3/MTO…	118
GO:0042770	BP	GO:0042770	signal transduction in response to DNA damage	98/7099	131/17913	2.43769e-16	2.97685e-14	2.06537e-14	ABL1/ACER2/ANKRD1/ARID3A/ATAD5/ATR/AURKA/BABAM1/BAX/BCL3/BID/BRCA1/BRCA2/BRCC3/BTG2/CARM1/CASP2/CCNB1/CD44/CDC5L/CDK1/CDK2/CDKN1B/CHEK1/CHEK2/CNOT10/CNOT11/CNOT2/CNOT3/CNOT4/CNOT6/CNOT6L/CNOT7/CNOT8/CRADD/DDX5/DTL/DYRK1A/DYRK3/E2F4/E2F7/EP300/FOXM1/FOXO3/FZR1/GADD45A/GRB2/HIPK2/ING4/KAT5/KDM1A/MAD2L2/MAPK14/MDM2/MDM4/MSX1/MUC1/MYO6/NBN/NDRG1/PAXIP1/PCBP4/PCNA/PLK1/PLK2/PLK3/PMAIP1/PML/PPM1D/PRKDC…	98
GO:0006888	BP	GO:0006888	ER to Golgi vesicle-mediated transport	121/7099	172/17913	2.56493e-16	3.072e-14	2.13138e-14	ACTR10/ACTR1A/ANK1/ANK3/AREG/ARF1/ARFGAP2/ARFGAP3/BET1/CAPZA2/CAPZB/CD55/CD59/CNIH2/CNIH4/COG1/COG2/COG3/COG4/COG5/COG6/COG8/COL7A1/COPA/COPB1/COPB2/COPE/COPG1/COPG2/COPZ1/COPZ2/CREB3L2/CSNK1D/CTSC/CTSZ/CUL3/DCTN1/DCTN2/DCTN3/DCTN4/DCTN5/DCTN6/DYNC1H1/DYNC1LI2/DYNLL2/ERGIC1/F5/F8/GBF1/GOLGB1/GOLT1A/GOPC/GORASP1/GOSR1/GOSR2/HYOU1/INSIG1/KDELR1/LMAN1/LMAN2L/LMF1/LRRK2/MCFD2/MIA3/NAPA/NRBP1/NSF/PDCD…	121
GO:0006611	BP	GO:0006611	protein export from nucleus	116/7099	163/17913	2.66285e-16	3.1291e-14	2.171e-14	AAAS/AGFG1/AHCYL1/AKAP8L/BAG3/CALR/CAMK1/CASC3/CDC40/CDK5/CHP1/CPSF1/CPSF3/CTDSPL2/DDX19B/DDX39A/DHX38/DNAJC27/DUSP16/EIF4A3/EIF4E/EIF5A/FIP1L1/FYTTD1/GLE1/GSK3B/HHEX/HNRNPA2B1/HSPA9/IFI27/IL1B/IWS1/MAGOH/MAGOHB/MDM2/NCBP1/NMD3/NUP133/NUP153/NUP160/NUP188/NUP210/NUP35/NUP50/NUP54/NUP62/NUP85/NUP93/NUP98/NUTF2/NXF1/NXT1/PABPN1/PARK7/PKD1/POLDIP3/POM121/POM121C/PPM1A/PRKACA/PTPN11/RAE1/RAN/RANBP2/R…	116
GO:0043488	BP	GO:0043488	regulation of mRNA stability	113/7099	158/17913	3.59061e-16	4.14117e-14	2.87319e-14	AKT1/ANGEL2/ANP32A/APEX1/AXIN2/CACNG7/CARHSP1/CIRBP/CNOT6L/CPEB3/DCP1A/DCP2/DHX36/DHX9/DIS3/EIF4G1/ELAVL1/EXOSC1/EXOSC2/EXOSC4/EXOSC5/EXOSC9/FASTKD3/FMR1/FTO/GIGYF2/HNRNPA0/HNRNPC/HNRNPD/HNRNPR/HNRNPU/HSPA1A/HSPA8/HSPB1/IGF2BP1/IGF2BP2/KHSRP/LARP1/MAPK14/MAPKAPK2/METTL14/METTL16/MOV10/MTOR/MYD88/NPM1/PABPC1/PABPC4/PARN/PCBP4/PDE12/PLEKHN1/PRKCA/PRKCD/PSMA2/PSMA5/PSMA6/PSMA7/PSMB1/PSMB10/PSMB2/PSM…	113
GO:0090150	BP	GO:0090150	establishment of protein localization to membrane	181/7099	287/17913	5.77361e-16	6.53783e-14	4.53601e-14	ACSL3/AGK/AKT2/ANK3/ARL6/ATG3/ATP1B1/BAD/BAX/BBS2/BCL2L11/BID/BLZF1/BMF/BRAF/CALM3/CASP8/CD24/CDK5/CDK5R1/CHM/CHMP4A/CHMP4B/CHP1/CLIP1/CLSTN1/COLQ/CSK/EGFR/ERBB2/FIS1/GDI1/GET4/GGA3/GOLGA4/GOLGA7/GOPC/GORASP1/GORASP2/HRAS/HSP90AA1/HSPA5/ICMT/INPP5K/ITGAM/ITGB1BP1/KIF13A/KRT18/LYPLA1/MFF/MICALL1/MOAP1/MYO1C/NDUFA13/OPTN/PAK1/PDCD5/PDZK1/PEX26/PEX3/PKDCC/PMAIP1/PPP3CC/PPP3R1/PRKCI/PRNP/RAB11A/RAB11…	181
GO:0010256	BP	GO:0010256	endomembrane system organization	220/7099	365/17913	7.37636e-16	8.20356e-14	5.69172e-14	A4GALT/ABCA1/ABCA7/AGFG1/AKAP8L/AKAP9/AKT1/AKT2/AKTIP/ALS2CL/ANK3/ANKLE2/ANO7/ANO9/AQP11/AR/ARHGAP21/ARHGEF7/ARL6IP1/ATL2/ATL3/ATP2A2/BAG5/BAIAP2L1/BAIAP2L2/BANF1/BCAS3/BIN1/BLOC1S1/BLOC1S2/BLOC1S3/BLZF1/BNIP1/CAMSAP2/CAMSAP3/CAV1/CAV2/CCDC47/CCNB1/CDK1/CHMP1B/CHMP2B/CHMP4A/CHMP4B/CHMP5/CHMP6/CHMP7/CIT/CLASP1/CLASP2/CLU/CNEP1R1/COG1/COG2/COG3/COG4/COL5A1/CORO1C/CREB1/CSNK1A1/CSNK1D/CTDNEP1/CXCR4/…	220
GO:0042254	BP	GO:0042254	ribosome biogenesis	136/7099	202/17913	1.18889e-15	1.29373e-13	8.97603e-14	BMS1/BOP1/C1D/C1QBP/CEBPZ/CHD7/CUL4A/CUL4B/DCAF13/DDX17/DDX21/DDX28/DDX3X/DDX47/DDX49/DDX56/DHX30/DHX37/DIS3/DKC1/EIF4A3/EIF6/EMG1/ERAL1/EXOSC1/EXOSC2/EXOSC4/EXOSC5/EXOSC9/FAM207A/FASTKD2/FBL/FCF1/FRG1/FTSJ3/GLUL/GNL2/GNL3L/GTF2H5/GTPBP10/GTPBP4/HEATR1/IMP4/ISG20/KRR1/LAS1L/MPHOSPH10/MPV17L2/MRPS2/MRTO4/MYBBP1A/NAT10/NHP2/NMD3/NOB1/NOC4L/NOL11/NOL8/NOL9/NOLC1/NOP10/NOP14/NOP2/NOP56/NOP58/NPM1/NSU…	136
GO:0043312	BP	GO:0043312	neutrophil degranulation	278/7099	485/17913	1.20482e-15	1.29373e-13	8.97603e-14	ABR/ACLY/ACTR10/ACTR1B/ACTR2/ADAM10/ADAM8/AGA/AGL/AGPAT2/ALAD/ALDH3B1/ALDOA/ALDOC/ALOX5/ANPEP/ANXA2/ANXA3/AP1M1/AP2A2/APAF1/APEH/APRT/ARL8A/ARMC8/ARPC5/ARSB/ASAH1/ATP11A/ATP11B/ATP6AP2/ATP6V0A1/ATP6V0C/ATP6V1D/ATP8B4/B2M/B4GALT1/BCR/BST2/C3/C6orf120/CAB39/CANT1/CAP1/CAPN1/CAT/CCT8/CD44/CD55/CD58/CD59/CD63/CD68/CEACAM1/CEACAM6/CEP290/CFD/CNN2/COMMD3/COMMD9/COPB1/COTL1/CPNE3/CPPED1/CREG1/CRISPLD2/C…	278
GO:0015931	BP	GO:0015931	nucleobase-containing compound transport	146/7099	221/17913	1.29459e-15	1.36656e-13	9.48134e-14	AAAS/AGFG1/AHCTF1/AKAP8L/ARC/ATXN2/CASC3/CDC40/CPSF1/CPSF3/CPSF6/DDX19B/DDX39A/DHX38/DHX9/EIF4A3/EIF4E/EIF5A/EIF5AL1/EPG5/FIP1L1/FLOT1/FMR1/FYTTD1/G3BP2/GJA1/GLE1/HHEX/HNRNPA1L2/HNRNPA2B1/HNRNPA3/HNRNPU/HSF1/IGF2BP1/IGF2BP2/IWS1/KHDRBS1/KHSRP/LRPPRC/MAGOH/MAGOHB/MRPL18/MVP/MYO1C/NCBP1/NMD3/NUP133/NUP153/NUP160/NUP188/NUP210/NUP35/NUP50/NUP54/NUP62/NUP85/NUP93/NUP98/NUTF2/NXF1/NXT1/NXT2/PABPN1/PHA…	146
GO:0022411	BP	GO:0022411	cellular component disassembly	281/7099	492/17913	1.57923e-15	1.63924e-13	1.13732e-13	ACIN1/ADAM10/ADAM15/ADAM8/ADD1/ADD2/ADRB2/AIFM1/AKAP8L/AMBRA1/AMER1/APAF1/APEH/ARID1A/ARID2/ASPH/ATG14/ATP13A2/AURKAIP1/AVIL/AXIN1/BAX/BECN1/BLCAP/BMP1/BNIP3L/BSG/C12orf65/C3/CALCOCO2/CAPG/CAPN1/CAPN2/CAPNS1/CASP3/CAV1/CCNB1/CCSAP/CD44/CDC37/CDK1/CDK5/CDK5RAP3/CFL1/CFL2/CHCHD10/CHMP1B/CHMP2B/CHMP5/CHMP7/CISD2/CKAP2/CLASP1/CLASP2/CLEC16A/CLN3/CNEP1R1/CSNK1A1/CSNK2A2/CST3/CTDNEP1/CTNNB1/CTSK/CTSS/C…	281
GO:0034976	BP	GO:0034976	response to endoplasmic reticulum stress	163/7099	254/17913	1.6347e-15	1.669e-13	1.15797e-13	ACADVL/ADD1/AGR2/AIFM1/AMFR/APAF1/ASNS/ATF3/ATF4/ATF6B/ATG10/ATP2A1/ATP2A2/ATP6V0D1/BAX/BCAP31/BCL2L1/BCL2L11/BFAR/CALR/CAV1/CCDC47/CCL2/CCND1/CDK5RAP3/CEBPB/CHAC1/CLU/COPS5/CREB3/CREB3L2/CREBRF/CTDSP2/DAB2IP/DCTN1/DDIT3/DDRGK1/DDX11/DERL2/DNAJB11/DNAJC10/DNAJC3/EDEM1/MMP24-AS1-EDEM2/EDEM2/EIF2AK2/EIF2AK3/EIF2S1/EP300/ERLEC1/ERLIN2/ERN1/ERP29/EXTL3/FAF2/FBXO6/FICD/FLOT1/FOXRED2/GET4/GFPT1/GORASP2…	163
GO:0051236	BP	GO:0051236	establishment of RNA localization	123/7099	179/17913	2.55422e-15	2.56576e-13	1.78015e-13	AAAS/AGFG1/AHCTF1/AKAP8L/ARC/ATR/ATXN2/CASC3/CDC40/CPSF1/CPSF3/CPSF6/DDX19B/DDX39A/DHX38/DHX9/EIF4A3/EIF4E/EIF5A/EIF5AL1/FIP1L1/FLOT1/FMR1/FYTTD1/G3BP2/GLE1/HHEX/HNRNPA1L2/HNRNPA2B1/HNRNPA3/HNRNPU/HSF1/IGF2BP1/IGF2BP2/IWS1/KHDRBS1/KHSRP/LRPPRC/MAGOH/MAGOHB/MRPL18/MVP/MYO1C/NCBP1/NMD3/NUP133/NUP153/NUP160/NUP188/NUP210/NUP35/NUP50/NUP54/NUP62/NUP85/NUP93/NUP98/NUTF2/NXF1/NXT1/NXT2/PABPN1/PHAX/PNPT…	123
GO:1903050	BP	GO:1903050	regulation of proteolysis involved in cellular protein catabolic process	133/7099	198/17913	3.24843e-15	3.2113e-13	2.22804e-13	AKT1/ALAD/ARAF/AURKA/AXIN1/BAG2/BAG5/BCAP31/CAV1/CCDC22/CLEC16A/CLU/COMMD1/CSNK1A1/CSNK1D/CSNK1E/CSNK2A1/CSNK2A2/CTSC/DAB2/DAB2IP/DDA1/DDRGK1/DERL2/DNAJB2/DVL1/EDEM1/MMP24-AS1-EDEM2/EDEM2/EFNA1/ERLEC1/FAM122A/FBXO22/FBXW7/FMR1/FOXF2/GABARAPL2/GBA/GCLC/GIPC1/GNA12/GPX1/GSK3A/GSK3B/HERPUD1/HFE/HIPK2/HSP90AB1/HSPA1A/HSPBP1/KEAP1/LAMP3/LATS1/LRRK2/MAGEF1/MAPK9/MDM2/N4BP1/NFE2L1/NFE2L2/NKD2/NUB1/NUDT1…	133
GO:0002283	BP	GO:0002283	neutrophil activation involved in immune response	278/7099	488/17913	3.4819e-15	3.38833e-13	2.35086e-13	ABR/ACLY/ACTR10/ACTR1B/ACTR2/ADAM10/ADAM8/AGA/AGL/AGPAT2/ALAD/ALDH3B1/ALDOA/ALDOC/ALOX5/ANPEP/ANXA2/ANXA3/AP1M1/AP2A2/APAF1/APEH/APRT/ARL8A/ARMC8/ARPC5/ARSB/ASAH1/ATP11A/ATP11B/ATP6AP2/ATP6V0A1/ATP6V0C/ATP6V1D/ATP8B4/B2M/B4GALT1/BCR/BST2/C3/C6orf120/CAB39/CANT1/CAP1/CAPN1/CAT/CCT8/CD44/CD55/CD58/CD59/CD63/CD68/CEACAM1/CEACAM6/CEP290/CFD/CNN2/COMMD3/COMMD9/COPB1/COTL1/CPNE3/CPPED1/CREG1/CRISPLD2/C…	278
GO:0043487	BP	GO:0043487	regulation of RNA stability	114/7099	163/17913	3.66591e-15	3.51251e-13	2.43702e-13	AKT1/ANGEL2/ANP32A/APEX1/AXIN2/CACNG7/CARHSP1/CIRBP/CNOT6L/CPEB3/DCP1A/DCP2/DHX36/DHX9/DIS3/DKC1/EIF4G1/ELAVL1/EXOSC1/EXOSC2/EXOSC4/EXOSC5/EXOSC9/FASTKD3/FMR1/FTO/GIGYF2/HNRNPA0/HNRNPC/HNRNPD/HNRNPR/HNRNPU/HSPA1A/HSPA8/HSPB1/IGF2BP1/IGF2BP2/KHSRP/LARP1/MAPK14/MAPKAPK2/METTL14/METTL16/MOV10/MTOR/MYD88/NPM1/PABPC1/PABPC4/PARN/PCBP4/PDE12/PLEKHN1/PRKCA/PRKCD/PSMA2/PSMA5/PSMA6/PSMA7/PSMB1/PSMB10/PSMB…	114
GO:0050657	BP	GO:0050657	nucleic acid transport	121/7099	176/17913	4.05095e-15	3.76557e-13	2.61259e-13	AAAS/AGFG1/AHCTF1/AKAP8L/ARC/ATXN2/CASC3/CDC40/CPSF1/CPSF3/CPSF6/DDX19B/DDX39A/DHX38/DHX9/EIF4A3/EIF4E/EIF5A/EIF5AL1/FIP1L1/FLOT1/FMR1/FYTTD1/G3BP2/GLE1/HHEX/HNRNPA1L2/HNRNPA2B1/HNRNPA3/HNRNPU/HSF1/IGF2BP1/IGF2BP2/IWS1/KHDRBS1/KHSRP/LRPPRC/MAGOH/MAGOHB/MRPL18/MVP/MYO1C/NCBP1/NMD3/NUP133/NUP153/NUP160/NUP188/NUP210/NUP35/NUP50/NUP54/NUP62/NUP85/NUP93/NUP98/NUTF2/NXF1/NXT1/NXT2/PABPN1/PHAX/PNPT1/PO…	121
GO:0050658	BP	GO:0050658	RNA transport	121/7099	176/17913	4.05095e-15	3.76557e-13	2.61259e-13	AAAS/AGFG1/AHCTF1/AKAP8L/ARC/ATXN2/CASC3/CDC40/CPSF1/CPSF3/CPSF6/DDX19B/DDX39A/DHX38/DHX9/EIF4A3/EIF4E/EIF5A/EIF5AL1/FIP1L1/FLOT1/FMR1/FYTTD1/G3BP2/GLE1/HHEX/HNRNPA1L2/HNRNPA2B1/HNRNPA3/HNRNPU/HSF1/IGF2BP1/IGF2BP2/IWS1/KHDRBS1/KHSRP/LRPPRC/MAGOH/MAGOHB/MRPL18/MVP/MYO1C/NCBP1/NMD3/NUP133/NUP153/NUP160/NUP188/NUP210/NUP35/NUP50/NUP54/NUP62/NUP85/NUP93/NUP98/NUTF2/NXF1/NXT1/NXT2/PABPN1/PHAX/PNPT1/PO…	121
GO:0006732	BP	GO:0006732	coenzyme metabolic process	218/7099	366/17913	6.11834e-15	5.60368e-13	3.88789e-13	AAAS/AADAT/AASDHPPT/ACACA/ACAT1/ACLY/ACOT13/ACOT2/ACOT7/ACOT8/ACSF2/ACSF3/ACSL1/ACSL3/ACSL4/ACSS1/ADPGK/ALDH1L2/ALDOA/ALDOC/APIP/ATIC/BAAT/BPGM/BTD/COASY/COQ2/COQ3/COQ4/COQ5/COQ6/COQ9/CROT/CYB5A/CYB5R3/CYP4F11/DBI/DCXR/DDIT4/DERA/DGAT1/DHFR/DHTKD1/DLAT/DLD/ECD/EIF6/ELOVL1/ELOVL2/ELOVL5/ELOVL6/ELOVL7/ENO1/ENO2/ENO4/ENOPH1/ESRRB/FAR1/FASN/FLAD1/FOXK1/FOXK2/G6PD/GALK1/GAPDH/GAPDHS/GCDH/GCH1/GCLC/GPD…	218
GO:0035966	BP	GO:0035966	response to topologically incorrect protein	120/7099	175/17913	7.10238e-15	6.41067e-13	4.44779e-13	ACADVL/ADD1/AGR2/AMFR/ASNS/ATF3/ATF4/ATF6B/ATP6V0D1/BAG3/BAX/BCL2L11/BFAR/CALR/CCL2/CCND1/CDK5RAP3/CHAC1/CLU/COPS5/CREB3/CREB3L2/CREBRF/CTDSP2/CUL3/DAB2IP/DAXX/DCTN1/DDIT3/DDX11/DERL2/DNAJA1/DNAJB1/DNAJB11/DNAJB2/DNAJB4/DNAJB5/DNAJC3/EDEM1/MMP24-AS1-EDEM2/EDEM2/EIF2AK2/EIF2AK3/EIF2S1/EP300/ERN1/EXTL3/F12/FAF2/FBXO6/FICD/GFPT1/GOSR2/GSK3A/HDGF/HERPUD1/HSF1/HSP90AA1/HSP90AB1/HSP90B1/HSPA1A/HSPA4L/H…	120
GO:0031396	BP	GO:0031396	regulation of protein ubiquitination	131/7099	196/17913	9.51821e-15	8.46849e-13	5.87553e-13	ABL1/ADRB2/AIMP2/AKT1/AMER1/ARRB1/ARRB2/ARRDC3/ARRDC4/AXIN1/BAG2/BAG5/BCL10/BIRC2/BIRC3/BRCA1/CAV1/CDK5/CDK5RAP3/CDK9/CHP1/COMMD1/CRY1/CUL3/DAXX/DNAJA1/DNAJB2/DTX3L/FANCI/FBXO4/FBXO5/FBXW7/FEM1A/FEM1B/FKBP1A/FOXF2/FZR1/GCLC/GNL3L/GORASP1/GPS2/GSK3A/GTPBP4/HDAC3/HERPUD1/HSP90AA1/HSP90AB1/HSPA1A/HSPA5/HSPBP1/ISG15/IVNS1ABP/KDM1A/LIMK1/LRRK2/MAD2L1/MAD2L2/MAPK9/MASTL/MTOR/MYCBP2/N4BP1/NDFIP1/NDFIP2/…	131
GO:0006986	BP	GO:0006986	response to unfolded protein	112/7099	161/17913	1.16228e-14	1.01954e-12	7.07364e-13	ACADVL/ADD1/AGR2/AMFR/ASNS/ATF3/ATF4/ATF6B/ATP6V0D1/BAG3/BAX/BCL2L11/BFAR/CALR/CCL2/CCND1/CDK5RAP3/CHAC1/COPS5/CREB3/CREB3L2/CREBRF/CTDSP2/DAB2IP/DAXX/DCTN1/DDIT3/DDX11/DERL2/DNAJA1/DNAJB1/DNAJB11/DNAJB2/DNAJB4/DNAJB5/DNAJC3/EDEM1/MMP24-AS1-EDEM2/EDEM2/EIF2AK2/EIF2AK3/EIF2S1/EP300/ERN1/EXTL3/FAF2/FBXO6/FICD/GFPT1/GOSR2/GSK3A/HDGF/HERPUD1/HSF1/HSP90AA1/HSP90AB1/HSP90B1/HSPA1A/HSPA4L/HSPA5/HSPA8/HS…	112
GO:0007050	BP	GO:0007050	cell cycle arrest	149/7099	231/17913	1.41308e-14	1.22232e-12	8.48055e-13	ABL1/AKT2/APBB1/ARID3A/AURKA/BAX/BIN1/BRCA1/BTG2/CAB39/CAB39L/CALR/CARM1/CASP2/CCNB1/CCND1/CCNK/CDC123/CDK1/CDK2/CDK4/CDK5/CDK5R1/CDK6/CDK7/CDK9/CDKN1B/CDKN2C/CDKN2D/CDKN3/CGREF1/CGRRF1/CHEK2/CNOT10/CNOT11/CNOT2/CNOT3/CNOT4/CNOT6/CNOT6L/CNOT7/CNOT8/CRADD/CRLF3/DAB2IP/DDIT3/DHCR24/DUSP1/E2F4/E2F7/EIF4G2/EP300/ERN1/FOXM1/GADD45A/GADD45GIP1/GAS2L1/GATA6/HBP1/HMGA2/HRAS/HSP90AB1/ID2/IL12A/ILK/ING4/IN…	149
GO:0002446	BP	GO:0002446	neutrophil mediated immunity	281/7099	499/17913	1.75188e-14	1.47442e-12	1.02297e-12	ABR/ACLY/ACTR10/ACTR1B/ACTR2/ADAM10/ADAM8/AGA/AGL/AGPAT2/ALAD/ALDH3B1/ALDOA/ALDOC/ALOX5/ANPEP/ANXA2/ANXA3/AP1M1/AP2A2/APAF1/APEH/APRT/ARL8A/ARMC8/ARPC5/ARSB/ASAH1/ATP11A/ATP11B/ATP6AP2/ATP6V0A1/ATP6V0C/ATP6V1D/ATP8B4/B2M/B4GALT1/BCR/BST2/C3/C6orf120/CAB39/CANT1/CAP1/CAPN1/CAT/CCT8/CD44/CD55/CD58/CD59/CD63/CD68/CEACAM1/CEACAM6/CEP290/CFD/CNN2/COMMD3/COMMD9/COPB1/COTL1/CPNE3/CPPED1/CREG1/CRISPLD2/C…	281
GO:0042119	BP	GO:0042119	neutrophil activation	281/7099	499/17913	1.75188e-14	1.47442e-12	1.02297e-12	ABR/ACLY/ACTR10/ACTR1B/ACTR2/ADAM10/ADAM8/AGA/AGL/AGPAT2/ALAD/ALDH3B1/ALDOA/ALDOC/ALOX5/ANPEP/ANXA2/ANXA3/AP1M1/AP2A2/APAF1/APEH/APRT/ARL8A/ARMC8/ARPC5/ARSB/ASAH1/ATP11A/ATP11B/ATP6AP2/ATP6V0A1/ATP6V0C/ATP6V1D/ATP8B4/B2M/B4GALT1/BCR/BST2/C3/C6orf120/CAB39/CANT1/CAP1/CAPN1/CAT/CCL5/CCT8/CD44/CD55/CD58/CD59/CD63/CD68/CEACAM1/CEACAM6/CEP290/CFD/CNN2/COMMD3/COMMD9/COPB1/COTL1/CPNE3/CPPED1/CREG1/CRISP…	281
GO:0044839	BP	GO:0044839	cell cycle G2/M phase transition	162/7099	257/17913	2.08203e-14	1.72892e-12	1.19954e-12	ACTR1A/AJUBA/AKAP8L/AKAP9/ALMS1/APP/ARPP19/ATAD5/ATF5/AURKA/BABAM1/BACH1/BORA/BRCA1/BRCC3/BRD4/BRSK1/CALM2/CALM3/CCNB1/CCND1/CCNY/CDC25A/CDK1/CDK2/CDK4/CDK5RAP3/CDK7/CENPJ/CEP135/CEP192/CEP290/CEP41/CEP57/CEP72/CEP76/CEP78/CETN2/CHEK1/CHEK2/CIT/CLASP1/CSNK1D/CSNK1E/DBF4B/DCTN1/DCTN2/DCTN3/DNM2/DONSON/DTL/DYNC1H1/DYRK3/ENSA/ESRRB/FBXL7/FBXO5/FBXW11/FHL1/FOXM1/FOXN3/FZR1/HAUS1/HAUS3/HAUS4/HAUS7/HMG…	162
GO:0006979	BP	GO:0006979	response to oxidative stress	253/7099	442/17913	2.9287e-14	2.39999e-12	1.66514e-12	ABCC2/ABL1/ADA/ADAM9/ADNP2/ADPRHL2/AIFM1/AKR1C3/AKT1/ALAD/ALDH3B1/ANKZF1/APEX1/APP/APTX/AQP1/AREG/ARL6IP5/ARNTL/ATF4/ATP13A2/ATP2A2/ATP7A/ATRN/AXL/BAD/BAG5/BECN1/CAPN2/CASP3/CAT/CBX8/CCR7/CCS/CDK1/CDK2/CFLAR/CHD6/CHUK/COL1A1/CPEB2/CRK/CRYAB/CST3/CTNNB1/CYBA/CYCS/CYGB/CYP1B1/DHCR24/DHFR/DHRS2/DNM2/DUSP1/ECT2/EDN1/EGFR/EGLN1/EIF2S1/ERCC1/ERCC2/ERCC6/ERCC6L2/ETS1/ETV5/EZH2/FANCD2/FBXO7/FBXW7/FER/FOS…	253
GO:0070972	BP	GO:0070972	protein localization to endoplasmic reticulum	93/7099	128/17913	3.04373e-14	2.46187e-12	1.70807e-12	CHMP4A/CHMP4B/DDRGK1/GBF1/GPAA1/HSPA5/INSIG1/LRRK2/MIA3/OS9/PPP1R15A/RAB3GAP1/RPL10/RPL10A/RPL12/RPL13/RPL13A/RPL14/RPL15/RPL17/RPL18/RPL18A/RPL19/RPL22/RPL23A/RPL24/RPL26/RPL27/RPL27A/RPL28/RPL29/RPL3/RPL30/RPL31/RPL32/RPL35/RPL35A/RPL36/RPL37/RPL37A/RPL4/RPL41/RPL5/RPL6/RPL7/RPL7A/RPL8/RPL9/RPLP0/RPLP1/RPLP2/RPS11/RPS12/RPS13/RPS14/RPS15/RPS16/RPS18/RPS19/RPS2/RPS20/RPS21/RPS23/RPS24/RPS25/RPS2…	93
GO:0006457	BP	GO:0006457	protein folding	119/7099	176/17913	4.4759e-14	3.57384e-12	2.47957e-12	AIP/ALG12/AMFR/B2M/BAG1/BAG2/BAG3/BAG4/BAG5/CALR/CANX/CCT3/CCT4/CCT5/CCT6A/CCT6B/CCT7/CCT8/CLGN/CLPX/CLU/CRTAP/CRYAB/CSNK2A1/CSNK2A2/CSNK2B/DFFA/DNAJA1/DNAJA2/DNAJA3/DNAJB1/DNAJB11/DNAJB2/DNAJC10/DNAJC19/DNAJC2/DNAJC21/DNAJC24/DNAJC5/DNAJC7/ENGASE/ERP29/FKBP1A/FKBP4/FKBP5/FKBP9/GANAB/GNAI1/GNAI2/GNAI3/GNB2/GNB4/GNB5/GNG2/GRN/GRPEL1/GRPEL2/HSP90AA1/HSP90B1/HSPA14/HSPA1A/HSPA1L/HSPA4L/HSPA5/HSPA6/H…	119
GO:0009123	BP	GO:0009123	nucleoside monophosphate metabolic process	207/7099	349/17913	5.38951e-14	4.19817e-12	2.91273e-12	AAAS/ADA/ADK/ADPGK/ADSL/AK1/AK2/AK3/AK4/AK7/ALDOA/ALDOC/APRT/ATIC/ATP1B1/ATP6V1A/ATP6V1B1/ATP6V1B2/ATP7A/BAD/BID/BPGM/CAD/CARD11/CASK/CCNB1/CDK1/CHCHD10/CLPX/CMPK1/COQ9/COX15/COX4I1/COX5A/COX5B/COX6A1/COX6B1/COX6C/COX7A2L/COX7B/COX7C/COX8A/CTNS/CYC1/DCK/DDIT4/DHODH/DHTKD1/DLD/DLG1/DNPH1/DTYMK/DUT/ECD/EIF6/ENO1/ENO2/ENO4/ENPP1/ESRRB/FLCN/FOXK1/FOXK2/FXN/GALK1/GAPDH/GAPDHS/GMPR2/GMPS/GPI/GUK1/HK1/H…	207
GO:0006612	BP	GO:0006612	protein targeting to membrane	114/7099	167/17913	5.46004e-14	4.19817e-12	2.91273e-12	AKT2/ANK3/ARL6/ATG3/CDK5/CDK5R1/CHM/CHMP4A/CHMP4B/CHP1/ERBB2/FIS1/GDI1/HRAS/HSPA5/ICMT/INPP5K/ITGAM/ITGB1BP1/MFF/MICALL1/MYO1C/PAK1/PDZK1/PEX26/PEX3/PRKCI/PRNP/RAB3IP/RAB8B/RABGEF1/RPL10/RPL10A/RPL12/RPL13/RPL13A/RPL14/RPL15/RPL17/RPL18/RPL18A/RPL19/RPL22/RPL23A/RPL24/RPL26/RPL27/RPL27A/RPL28/RPL29/RPL3/RPL30/RPL31/RPL32/RPL35/RPL35A/RPL36/RPL37/RPL37A/RPL4/RPL41/RPL5/RPL6/RPL7/RPL7A/RPL8/RPL9/RP…	114
GO:0061136	BP	GO:0061136	regulation of proteasomal protein catabolic process	114/7099	167/17913	5.46004e-14	4.19817e-12	2.91273e-12	AKT1/ALAD/ARAF/AURKA/BAG2/BAG5/BCAP31/CAV1/CLEC16A/CLU/COMMD1/CSNK1A1/CSNK1D/CSNK1E/DAB2/DAB2IP/DDA1/DDRGK1/DERL2/DNAJB2/DVL1/EDEM1/MMP24-AS1-EDEM2/EDEM2/ERLEC1/FAM122A/FBXO22/FBXW7/FMR1/FOXF2/GABARAPL2/GBA/GCLC/GIPC1/GNA12/GPX1/GSK3A/GSK3B/HERPUD1/HFE/HSP90AB1/HSPA1A/HSPBP1/KEAP1/LAMP3/LRRK2/MAPK9/MDM2/N4BP1/NFE2L1/NFE2L2/NKD2/NUB1/NUDT15/OGT/OS9/OSBPL7/PARK7/PBK/PIAS1/PINK1/PKD1/PLK1/PLK2/PLK3/…	114
GO:0006613	BP	GO:0006613	cotranslational protein targeting to membrane	80/7099	106/17913	5.90015e-14	4.42724e-12	3.07167e-12	RPL10/RPL10A/RPL12/RPL13/RPL13A/RPL14/RPL15/RPL17/RPL18/RPL18A/RPL19/RPL22/RPL23A/RPL24/RPL26/RPL27/RPL27A/RPL28/RPL29/RPL3/RPL30/RPL31/RPL32/RPL35/RPL35A/RPL36/RPL37/RPL37A/RPL4/RPL41/RPL5/RPL6/RPL7/RPL7A/RPL8/RPL9/RPLP0/RPLP1/RPLP2/RPS11/RPS12/RPS13/RPS14/RPS15/RPS16/RPS18/RPS19/RPS2/RPS20/RPS21/RPS23/RPS24/RPS25/RPS26/RPS28/RPS29/RPS3/RPS3A/RPS4X/RPS4Y1/RPS5/RPS6/RPS7/RPS8/RPS9/RPSA/SEC61A1/SE…	80
GO:0030330	BP	GO:0030330	DNA damage response, signal transduction by p53 class mediator	80/7099	106/17913	5.90015e-14	4.42724e-12	3.07167e-12	ACER2/ANKRD1/ARID3A/ATR/AURKA/BAX/BCL3/BRCA1/BRCA2/BTG2/CARM1/CASP2/CCNB1/CD44/CDK1/CDK2/CDKN1B/CHEK2/CNOT10/CNOT11/CNOT2/CNOT3/CNOT4/CNOT6/CNOT6L/CNOT7/CNOT8/CRADD/DDX5/DYRK1A/DYRK3/E2F4/E2F7/EP300/FOXM1/FOXO3/GADD45A/HIPK2/ING4/KAT5/KDM1A/MDM2/MDM4/MSX1/MUC1/MYO6/NBN/NDRG1/PAXIP1/PCBP4/PCNA/PLK2/PLK3/PMAIP1/PML/PPM1D/PRMT1/PSMD10/PTTG1IP/RPL26/RPS27L/RPS6KA6/SESN2/SFN/SIRT1/SMYD2/SNAI1/SOX4/SP1…	80
GO:0033044	BP	GO:0033044	regulation of chromosome organization	188/7099	311/17913	6.39126e-14	4.73866e-12	3.28773e-12	ACD/AKAP8L/ARRB1/ATF7IP/ATR/AUTS2/AXIN2/BCL6/BCOR/BECN1/BRCA1/BRD4/BRD7/BUB1/CCNB1/CCT3/CCT4/CCT5/CCT6A/CCT7/CCT8/CDC23/CDC26/CDC27/CDC6/CDK9/CDT1/CENPE/CENPV/CHEK1/CTBP1/CTNNB1/CUL3/DCP2/DDX11/DHX36/DKC1/DUSP1/EED/EID1/ERCC1/ESPL1/FBXO4/FBXO5/FEN1/FLCN/FMR1/GATA3/GNL3L/HMBOX1/HMGA1/HNRNPA2B1/HNRNPC/HNRNPD/HNRNPU/IK/IL1B/ING2/IWS1/JARID2/JDP2/KAT2A/KDM1A/KDM3A/KDM4C/KDM5A/KLHL22/LIF/LIG4/LMNA/LRR…	188
GO:0045047	BP	GO:0045047	protein targeting to ER	81/7099	108/17913	7.49537e-14	5.4919e-12	3.81034e-12	CHMP4A/CHMP4B/HSPA5/RPL10/RPL10A/RPL12/RPL13/RPL13A/RPL14/RPL15/RPL17/RPL18/RPL18A/RPL19/RPL22/RPL23A/RPL24/RPL26/RPL27/RPL27A/RPL28/RPL29/RPL3/RPL30/RPL31/RPL32/RPL35/RPL35A/RPL36/RPL37/RPL37A/RPL4/RPL41/RPL5/RPL6/RPL7/RPL7A/RPL8/RPL9/RPLP0/RPLP1/RPLP2/RPS11/RPS12/RPS13/RPS14/RPS15/RPS16/RPS18/RPS19/RPS2/RPS20/RPS21/RPS23/RPS24/RPS25/RPS26/RPS28/RPS29/RPS3/RPS3A/RPS4X/RPS4Y1/RPS5/RPS6/RPS7/RPS8/…	81
GO:0010821	BP	GO:0010821	regulation of mitochondrion organization	118/7099	175/17913	7.71794e-14	5.52498e-12	3.83329e-12	ABLIM3/ACAA2/AKT1/ARIH2/ARRB2/ATG13/ATP13A2/BAD/BAG3/BAG4/BAX/BCL2L1/BCL2L11/BID/BIK/BMF/BNIP3L/CASP8/CDC37/CHCHD10/CLEC16A/CLU/CSNK2A2/CTTN/DDHD2/DHODH/FAM162A/FBXO7/FBXW7/FIS1/FLCN/FXN/FZD5/GBA/GPX1/GSK3A/GSK3B/HAX1/HIGD1A/HIP1R/HK2/HSPA1A/HSPA1L/HTRA2/HTT/INF2/LEPROT/LIG3/LMAN1/LMNA/LRRK2/MFF/MFN2/MGARP/MLLT11/MOAP1/MUL1/MYO19/NOL3/NPEPPS/OMA1/OPTN/PARK7/PARL/PDCD5/PID1/PINK1/PLA2G6/PLAUR/PLD6…	118
GO:0022900	BP	GO:0022900	electron transport chain	118/7099	175/17913	7.71794e-14	5.52498e-12	3.83329e-12	ADH5/AIFM2/AKR1A1/AKR1B1/AKR7A2/ALDH2/ALDH4A1/ALDH5A1/AOC2/ASPH/BID/C15orf48/CCNB1/CDK1/CIAPIN1/COQ9/COX11/COX15/COX4I1/COX5A/COX5B/COX6A1/COX6B1/COX6C/COX7A2/COX7A2L/COX7B/COX7C/COX8A/CYB5A/CYBA/CYC1/DEGS1/DHRS3/DLD/ETFA/ETFB/FDX1/GLDC/GLRX/GLRX3/GLRX5/GPX2/GSR/IDH3B/IMMP2L/ME1/ME2/MECP2/MYBBP1A/NCF2/NDUFA1/NDUFA10/NDUFA11/NDUFA12/NDUFA13/NDUFA2/NDUFA3/NDUFA4/NDUFA6/NDUFA7/NDUFA8/NDUFA9/NDUFAB1/…	118
GO:0006614	BP	GO:0006614	SRP-dependent cotranslational protein targeting to membrane	78/7099	103/17913	8.86407e-14	6.27334e-12	4.35251e-12	RPL10/RPL10A/RPL12/RPL13/RPL13A/RPL14/RPL15/RPL17/RPL18/RPL18A/RPL19/RPL22/RPL23A/RPL24/RPL26/RPL27/RPL27A/RPL28/RPL29/RPL3/RPL30/RPL31/RPL32/RPL35/RPL35A/RPL36/RPL37/RPL37A/RPL4/RPL41/RPL5/RPL6/RPL7/RPL7A/RPL8/RPL9/RPLP0/RPLP1/RPLP2/RPS11/RPS12/RPS13/RPS14/RPS15/RPS16/RPS18/RPS19/RPS2/RPS20/RPS21/RPS23/RPS24/RPS25/RPS26/RPS28/RPS29/RPS3/RPS3A/RPS4X/RPS4Y1/RPS5/RPS6/RPS7/RPS8/RPS9/RPSA/SEC61A1/SE…	78
GO:0019058	BP	GO:0019058	viral life cycle	194/7099	324/17913	9.40506e-14	6.58143e-12	4.56626e-12	AAAS/ACE2/ADAR/ANPEP/APOBEC3C/APOBEC3D/APOBEC3F/AXL/BANF1/BST2/CAV1/CAV2/CCL2/CCL5/CCNK/CD46/CD55/CD81/CDK1/CHMP1B/CHMP2B/CHMP4A/CHMP4B/CHMP5/CHMP6/CHMP7/CNOT7/CTBP1/CTSB/CXCR4/DAG1/DDB1/DDX3X/DDX5/DDX6/DPP4/EEA1/EFNB2/EFNB3/EGFR/EIF2AK2/EPHA2/F11R/FAM111A/FBXL2/FMR1/GSN/HAVCR1/HMGA2/HSP90AB1/HSPA1A/HSPA8/HTATSF1/HYAL2/HYAL3/ICAM1/IDE/IFI16/IFI27/IFIT1/IFIT5/IFITM1/IFITM2/IFITM3/INPP5K/ISG15/ISG2…	194
GO:0198738	BP	GO:0198738	cell-cell signaling by wnt	279/7099	500/17913	9.70687e-14	6.71716e-12	4.66043e-12	ABL1/AGO1/AGO2/AMER1/AMOTL1/AMOTL2/AP2A1/AP2A2/AP2B1/AP2M1/AP2S1/APP/ARL6/ARNTL/ARRB2/ATP6AP2/ATP6V0C/ATP6V1C2/AXIN1/AXIN2/BAMBI/BARX1/BCL7B/BCL9/BCL9L/BICC1/BMP2/BRD7/C12orf43/CALCOCO1/CALM1/CAPRIN2/CAV1/CBFB/CBY1/CCND1/CCNY/CD24/CDH2/CELSR1/CELSR2/CELSR3/CHD8/CLTC/COL1A1/CPE/CSNK1A1/CSNK1D/CSNK1E/CSNK1G1/CSNK1G2/CSNK1G3/CSNK2A1/CSNK2A2/CSNK2B/CTDNEP1/CTNNB1/CUL3/CYLD/DAAM1/DAB2/DAB2IP/DAPK3/DCD…	279
GO:0016055	BP	GO:0016055	Wnt signaling pathway	278/7099	498/17913	1.0058e-13	6.88367e-12	4.77596e-12	ABL1/AGO1/AGO2/AMER1/AMOTL1/AMOTL2/AP2A1/AP2A2/AP2B1/AP2M1/AP2S1/APP/ARL6/ARNTL/ARRB2/ATP6AP2/ATP6V0C/ATP6V1C2/AXIN1/AXIN2/BAMBI/BARX1/BCL7B/BCL9/BCL9L/BICC1/BMP2/BRD7/C12orf43/CALCOCO1/CALM1/CAPRIN2/CAV1/CBFB/CBY1/CCND1/CCNY/CD24/CDH2/CELSR1/CELSR2/CELSR3/CHD8/CLTC/COL1A1/CPE/CSNK1A1/CSNK1D/CSNK1E/CSNK1G1/CSNK1G2/CSNK1G3/CSNK2A1/CSNK2A2/CSNK2B/CTDNEP1/CTNNB1/CUL3/CYLD/DAAM1/DAB2/DAB2IP/DAPK3/DCD…	278
GO:0006352	BP	GO:0006352	DNA-templated transcription, initiation	147/7099	231/17913	1.08761e-13	7.36263e-12	5.10827e-12	AR/ATF7IP/BAX/BAZ2A/BCLAF1/BRF1/CBFB/CCNB1/CCND1/CD3EAP/CDK1/CDK4/CDK7/CDK8/CDK9/CREB1/CREBBP/CTNNB1/DHX36/E2F3/ERCC2/ESRRA/ESRRB/FOSL1/GTF2A2/GTF2B/GTF2E1/GTF2E2/GTF2F2/GTF2H1/GTF2H5/GTF2I/GTF3C4/GTF3C5/HMGB1/JUN/KAT2B/MAML1/MAML2/MAPK3/MAZ/MECP2/MED1/MED10/MED12/MED13/MED15/MED16/MED17/MED20/MED23/MED26/MED27/MED30/MED6/MED8/MITF/MNAT1/NAT14/NCOA6/NOTCH1/NOTCH2/NOTCH3/NR1D1/NR1D2/NR1H2/NR2C1/NR…	147
GO:0033157	BP	GO:0033157	regulation of intracellular protein transport	141/7099	220/17913	1.51901e-13	1.01725e-11	7.05777e-12	ABLIM3/AKAP8L/AKT2/ANK3/ARIH2/ATG13/ATP13A2/B3GAT3/BAG3/BAG4/BCAP31/BCAS3/BNIP3L/CAMK1/CD81/CDH1/CDK5/CDK5R1/CEP290/CHP1/CSNK2A2/CTDSPL2/DERL2/DMAP1/DNAJC27/ECT2/EDEM1/MMP24-AS1-EDEM2/EDEM2/ERBB2/ERLEC1/FBXW7/FERMT1/FIS1/FLNA/FZD5/GCC2/GDI1/GSK3A/GSK3B/HAX1/HDAC3/HRAS/HSPA1L/HTRA2/HYAL2/IFI27/IL1B/INPP5K/INSIG1/IPO5/ITGAM/ITGB1BP1/IWS1/JUP/KIF20B/KIF5B/LEPROT/LMAN1/LRRK2/MAPK1/MAPK14/MAVS/MDFIC/M…	141
GO:0031570	BP	GO:0031570	DNA integrity checkpoint	99/7099	141/17913	1.5975e-13	1.05843e-11	7.34351e-12	ARID3A/ATF2/ATR/AURKA/BABAM1/BAX/BRCA1/BRCC3/BRIP1/BRSK1/BTG2/CARM1/CASP2/CCNB1/CCND1/CDC45/CDC5L/CDC6/CDK1/CDK2/CDK5RAP3/CDKN1B/CDT1/CHEK1/CHEK2/CLOCK/CNOT10/CNOT11/CNOT2/CNOT3/CNOT4/CNOT6/CNOT6L/CNOT7/CNOT8/CRADD/CRY1/CUL4A/DONSON/DTL/E2F4/E2F7/EP300/ETAA1/FBXO31/FBXO4/FBXO6/FEM1B/FOXN3/FZR1/GADD45A/GIGYF2/HMGA2/HUS1/INTS7/MAPK14/MDM2/MDM4/MUC1/NAE1/NBN/PCBP4/PCNA/PEA15/PLK1/PLK2/PLK3/PML/PPP1R…	99
GO:0000086	BP	GO:0000086	G2/M transition of mitotic cell cycle	150/7099	238/17913	1.94605e-13	1.27579e-11	8.85155e-12	ACTR1A/AJUBA/AKAP9/ALMS1/APP/ARPP19/AURKA/BACH1/BORA/BRCA1/BRD4/BRSK1/CALM2/CALM3/CCNB1/CCND1/CCNY/CDC25A/CDK1/CDK2/CDK4/CDK5RAP3/CDK7/CENPJ/CEP135/CEP192/CEP290/CEP41/CEP57/CEP72/CEP76/CEP78/CETN2/CHEK2/CIT/CLASP1/CSNK1D/CSNK1E/DBF4B/DCTN1/DCTN2/DCTN3/DNM2/DONSON/DTL/DYNC1H1/ENSA/ESRRB/FBXL7/FBXO5/FBXW11/FHL1/FOXM1/FOXN3/HAUS1/HAUS3/HAUS4/HAUS7/HMGA2/HSP90AA1/KHDRBS1/LATS1/MAPRE1/MASTL/MECP2/MEL…	150
GO:0032386	BP	GO:0032386	regulation of intracellular transport	230/7099	400/17913	2.28218e-13	1.48056e-11	1.02723e-11	AAAS/ABCA2/ABLIM3/ADORA2B/AKAP8L/AKT2/ANK3/ANXA2/APBA2/ARF1/ARHGAP1/ARIH2/ATG13/ATP13A2/ATP2A2/B3GAT3/BACE1/BAG3/BAG4/BCAP31/BCAS3/BNIP3L/C12orf4/CACNB2/CALM3/CAMK1/CASK/CD81/CDH1/CDK5/CDK5R1/CEP290/CHP1/CHRNA5/CNIH2/CPSF6/CRYAB/CSNK2A2/CSPG5/CTDSPL2/DAB2/DERL2/DHX9/DMAP1/DNAJC13/DNAJC27/DRD1/DVL1/DYNC1H1/ECT2/EDEM1/MMP24-AS1-EDEM2/EDEM2/EHD2/ERBB2/ERLEC1/EZR/FBXW7/FERMT1/FIS1/FLNA/FMR1/FZD5/GAB2…	230
GO:0031647	BP	GO:0031647	regulation of protein stability	167/7099	272/17913	2.41173e-13	1.54848e-11	1.07435e-11	AAK1/APTX/ASPH/ATF7IP/ATP1B1/ATP1B3/AURKA/B4GALT5/BAG2/BAG3/BAG5/BMP2/CALR/CASP3/CCT3/CCT4/CCT5/CCT6A/CCT7/CCT8/CD81/CDK7/CDKN2AIP/CHEK2/CHP1/CLU/COG3/CREB1/CREBBP/CRTAP/CRYAB/CTSA/CTSH/CUL3/DPM2/DVL1/DVL3/EFNA1/EP300/FBXL3/FBXO4/FBXO7/FBXW11/FBXW7/FLNA/FLOT1/FLOT2/GAPDH/GET4/GGA3/GIPC1/GNAQ/GNL3L/GOLGA7/GRN/GSN/GTPBP4/HCFC1/HDAC3/HIP1/HIP1R/HSP90AA1/HSP90AB1/HSPA1A/HSPA8/HSPD1/HTT/ID1/IFT46/ISOC…	167
GO:1901796	BP	GO:1901796	regulation of signal transduction by p53 class mediator	119/7099	179/17913	2.80663e-13	1.78364e-11	1.23751e-11	AKT1/ANKRD1/ATAD5/ATR/AURKA/BDKRB2/BOP1/BRCA1/BRD7/BRIP1/BRPF1/CD44/CDK2/CDK5/CDK5R1/CDK5RAP3/CHEK1/CHEK2/CSNK2A1/CSNK2A2/CSNK2B/DDX5/DYRK1A/DYRK2/DYRK3/EHMT2/EP300/EXO1/HDAC1/HEXIM1/HIPK1/HIPK2/HNRNPK/HUS1/ING2/ING5/JMY/KAT5/KAT6A/KDM1A/MAPK14/MBD3/MDM2/MDM4/MEAF6/MSX1/MTA2/MUC1/NBN/NOC2L/NOP2/NUAK1/PAK1IP1/PHF20/PIN1/PLK3/PMAIP1/PML/PPP1R13L/PRKAA1/PRKAA2/PRKAB1/PRKAB2/PRKAG1/PRMT5/PSMD10/PTTG1…	119
GO:0006405	BP	GO:0006405	RNA export from nucleus	88/7099	122/17913	2.98035e-13	1.87491e-11	1.30083e-11	AAAS/AGFG1/AKAP8L/CASC3/CDC40/CPSF1/CPSF3/CPSF6/DDX19B/DDX39A/DHX38/DHX9/EIF4A3/EIF4E/EIF5A/FIP1L1/FYTTD1/GLE1/HHEX/HNRNPA2B1/IWS1/KHDRBS1/MAGOH/MAGOHB/NCBP1/NMD3/NUP133/NUP153/NUP160/NUP188/NUP210/NUP35/NUP50/NUP54/NUP62/NUP85/NUP93/NUP98/NXF1/NXT1/PABPN1/PHAX/POLDIP3/POM121/POM121C/RAE1/RAN/RANBP2/RBM15B/RBM8A/RIOK2/RNPS1/RPS15/SARNP/SDAD1/SEC13/SETD2/SLBP/SLU7/SMG1/SMG7/SRRM1/SRSF1/SRSF11/SRSF…	88
GO:0018205	BP	GO:0018205	peptidyl-lysine modification	218/7099	376/17913	3.06236e-13	1.90724e-11	1.32326e-11	AAAS/ACTL6A/APBB1/ARID4A/ARID4B/ARRB1/ASH1L/ASH2L/ATAT1/ATF2/ATP7A/AUTS2/BAZ1A/BCOR/BLOC1S1/BRCA1/BRCA2/BRD1/BRD4/BRD7/BRD8/BRPF1/CAMKMT/CHEK1/CLOCK/CPA4/CREBBP/CRTC2/CTBP1/CTNNB1/DMAP1/DOT1L/DPF2/DPY30/DR1/EED/EGR1/EHMT2/EID1/EP300/EPC1/EPC2/ESCO1/EZH1/EZH2/FLCN/GATA3/GCSH/GLRX5/GNL3L/GTF2B/GTF3C4/HAT1/HCFC1/HDAC9/HINT2/HMG20A/HMG20B/IFIH1/IL1B/ING3/ING4/ING5/IWS1/JARID2/JMJD6/KANSL1/KANSL1L/KAN…	218
GO:0009161	BP	GO:0009161	ribonucleoside monophosphate metabolic process	196/7099	331/17913	3.14388e-13	1.93862e-11	1.34503e-11	AAAS/ADA/ADK/ADPGK/ADSL/AK1/AK2/AK3/AK4/ALDOA/ALDOC/APRT/ATIC/ATP1B1/ATP6V1A/ATP6V1B1/ATP6V1B2/ATP7A/BAD/BID/BPGM/CAD/CARD11/CASK/CCNB1/CDK1/CHCHD10/CLPX/CMPK1/COQ9/COX15/COX4I1/COX5A/COX5B/COX6A1/COX6B1/COX6C/COX7A2L/COX7B/COX7C/COX8A/CTNS/CYC1/DDIT4/DHODH/DHTKD1/DLD/DLG1/ECD/EIF6/ENO1/ENO2/ENO4/ENPP1/ESRRB/FLCN/FOXK1/FOXK2/FXN/GALK1/GAPDH/GAPDHS/GMPR2/GMPS/GPI/GUK1/HK1/HK2/HPRT1/HSPA1A/HSPA8/IM…	196
GO:0009167	BP	GO:0009167	purine ribonucleoside monophosphate metabolic process	189/7099	317/17913	3.43059e-13	2.09468e-11	1.45331e-11	AAAS/ADA/ADK/ADPGK/ADSL/AK1/AK2/AK3/AK4/ALDOA/ALDOC/APRT/ATIC/ATP1B1/ATP6V1A/ATP6V1B1/ATP6V1B2/ATP7A/BAD/BID/BPGM/CARD11/CASK/CCNB1/CDK1/CHCHD10/CLPX/COQ9/COX15/COX4I1/COX5A/COX5B/COX6A1/COX6B1/COX6C/COX7A2L/COX7B/COX7C/COX8A/CTNS/CYC1/DDIT4/DHTKD1/DLD/DLG1/ECD/EIF6/ENO1/ENO2/ENO4/ENPP1/ESRRB/FLCN/FOXK1/FOXK2/FXN/GALK1/GAPDH/GAPDHS/GMPR2/GMPS/GPI/GUK1/HK1/HK2/HPRT1/HSPA1A/HSPA8/IMPDH1/IMPDH2/INSR…	189
GO:0000077	BP	GO:0000077	DNA damage checkpoint	94/7099	133/17913	3.47409e-13	2.10065e-11	1.45745e-11	ARID3A/ATF2/ATR/AURKA/BABAM1/BAX/BRCA1/BRCC3/BRIP1/BRSK1/BTG2/CARM1/CASP2/CCNB1/CCND1/CDC5L/CDK1/CDK2/CDK5RAP3/CDKN1B/CHEK1/CHEK2/CLOCK/CNOT10/CNOT11/CNOT2/CNOT3/CNOT4/CNOT6/CNOT6L/CNOT7/CNOT8/CRADD/CRY1/CUL4A/DONSON/DTL/E2F4/E2F7/EP300/ETAA1/FBXO31/FBXO4/FBXO6/FEM1B/FOXN3/FZR1/GADD45A/GIGYF2/HMGA2/HUS1/INTS7/MAPK14/MDM2/MDM4/MUC1/NBN/PCBP4/PCNA/PEA15/PLK1/PLK2/PLK3/PML/PPP1R10/PRKDC/PRMT1/PRPF19…	94
GO:0042594	BP	GO:0042594	response to starvation	116/7099	174/17913	4.17315e-13	2.49907e-11	1.73388e-11	AACS/ACAT1/ADM/ADSL/AKR1C3/AMBRA1/ASNS/ATF3/ATF4/ATG14/BECN1/BMPR2/CAD/CBL/CLEC16A/COMT/CPEB4/CPS1/DAP/DDIT3/DHODH/DSC2/EHMT2/EIF2AK1/EIF2AK2/EIF2AK3/EIF2S1/EIF4EBP1/FADS1/FAS/FBXO22/FNIP1/FOXA3/FOXK1/FOXK2/FOXO1/FOXO3/FSTL1/GAS2L1/GBA/GIP/GLUL/GNPAT/HFE/HIGD1A/HMGCL/HSPA5/HSPA8/IFI16/IMPACT/INHBB/JUN/KIAA1324/KLF10/KPTN/LAMP2/LARP1/LRP11/LRRK2/MAP1LC3A/MAP1LC3B/MAP3K5/MAPK1/MAPK3/MAX/MTMR3/MTOR/…	116
GO:0072599	BP	GO:0072599	establishment of protein localization to endoplasmic reticulum	82/7099	112/17913	5.0341e-13	2.98594e-11	2.07168e-11	CHMP4A/CHMP4B/HSPA5/RAB3GAP1/RPL10/RPL10A/RPL12/RPL13/RPL13A/RPL14/RPL15/RPL17/RPL18/RPL18A/RPL19/RPL22/RPL23A/RPL24/RPL26/RPL27/RPL27A/RPL28/RPL29/RPL3/RPL30/RPL31/RPL32/RPL35/RPL35A/RPL36/RPL37/RPL37A/RPL4/RPL41/RPL5/RPL6/RPL7/RPL7A/RPL8/RPL9/RPLP0/RPLP1/RPLP2/RPS11/RPS12/RPS13/RPS14/RPS15/RPS16/RPS18/RPS19/RPS2/RPS20/RPS21/RPS23/RPS24/RPS25/RPS26/RPS28/RPS29/RPS3/RPS3A/RPS4X/RPS4Y1/RPS5/RPS6/R…	82
GO:0009126	BP	GO:0009126	purine nucleoside monophosphate metabolic process	189/7099	318/17913	5.16643e-13	3.03552e-11	2.10608e-11	AAAS/ADA/ADK/ADPGK/ADSL/AK1/AK2/AK3/AK4/ALDOA/ALDOC/APRT/ATIC/ATP1B1/ATP6V1A/ATP6V1B1/ATP6V1B2/ATP7A/BAD/BID/BPGM/CARD11/CASK/CCNB1/CDK1/CHCHD10/CLPX/COQ9/COX15/COX4I1/COX5A/COX5B/COX6A1/COX6B1/COX6C/COX7A2L/COX7B/COX7C/COX8A/CTNS/CYC1/DDIT4/DHTKD1/DLD/DLG1/ECD/EIF6/ENO1/ENO2/ENO4/ENPP1/ESRRB/FLCN/FOXK1/FOXK2/FXN/GALK1/GAPDH/GAPDHS/GMPR2/GMPS/GPI/GUK1/HK1/HK2/HPRT1/HSPA1A/HSPA8/IMPDH1/IMPDH2/INSR…	189
GO:0051188	BP	GO:0051188	cofactor biosynthetic process	185/7099	310/17913	5.40603e-13	3.14661e-11	2.18315e-11	AAAS/ABCB6/ACACA/ACAT1/ACLY/ACOT7/ACSF3/ACSL1/ACSL3/ACSL4/ACSS1/ADPGK/ALAD/ALAS1/ALDOA/ALDOC/ATIC/BDH2/BPGM/CHAC1/CNDP2/COASY/COQ2/COQ3/COQ4/COQ5/COQ6/COQ9/COX15/CPOX/CTNS/CYBA/DDIT4/DHFR/DHTKD1/DLAT/DLD/ECD/EIF6/ELOVL1/ELOVL2/ELOVL5/ELOVL6/ELOVL7/ENO1/ENO2/ENO4/ESRRB/FASN/FECH/FLAD1/FOXK1/FOXK2/FXN/GALK1/GAPDH/GAPDHS/GCDH/GCH1/GCLC/GCLM/GGCT/GGT1/GGT7/GPHN/GPI/GSS/GSTZ1/HAGH/HK1/HK2/HMBS/HSD17B1…	185
GO:0034599	BP	GO:0034599	cellular response to oxidative stress	178/7099	296/17913	5.73732e-13	3.30852e-11	2.29549e-11	ABL1/ADNP2/ADPRHL2/AIFM1/AKR1C3/AKT1/ALDH3B1/ANKZF1/APEX1/AQP1/ARL6IP5/ARNTL/ATF4/ATP13A2/ATP2A2/ATP7A/AXL/BAG5/BECN1/CAT/CBX8/CCS/CDK1/CDK2/CFLAR/CHD6/CHUK/CPEB2/CRK/CST3/CTNNB1/CYBA/CYCS/CYP1B1/DHFR/DHRS2/DNM2/ECT2/EGFR/EIF2S1/ERCC6L2/ETS1/ETV5/EZH2/FANCD2/FBXO7/FBXW7/FER/FOS/FOXO1/FOXO3/FUT8/FXN/G6PD/GCH1/GJB2/GPX1/GPX2/GPX3/GPX8/GSKIP/GSR/GSTP1/HMOX1/HNRNPD/HSF1/HSPA1A/HSPB1/HTRA2/IL6/IMPACT/…	178
GO:0016050	BP	GO:0016050	vesicle organization	170/7099	280/17913	5.92868e-13	3.3875e-11	2.35029e-11	ABCA1/AGFG1/AKT2/AKTIP/ALS2CL/ANKFY1/ANKRD27/ANXA1/ANXA2/AP1G1/AP1M1/AP2M1/AP3D1/AQP11/AREG/ARF1/BET1/BLOC1S1/BLOC1S2/BLOC1S3/BLOC1S6/CALR/CAV1/CAV2/CD59/CHMP1B/CHMP2B/CHMP4A/CHMP4B/CHMP5/CHMP6/CHMP7/CNIH2/COL7A1/CORO1C/CREB1/CSNK1D/CTSC/CTSZ/CUL3/DLG4/DNAJC13/DNM1/EEA1/EXOC8/F2R/F5/F8/FBXO5/FNBP1L/GBF1/GNAI3/GORASP1/GOSR2/HOOK3/HPS1/INSIG1/IST1/KIF13A/KIF5B/LAMTOR1/LAPTM4B/LMAN1/LYST/MCFD2/MIA3/…	170
GO:1901990	BP	GO:1901990	regulation of mitotic cell cycle phase transition	242/7099	428/17913	6.54137e-13	3.7036e-11	2.5696e-11	ACTR1A/AKAP9/AKT1/ALMS1/ANAPC1/ANAPC10/ANAPC11/ANAPC16/ANAPC2/ANAPC5/ANKRD17/ANLN/APEX1/APP/ARID3A/ATAD5/AURKA/BAX/BID/BRCA1/BRD4/BRD7/BRSK1/BTG2/BTN2A2/BUB3/CARM1/CASP2/CCL2/CCNB1/CCND1/CDC23/CDC26/CDC27/CDC6/CDK1/CDK2/CDK2AP2/CDK4/CDK5RAP3/CDK6/CDKN1B/CDKN2C/CDKN2D/CDT1/CENPE/CENPJ/CEP135/CEP192/CEP290/CEP41/CEP57/CEP72/CEP76/CEP78/CETN2/CHEK2/CLASP1/CNOT10/CNOT11/CNOT2/CNOT3/CNOT4/CNOT6/CNOT6L…	242
GO:0050792	BP	GO:0050792	regulation of viral process	131/7099	204/17913	8.91184e-13	5.00026e-11	3.46924e-11	ADAR/APOBEC3C/APOBEC3D/APOBEC3F/BANF1/BST2/CAV2/CCL5/CCNK/CCNT1/CDK9/CFL1/CHD1/CHMP2B/CHMP4B/CNOT7/CTDP1/CXCR4/DDB1/DDX3X/DDX5/DHX9/EIF2AK2/EP300/FAM111A/FBXL2/FMR1/GSN/GTF2B/GTF2F2/HDAC1/HMGA2/HSPA8/IFI16/IFI27/IFIT1/IFIT5/IFITM1/IFITM2/IFITM3/INPP5K/ISG15/ISG20/JUN/KPNA2/KPNA6/LAMP3/LARP1/LGALS1/LGALS9/MAVS/MDFIC/MORC2/MX1/NELFA/NELFB/NELFE/NR5A2/NUCKS1/OAS1/OAS3/OASL/P4HB/PABPC1/PARP10/PC/PDE1…	131
GO:0071496	BP	GO:0071496	cellular response to external stimulus	189/7099	320/17913	1.1558e-12	6.38186e-11	4.42781e-11	ADNP/ADORA2B/AIFM1/AKR1C3/AKT1/AMBRA1/ANKRD1/AQP1/ARHGAP35/ASGR1/ASNS/ATF3/ATF4/ATG14/ATP1A1/ATP2B1/AXL/BAD/BAG3/BCL10/BECN1/BMPR2/BRIP1/CASP2/CASP8/CASP8AP2/CBL/CBS/CD68/CHEK1/CLEC16A/CNN2/COL1A1/COMT/CPEB4/CRADD/CYBA/CYP24A1/DAG1/DAP/DCTPP1/DSC2/EGFR/EHMT2/EIF2AK2/EIF2AK3/EIF2S1/EIF4G1/FADD/FADS1/FAS/FBXO22/FNIP1/FOS/FOSL1/FOXA2/FOXA3/FOXO1/GADD45A/GAS2L1/GBA/GCLC/GJA1/GLUL/GOT1/GSDMD/GSTP1/HAB…	189
GO:0016072	BP	GO:0016072	rRNA metabolic process	124/7099	191/17913	1.15792e-12	6.38186e-11	4.42781e-11	BMS1/BOP1/BRF1/C1D/CD3EAP/CHD7/DCAF13/DDX11/DDX17/DDX21/DDX47/DDX49/DDX56/DEDD2/DHX37/DIS3/DIS3L/DKC1/EIF4A3/EMG1/EXOSC1/EXOSC2/EXOSC4/EXOSC5/EXOSC9/FAM207A/FBL/FCF1/FRG1/FTSJ3/GTF2H5/GTF3C2/GTF3C4/GTF3C5/GTF3C6/GTPBP4/HEATR1/IMP4/IPPK/ISG20/KRR1/LAS1L/MPHOSPH10/MTOR/NAT10/NCL/NHP2/NOB1/NOC4L/NOL11/NOL8/NOL9/NOLC1/NOP10/NOP14/NOP56/NOP58/NSUN4/NUDT16/PA2G4/PDCD11/PELP1/PES1/POLR1B/PWP1/RBFA/REXO4…	124
GO:1903829	BP	GO:1903829	positive regulation of cellular protein localization	188/7099	318/17913	1.17313e-12	6.409e-11	4.44663e-11	ABCA12/ABCA7/ABLIM3/ACSL3/AGR2/AKT1/AKT2/ANK3/AP2B1/ARF6/ARIH2/ATG13/B3GAT3/BAD/BAG3/BCAP31/BCAS3/BID/CAMK1/CASP8/CCDC88A/CCT3/CCT4/CCT5/CCT6A/CCT7/CCT8/CD81/CDH1/CDK1/CDK5/CDK5R1/CDK5RAP3/CDT1/CENPQ/CEP290/CHP1/CNPY4/CSNK2A2/CTDSPL2/CYLD/DDRGK1/DKC1/DLG1/DMAP1/DTX3L/ECT2/EDEM1/MMP24-AS1-EDEM2/EDEM2/EGFR/EIF2AK3/EPB41/EPB41L2/EPHA2/EPHB2/ERBB2/EZR/FBXW7/FIS1/FLNA/FZD5/GAS8/GNAI1/GNL3L/GPD1L/GSK3A…	188
GO:0031503	BP	GO:0031503	protein-containing complex localization	148/7099	238/17913	1.32171e-12	7.12554e-11	4.94377e-11	AAAS/ADAM10/AGFG1/AKAP8L/AP2B1/ARC/ARL3/ATR/BBS12/BIRC5/CASC3/CDC40/CEP72/CLSTN1/CNIH2/CPSF1/CPSF3/DAG1/DBN1/DDX19B/DDX39A/DHX38/DLG1/DLG4/DYNC2H1/DYNC2LI1/DYNLL2/DYNLRB1/EFNB2/EIF4A3/EIF4E/EIF5A/EZR/FIP1L1/FKBP4/FYTTD1/GLE1/GPC6/HHEX/HIP1/HNRNPA2B1/HNRNPU/HRAS/HSPB11/IFT122/IFT20/IFT27/IFT46/IFT52/IFT81/IQSEC2/ITGB3/IWS1/KLHL21/MAGOH/MAGOHB/NACC2/NCBP1/NMD3/NPTN/NUMB/NUP133/NUP153/NUP160/NUP188/…	148
GO:0032984	BP	GO:0032984	protein-containing complex disassembly	178/7099	298/17913	1.32717e-12	7.12554e-11	4.94377e-11	ADD1/ADD2/ADRB2/AMER1/APEH/ARID1A/ARID2/ASPH/ATG14/AURKAIP1/AVIL/AXIN1/C12orf65/CALCOCO2/CAPG/CAV1/CCSAP/CFL1/CFL2/CHCHD10/CHMP1B/CHMP2B/CHMP5/CHMP7/CKAP2/CLASP1/CLASP2/CLEC16A/CLN3/CSNK1A1/CTNNB1/DAP3/DDIT4/DSTN/DVL1/DVL2/DVL3/DYRK3/EIF5A/EIF5AL1/EPS8/ERAL1/ETF1/FZD2/FZD5/GABARAP/GABARAPL1/GABARAPL2/GADD45GIP1/GBA/GRWD1/GSK3B/GSN/HMGA1/HSPA8/IGF1R/INSR/IST1/JMJD4/KATNB1/KIF2A/KIF5B/KLC1/LAMP2/MA…	178
GO:1901987	BP	GO:1901987	regulation of cell cycle phase transition	258/7099	464/17913	1.41145e-12	7.51326e-11	5.21278e-11	ACTR1A/AKAP9/AKT1/ALMS1/ANAPC1/ANAPC10/ANAPC11/ANAPC16/ANAPC2/ANAPC5/ANKRD17/ANLN/APEX1/APP/ARID3A/ATAD5/ATF5/AURKA/BABAM1/BAX/BID/BRCA1/BRCC3/BRD4/BRD7/BRSK1/BTG2/BTN2A2/BUB3/CARM1/CASP2/CCL2/CCNB1/CCND1/CDC23/CDC26/CDC27/CDC6/CDK1/CDK2/CDK2AP2/CDK4/CDK5RAP3/CDK6/CDKN1B/CDKN2C/CDKN2D/CDT1/CENPE/CENPJ/CEP135/CEP192/CEP290/CEP41/CEP57/CEP72/CEP76/CEP78/CETN2/CHEK1/CHEK2/CLASP1/CNOT10/CNOT11/CNOT2/…	258
GO:2001235	BP	GO:2001235	positive regulation of apoptotic signaling pathway	117/7099	178/17913	1.43521e-12	7.57499e-11	5.25561e-11	APAF1/ATF3/BAD/BAX/BBC3/BCAP31/BCL10/BCL2L1/BCL2L11/BCLAF1/BECN1/BID/BIK/BMF/BMPR1B/CASP2/CASP8/CAV1/CHCHD10/CTNNA1/CTSC/CTSH/CYLD/DAB2IP/DAPK3/DDIT3/DEDD2/FADD/FAM162A/FAS/FBXW7/FIS1/FLCN/G0S2/GSK3A/GSK3B/GSN/HIP1R/HTRA2/HYAL2/INHBA/INHBB/ITM2C/JAK2/LGALS9/LTBR/MAGED1/MAPK9/MCL1/MFF/MLLT11/MOAP1/MSX1/NACC2/NCK1/NCK2/NF1/NKX3-1/PARK7/PDCD5/PDIA3/PEA15/PIAS4/PINK1/PLA2G6/PLAGL2/PLAUR/PMAIP1/PML/PP…	117
GO:0009141	BP	GO:0009141	nucleoside triphosphate metabolic process	197/7099	337/17913	1.48674e-12	7.75256e-11	5.37881e-11	AAAS/ADA/ADK/ADPGK/AK1/AK2/AK3/AK4/AK7/ALDOA/ALDOC/ATP1B1/ATP6V1A/ATP6V1B1/ATP6V1B2/ATP7A/BAD/BID/BPGM/CCNB1/CDK1/CHCHD10/CLPX/CMPK1/COQ9/COX15/COX4I1/COX5A/COX5B/COX6A1/COX6B1/COX6C/COX7A2L/COX7B/COX7C/COX8A/CTNS/CTPS1/CTPS2/CYC1/DCTPP1/DDIT4/DHTKD1/DLD/DTYMK/ECD/EIF6/ENO1/ENO2/ENO4/ENPP1/ESRRB/FLCN/FOXK1/FOXK2/FXN/GALK1/GAPDH/GAPDHS/GNAI3/GPHN/GPI/GTPBP1/GUK1/HK1/HK2/HSPA1A/HSPA8/INSR/ITPA/JMJD…	197
GO:0071900	BP	GO:0071900	regulation of protein serine/threonine kinase activity	265/7099	479/17913	1.49375e-12	7.75256e-11	5.37881e-11	ABL1/ACSL1/ACTB/ADAM8/ADAM9/ADORA2B/ADRB2/AGER/AJUBA/AKAP13/AKT1/ARRB1/AVPI1/BCCIP/BIRC7/BMP2/C5/CAB39/CALM1/CALM2/CALM3/CAMK1/CASP3/CAV1/CCNB1/CCND1/CCND3/CCNK/CCNL1/CCNT1/CCNT2/CCNY/CD24/CD81/CDC25A/CDC37/CDC6/CDK1/CDK12/CDK4/CDK5R1/CDK5RAP3/CDK7/CDKN1B/CDKN2C/CDKN2D/CDKN3/CKS1B/CKS2/CNPPD1/CRK/CRKL/CSK/CXCR4/DAB2IP/DAXX/DAZAP2/DBF4/DBF4B/DBNL/DDX3X/DKK1/DNAJA1/DUSP1/DUSP10/DUSP14/DUSP16/DUSP3/…	265
GO:0071166	BP	GO:0071166	ribonucleoprotein complex localization	84/7099	117/17913	1.56728e-12	8.06696e-11	5.59694e-11	AAAS/AGFG1/AKAP8L/CASC3/CDC40/CPSF1/CPSF3/DDX19B/DDX39A/DHX38/EIF4A3/EIF4E/EIF5A/FIP1L1/FYTTD1/GLE1/HHEX/HNRNPA2B1/IWS1/MAGOH/MAGOHB/NCBP1/NMD3/NUP133/NUP153/NUP160/NUP188/NUP210/NUP35/NUP50/NUP54/NUP62/NUP85/NUP93/NUP98/NXF1/NXT1/PABPN1/POLDIP3/POM121/POM121C/PRPF31/RAE1/RAN/RANBP2/RBM15B/RBM8A/RIOK2/RNPS1/RPS15/SARNP/SDAD1/SEC13/SETD2/SLBP/SLU7/SMG1/SMG7/SRRM1/SRSF1/SRSF11/SRSF2/SRSF3/SRSF4/SRS…	84
GO:2000058	BP	GO:2000058	regulation of ubiquitin-dependent protein catabolic process	95/7099	137/17913	1.60682e-12	8.2027e-11	5.69112e-11	AKT1/ARAF/AURKA/AXIN1/BAG5/BCAP31/CAV1/CCDC22/CLEC16A/CLU/COMMD1/CSNK1A1/CSNK1D/CSNK1E/CSNK2A1/CSNK2A2/DAB2/DDA1/DDRGK1/DNAJB2/DVL1/FAM122A/FBXO22/FBXW7/FOXF2/GBA/GCLC/GIPC1/GNA12/GSK3A/GSK3B/HERPUD1/HFE/HIPK2/HSP90AB1/HSPA1A/HSPBP1/KEAP1/LATS1/LRRK2/MAGEF1/MAPK9/MDM2/N4BP1/NFE2L2/NKD2/NUB1/OGT/PARK7/PBK/PDCL3/PIAS1/PLK1/PLK2/PLK3/PML/PSEN1/PSMD10/PTEN/PTK2/RAD23A/RAD23B/RCHY1/RNF139/RPL5/RPS7/RY…	95
GO:0048524	BP	GO:0048524	positive regulation of viral process	76/7099	103/17913	1.84029e-12	9.31814e-11	6.46502e-11	ADAR/CAV2/CCL5/CCNT1/CDK9/CFL1/CHD1/CHMP2B/CHMP4B/CNOT7/CTDP1/DDB1/DDX3X/DHX9/EP300/FMR1/GTF2B/GTF2F2/HSPA8/IFIT1/JUN/KPNA2/KPNA6/LARP1/LGALS1/LGALS9/MDFIC/NELFA/NELFB/NELFE/NR5A2/NUCKS1/P4HB/PABPC1/PC/PDE12/PKN2/POLR2A/POLR2C/POLR2D/POLR2E/POLR2F/POLR2G/POLR2I/POLR2J/POLR2K/POLR2L/PPIA/PPIB/PPIE/PPIH/RAB7A/RAD23A/RRP1B/RSF1/SMARCA4/SMARCB1/SMC3/SNW1/SP1/SRPK2/STAU1/STOM/SUPT4H1/SUPT5H/TAF11/TARB…	76
GO:0006364	BP	GO:0006364	rRNA processing	104/7099	154/17913	1.97788e-12	9.93407e-11	6.89236e-11	BMS1/BOP1/C1D/CHD7/DCAF13/DDX17/DDX21/DDX47/DDX49/DDX56/DHX37/DIS3/DKC1/EIF4A3/EMG1/EXOSC1/EXOSC2/EXOSC4/EXOSC5/EXOSC9/FAM207A/FBL/FCF1/FRG1/FTSJ3/GTF2H5/GTPBP4/HEATR1/IMP4/ISG20/KRR1/LAS1L/MPHOSPH10/NAT10/NHP2/NOB1/NOC4L/NOL11/NOL8/NOL9/NOLC1/NOP10/NOP14/NOP56/NOP58/NSUN4/NUDT16/PA2G4/PDCD11/PELP1/PES1/RBFA/REXO4/RIOK1/RIOK2/RIOK3/RNASEL/RPL14/RPL26/RPL27/RPL35A/RPL5/RPL7/RPS14/RPS15/RPS16/RPS19…	104
GO:0018105	BP	GO:0018105	peptidyl-serine phosphorylation	144/7099	231/17913	2.02049e-12	1.00669e-10	6.98453e-11	AKAP9/AKT1/APP/ARAF/ARRB1/ARRB2/ATR/AURKA/AXIN1/BAG4/BAX/BDKRB2/BRAF/CAB39/CAMK1/CAPRIN2/CAV1/CCNB1/CD44/CDK1/CDK2/CDK5/CDK5R1/CHEK2/CLK1/CNKSR3/CSNK1A1/CSNK1D/CSNK1E/CSNK1G1/CSNK1G2/CSNK1G3/CSNK2A1/CSNK2A2/DCLK1/DDIT4/DKK1/DOCK7/DRD1/DYRK1A/EGFR/EIF2AK3/EIF4G1/ERCC6/ERN1/FNIP1/FNIP2/GGNBP2/GPD1L/GSK3B/HAX1/HIPK2/HIPK3/HMGA2/HSP90AA1/HSP90AB1/IL11/IL6/ILK/INPP5K/LATS1/LIF/LMTK2/LRRK2/MAD2L2/MAP2K…	144
GO:0034470	BP	GO:0034470	ncRNA processing	175/7099	293/17913	2.06862e-12	1.02249e-10	7.09414e-11	ADAR/ADAT1/ADAT2/AGO1/AGO2/ALKBH1/ANKRD16/BCDIN3D/BMS1/BOP1/C1D/C2orf49/CHD7/CLP1/CPSF1/CTU1/DCAF13/DDX1/DDX17/DDX21/DDX47/DDX49/DDX56/DHX37/DICER1/DIS3/DKC1/DUS1L/DUS3L/DUS4L/EIF4A3/ELAC2/ELP2/ELP5/ELP6/EMG1/EXOSC1/EXOSC2/EXOSC4/EXOSC5/EXOSC9/FAM207A/FAM98B/FBL/FCF1/FRG1/FTSJ1/FTSJ3/GTF2H5/GTPBP4/HEATR1/HNRNPA2B1/HSD17B10/IMP4/INTS1/INTS10/INTS12/INTS6/INTS7/ISG20/KRR1/LAGE3/LAS1L/LCMT2/LIN28B/L…	175
GO:0034620	BP	GO:0034620	cellular response to unfolded protein	87/7099	123/17913	2.44061e-12	1.19686e-10	8.30395e-11	ACADVL/ADD1/AGR2/AMFR/ASNS/ATF3/ATF4/ATF6B/ATP6V0D1/BAG3/BAX/BCL2L11/BFAR/CALR/CCL2/CCND1/CDK5RAP3/COPS5/CREB3/CREB3L2/CREBRF/CTDSP2/DAB2IP/DAXX/DCTN1/DDIT3/DDX11/DERL2/DNAJB11/DNAJC3/EDEM1/EIF2AK2/EIF2AK3/EIF2S1/EP300/ERN1/EXTL3/FICD/GFPT1/GOSR2/GSK3A/HDGF/HERPUD1/HSF1/HSP90B1/HSPA1A/HSPA5/HSPB8/HYOU1/IGFBP1/KDELR3/KLHDC3/LMNA/MBTPS1/MBTPS2/NCK1/NCK2/NFE2L2/OPTN/PARP16/PDIA6/PPP1R15A/PPP1R15B/PP…	87
GO:0071426	BP	GO:0071426	ribonucleoprotein complex export from nucleus	83/7099	116/17913	2.8655e-12	1.39424e-10	9.67342e-11	AAAS/AGFG1/AKAP8L/CASC3/CDC40/CPSF1/CPSF3/DDX19B/DDX39A/DHX38/EIF4A3/EIF4E/EIF5A/FIP1L1/FYTTD1/GLE1/HHEX/HNRNPA2B1/IWS1/MAGOH/MAGOHB/NCBP1/NMD3/NUP133/NUP153/NUP160/NUP188/NUP210/NUP35/NUP50/NUP54/NUP62/NUP85/NUP93/NUP98/NXF1/NXT1/PABPN1/POLDIP3/POM121/POM121C/RAE1/RAN/RANBP2/RBM15B/RBM8A/RIOK2/RNPS1/RPS15/SARNP/SDAD1/SEC13/SETD2/SLBP/SLU7/SMG1/SMG7/SRRM1/SRSF1/SRSF11/SRSF2/SRSF3/SRSF4/SRSF5/SRSF…	83
GO:0062012	BP	GO:0062012	regulation of small molecule metabolic process	245/7099	439/17913	3.09309e-12	1.49331e-10	1.03608e-10	AAAS/ACACA/ACADVL/ADIPOR2/ADM/ADORA2B/AKR1C3/AKT1/AKT2/AP2A1/APOC1/APPL2/ARPP19/ATP7A/BAD/BMP2/BRCA1/C1QTNF1/CAV1/CCNB1/CD320/CDK1/CEACAM1/CLK2/CLTC/CLYBL/COMT/COQ3/COX11/CPT1A/CRY1/CYP51A1/DDB1/DDIT4/DHCR7/DYRK2/ECD/EGR1/EIF6/ELOVL5/ELOVL6/ENO1/ENPP1/EP300/EPHX2/ERLIN2/ESRRB/FABP5/FASN/FDFT1/FDPS/FGFR4/FLCN/FOXA2/FOXK1/FOXK2/FOXO1/GAPDHS/GIP/GPAM/GSK3A/GSK3B/GSTZ1/GUCA1B/HAS2/HMGCR/HMGCS1/HRH1/I…	245
GO:0031098	BP	GO:0031098	stress-activated protein kinase signaling cascade	167/7099	278/17913	3.36315e-12	1.60938e-10	1.1166e-10	ADORA2B/AGER/AKR1B1/AKT1/AMBP/APP/ARL6IP5/AXIN1/BIRC7/BMP2/CARD9/CCM2/CCR7/CHUK/COPS5/CRKL/CRYAB/CYLD/DAB2IP/DAXX/DBNL/DKK1/DLG1/DNAJA1/DUSP1/DUSP10/DUSP3/DVL2/DVL3/EDA2R/EDN1/EGFR/EIF2AK2/EMC10/ERCC6/ERN1/EZR/FAS/FBXW11/FKTN/FOXM1/FOXO1/FZD5/FZD8/GADD45A/GADD45B/GPS1/GPS2/GSTP1/HDAC3/HIPK2/HIPK3/HMGB1/HMGCR/HRAS/IGBP1/IGF1R/IKBKG/IL1B/IRAK1/IRAK2/ITCH/LGALS9/LTBR/LYN/MAGI3/MAP2K1/MAP2K2/MAP2K3/M…	167
GO:0045862	BP	GO:0045862	positive regulation of proteolysis	194/7099	333/17913	3.38517e-12	1.60938e-10	1.1166e-10	ACER2/ADAM8/ADAM9/ADRM1/AGER/AIFM1/AKIRIN2/AKT1/ALOX12/ANTXR1/APAF1/APP/ARL6IP5/ARRB1/ASPH/AURKA/AURKAIP1/AXIN1/BAD/BAG2/BAX/BCAP31/BCL10/BCL2L11/BCL2L13/C3/CASP8/CASP8AP2/CAV1/CCBE1/CCDC22/CFLAR/CLN6/CLPX/CLU/CSNK1A1/CSNK1D/CSNK1E/CTSC/CTSD/CTSH/CYCS/CYFIP2/DAB2/DAB2IP/DAP/DDRGK1/DDX3X/DIABLO/DNAJB2/DVL1/EDEM1/MMP24-AS1-EDEM2/EDEM2/EFNA1/EFNA3/EGLN3/EIF2AK3/ENO1/F12/F2R/F3/FADD/FAM122A/FAM162A/F…	194
GO:0006473	BP	GO:0006473	protein acetylation	125/7099	195/17913	3.5378e-12	1.6692e-10	1.15811e-10	ACTL6A/APBB1/ARNTL/ARRB1/ATAT1/ATF2/AUTS2/BAZ1A/BLOC1S1/BRCA1/BRCA2/BRD1/BRD7/BRD8/BRPF1/CAMK1/CHEK1/CLOCK/CPA4/CREBBP/CRTC2/CTBP1/DMAP1/DPF2/DR1/DSCC1/EHHADH/EID1/EP300/EPC1/EPC2/ESCO1/FLCN/FOXO1/GATA3/GSK3B/GTF2B/GTF3C4/HAT1/HCFC1/HINT2/IL1B/ING3/ING4/ING5/IWS1/KANSL1/KANSL1L/KANSL2/KANSL3/KAT2A/KAT2B/KAT5/KAT6A/KAT8/LIF/MAPK3/MBD3/MBIP/MCRS1/MDH2/MEAF6/MECP2/MORF4L1/MSL1/MSL2/MUC1/NAA10/NAA15/…	125
GO:0043687	BP	GO:0043687	post-translational protein modification	207/7099	360/17913	3.61429e-12	1.69247e-10	1.17425e-10	ADAM10/APLP2/APOL1/APP/ASB1/ASB6/ASB7/ASB9/BTBD1/BTBD6/C3/CALU/CCDC22/CDH2/CHGB/CHM/COMMD1/COPS2/COPS5/COPS6/COPS7A/CP/CRTAP/CSF1/CST3/CUL2/CUL3/CUL4A/CUL4B/CUL5/DCAF10/DCAF11/DCAF13/DCAF16/DCAF17/DCAF5/DCAF8/DCUN1D3/DDA1/DDB1/DDB2/DNAJC3/DSCC1/DTL/ESCO1/F5/FBN1/FBXL12/FBXL14/FBXL18/FBXL19/FBXL3/FBXL4/FBXL5/FBXL7/FBXO11/FBXO17/FBXO22/FBXO31/FBXO32/FBXO4/FBXO41/FBXO6/FBXO7/FBXO9/FBXW10/FBXW11/FBXW…	207
GO:0051656	BP	GO:0051656	establishment of organelle localization	249/7099	448/17913	3.69232e-12	1.7161e-10	1.19065e-10	ACTN4/ACTR2/ADORA2B/AP1AR/AP1M2/AP3D1/AP3M1/AP3S1/APBA2/AREG/ARF1/ARHGAP21/ARL6/ATP2A2/ATP6AP1/BACE1/BBS2/BBS5/BECN1/BET1/BLOC1S1/BLOC1S2/BLOC1S3/BLOC1S6/BOD1/C12orf4/CACNB2/CALM3/CASK/CBL/CCNB1/CD59/CDC23/CDK5/CDT1/CENPA/CENPE/CENPQ/CEP120/CHMP1B/CHMP2B/CHMP4A/CHMP4B/CHMP5/CHMP6/CHMP7/CHRNA5/CLASP1/CLASP2/CLN3/CNIH2/COL7A1/COPG1/CPLX2/CSNK1D/CSPG5/CTNNB1/CTSC/CTSZ/CUL3/DCTN1/DCTN2/DLG1/DNAJC5/DN…	249
GO:0009144	BP	GO:0009144	purine nucleoside triphosphate metabolic process	188/7099	321/17913	3.81103e-12	1.75815e-10	1.21983e-10	AAAS/ADA/ADK/ADPGK/AK1/AK2/AK3/AK4/ALDOA/ALDOC/ATP1B1/ATP6V1A/ATP6V1B1/ATP6V1B2/ATP7A/BAD/BID/BPGM/CCNB1/CDK1/CHCHD10/CLPX/COQ9/COX15/COX4I1/COX5A/COX5B/COX6A1/COX6B1/COX6C/COX7A2L/COX7B/COX7C/COX8A/CTNS/CYC1/DDIT4/DHTKD1/DLD/ECD/EIF6/ENO1/ENO2/ENO4/ENPP1/ESRRB/FLCN/FOXK1/FOXK2/FXN/GALK1/GAPDH/GAPDHS/GNAI3/GPHN/GPI/GTPBP1/GUK1/HK1/HK2/HSPA1A/HSPA8/INSR/ITPA/JMJD8/LRRK2/MECP2/MFN1/MOCS2/MSH2/MYH3/…	188
GO:0006367	BP	GO:0006367	transcription initiation from RNA polymerase II promoter	116/7099	178/17913	4.22289e-12	1.93383e-10	1.34171e-10	AR/ATF7IP/BAX/CBFB/CCNB1/CCND1/CDK1/CDK4/CDK7/CDK8/CDK9/CREB1/CREBBP/DHX36/E2F3/ERCC2/ESRRA/ESRRB/GTF2A2/GTF2B/GTF2E1/GTF2E2/GTF2F2/GTF2H1/GTF2H5/GTF2I/HMGB1/KAT2B/MAML1/MAML2/MAZ/MECP2/MED1/MED10/MED12/MED13/MED15/MED16/MED17/MED20/MED23/MED26/MED27/MED30/MED6/MED8/MNAT1/NOTCH1/NOTCH2/NOTCH3/NR1D1/NR1D2/NR1H2/NR2C1/NR2C2/NR2F1/NR2F6/NR3C1/NR4A1/NR4A2/NR4A3/NR5A2/NR6A1/NRBF2/NRBP1/PAXIP1/POLR2A/P…	116
GO:0051028	BP	GO:0051028	mRNA transport	99/7099	146/17913	4.59431e-12	2.08857e-10	1.44907e-10	AAAS/AGFG1/AHCTF1/AKAP8L/ARC/CASC3/CDC40/CPSF1/CPSF3/DDX19B/DDX39A/DHX38/DHX9/EIF4A3/EIF4E/EIF5A/EIF5AL1/FIP1L1/FMR1/FYTTD1/G3BP2/GLE1/HHEX/HNRNPA1L2/HNRNPA2B1/HNRNPA3/HSF1/IGF2BP1/IGF2BP2/IWS1/KHSRP/LRPPRC/MAGOH/MAGOHB/MVP/MYO1C/NCBP1/NUP133/NUP153/NUP160/NUP188/NUP210/NUP35/NUP50/NUP54/NUP62/NUP85/NUP93/NUP98/NUTF2/NXF1/NXT1/NXT2/PABPN1/POLDIP3/POM121/POM121C/QKI/RAE1/RANBP2/RBM15B/RBM8A/RNPS1/…	99
GO:2001242	BP	GO:2001242	regulation of intrinsic apoptotic signaling pathway	108/7099	163/17913	4.83291e-12	2.18112e-10	1.51328e-10	AKT1/ATAD5/BAD/BAG5/BAX/BBC3/BCAP31/BCL2L1/BCL2L11/BCLAF1/BDKRB2/BECN1/BID/BMF/CAV1/CD44/CDKN2D/CLU/CREB3/CYLD/DDIT3/DDX3X/DNAJA1/EIF2AK3/ENO1/ERP29/FBXW7/FIS1/FLCN/GPX1/GRINA/HDAC1/HERPUD1/HNRNPK/HSPA1A/HSPB1/HTRA2/HYOU1/ING2/IVNS1ABP/KDM1A/LRRK2/MCL1/MDM2/MSX1/MUC1/NACC2/NCK1/NCK2/NDUFA13/NDUFS3/NFE2L2/NKX3-1/NOC2L/NOL3/NONO/P4HB/PARK7/PARP1/PIAS4/PINK1/PLAGL2/PLAUR/PMAIP1/PPIF/PRKRA/PTGS2/PTPM…	108
GO:0035967	BP	GO:0035967	cellular response to topologically incorrect protein	93/7099	135/17913	5.00052e-12	2.22636e-10	1.54467e-10	ACADVL/ADD1/AGR2/AMFR/ASNS/ATF3/ATF4/ATF6B/ATP6V0D1/BAG3/BAX/BCL2L11/BFAR/CALR/CCL2/CCND1/CDK5RAP3/COPS5/CREB3/CREB3L2/CREBRF/CTDSP2/CUL3/DAB2IP/DAXX/DCTN1/DDIT3/DDX11/DERL2/DNAJB11/DNAJC3/EDEM1/EIF2AK2/EIF2AK3/EIF2S1/EP300/ERN1/EXTL3/FICD/GFPT1/GOSR2/GSK3A/HDGF/HERPUD1/HSF1/HSP90B1/HSPA1A/HSPA5/HSPB8/HYOU1/IGFBP1/KDELR3/KLHDC3/KLHL15/LMNA/MBTPS1/MBTPS2/NCK1/NCK2/NFE2L2/OPTN/PARP16/PDIA6/PPP1R15A…	93
GO:0006414	BP	GO:0006414	translational elongation	87/7099	124/17913	5.00465e-12	2.22636e-10	1.54467e-10	ALKBH1/AURKAIP1/CPEB2/CPEB3/DAP3/DNAJC24/DPH3/DPH5/EEF1A1/EEF1B2/EEF1D/EEF1G/EEF2K/EIF4A3/EIF5A/EIF5AL1/ERAL1/GADD45GIP1/HBS1L/MRPL11/MRPL12/MRPL14/MRPL15/MRPL17/MRPL18/MRPL19/MRPL2/MRPL20/MRPL21/MRPL23/MRPL24/MRPL27/MRPL28/MRPL3/MRPL30/MRPL33/MRPL34/MRPL35/MRPL36/MRPL37/MRPL38/MRPL39/MRPL40/MRPL41/MRPL42/MRPL43/MRPL44/MRPL45/MRPL47/MRPL48/MRPL49/MRPL50/MRPL51/MRPL52/MRPL53/MRPL55/MRPL9/MRPS11/MR…	87
GO:0043543	BP	GO:0043543	protein acylation	144/7099	233/17913	5.20681e-12	2.29986e-10	1.59567e-10	ACTL6A/APBB1/ARNTL/ARRB1/ATAT1/ATF2/AUTS2/BAZ1A/BLOC1S1/BRCA1/BRCA2/BRD1/BRD7/BRD8/BRPF1/CAMK1/CDYL/CHEK1/CLOCK/CPA4/CREBBP/CRTC2/CTBP1/DLD/DMAP1/DPF2/DR1/DSCC1/EHHADH/EID1/EP300/EPC1/EPC2/ESCO1/FLCN/FOXO1/GATA3/GLUL/GOLGA7/GSK3B/GTF2B/GTF3C4/HAT1/HCFC1/HHAT/HINT2/IL1B/ING3/ING4/ING5/IWS1/KANSL1/KANSL1L/KANSL2/KANSL3/KAT2A/KAT2B/KAT5/KAT6A/KAT8/LIF/MAP6D1/MAPK3/MBD3/MBIP/MCRS1/MDH2/MEAF6/MECP2/MO…	144
GO:0051403	BP	GO:0051403	stress-activated MAPK cascade	163/7099	271/17913	5.27553e-12	2.31146e-10	1.60372e-10	ADORA2B/AGER/AKT1/AMBP/APP/ARL6IP5/AXIN1/BIRC7/BMP2/CARD9/CCM2/CCR7/CHUK/COPS5/CRKL/CRYAB/CYLD/DAB2IP/DAXX/DBNL/DKK1/DLG1/DNAJA1/DUSP1/DUSP10/DUSP3/DVL2/DVL3/EDA2R/EDN1/EGFR/EIF2AK2/EMC10/ERCC6/ERN1/EZR/FAS/FBXW11/FKTN/FOXM1/FOXO1/FZD5/FZD8/GADD45A/GADD45B/GPS1/GPS2/GSTP1/HDAC3/HIPK2/HIPK3/HMGB1/HMGCR/HRAS/IGBP1/IGF1R/IKBKG/IL1B/IRAK1/IRAK2/ITCH/LGALS9/LTBR/MAGI3/MAP2K1/MAP2K2/MAP2K3/MAP2K4/MAP2K…	163
GO:0000082	BP	GO:0000082	G1/S transition of mitotic cell cycle	162/7099	269/17913	5.30731e-12	2.31146e-10	1.60372e-10	ACVR1/AKT1/ANKRD17/APEX1/ARID3A/AURKA/BACH1/BAX/BCAT1/BID/BRD4/BRD7/BTG2/BTN2A2/CARM1/CASP2/CCL2/CCNB1/CCND1/CCNE2/CDC25A/CDC34/CDC45/CDC6/CDK1/CDK2/CDK2AP2/CDK4/CDK6/CDK7/CDKN1B/CDKN2C/CDKN2D/CDKN3/CDT1/CHEK2/CNOT10/CNOT11/CNOT2/CNOT3/CNOT4/CNOT6/CNOT6L/CNOT7/CNOT8/CRADD/CRLF3/CTDSP1/CTDSP2/CTDSPL/CUL2/CUL3/CUL4A/CUL4B/CUL5/DBF4/DCUN1D3/DDX3X/DHFR/E2F4/E2F6/E2F7/ECD/EGFR/EIF4E/EIF4EBP1/EIF4G1/EP…	162
GO:0071383	BP	GO:0071383	cellular response to steroid hormone stimulus	149/7099	243/17913	5.37789e-12	2.32594e-10	1.61376e-10	ABCC2/ABHD2/AIFM1/AKAP13/AKR1C3/ANXA1/AQP1/AR/ARID1A/ARNTL/ARRB2/ATP1A1/ATP2B1/AXIN1/BCL2L11/BRCA1/CALCOCO1/CALR/CARM1/CBFB/CBX3/CDK7/CFLAR/CLOCK/CNOT2/CREBRF/CRY1/CRY2/CTNNB1/DAB2/DAXX/DDIT4/DDRGK1/DDX17/DDX5/DDX54/EDN1/EGFR/EIF4E/EIF4EBP1/EP300/ERRFI1/ESRRA/ESRRB/FBXO32/FHL2/FKBP4/FOXO1/FOXO3/FOXP1/GJB2/GPAM/GSTP1/HDAC1/HNRNPU/ICAM1/JAK2/KANK2/KAT5/KCTD6/KDM3A/KDM5D/KLF9/LATS1/LBH/MED1/MGARP/NC…	149
GO:0045930	BP	GO:0045930	negative regulation of mitotic cell cycle	181/7099	308/17913	6.37126e-12	2.73656e-10	1.89866e-10	ABL1/ANGEL2/ARID3A/ATF2/AURKA/AURKAIP1/BAX/BCL2L1/BCL6/BRCA1/BRD7/BRSK1/BTG2/BTG3/BTN2A2/BUB1/CARM1/CASP2/CCL2/CCNB1/CCND1/CDK1/CDK2/CDK2AP2/CDK4/CDK5RAP3/CDK6/CDKN1B/CDKN2C/CDKN2D/CDT1/CHEK1/CHEK2/CNOT10/CNOT11/CNOT2/CNOT3/CNOT4/CNOT6/CNOT6L/CNOT7/CNOT8/CRADD/CTDSP1/CTDSP2/CTDSPL/CTNNB1/DCUN1D3/DLG1/DONSON/DUSP1/E2F4/E2F7/EGFR/EP300/EZH2/FBXL7/FBXO31/FBXO5/FBXO7/FHL1/FOXN3/FZD3/GADD45A/GADD45GIP…	181
GO:0006903	BP	GO:0006903	vesicle targeting	67/7099	89/17913	7.98151e-12	3.38155e-10	2.34616e-10	AP1AR/AP1M2/AREG/BET1/CD59/CLASP1/CLASP2/CNIH2/COL7A1/CSNK1D/CTSC/CTSZ/CUL3/EXOC4/F5/F8/FAM91A1/GBF1/GORASP1/GOSR2/LMAN1/MAP4K2/MCFD2/NAPA/NSF/PDCD6/PEF1/PPP6C/PPP6R1/PREB/PSEN1/RAB1A/RAB1B/SAR1B/SCFD1/SCRIB/SEC13/CRYZL2P-SEC16B/SEC16B/SEC22B/SEC23A/SEC23IP/SEC24A/SEC24B/SEC24C/SEC24D/SEC31A/SERPINA1/SNAP23/SNAP29/STARD3/STARD3NL/TBC1D20/TBC1D23/TMED10/TMED2/TMED9/TRAPPC1/TRAPPC10/TRAPPC2/TRAPPC2…	67
GO:0031124	BP	GO:0031124	mRNA 3'-end processing	67/7099	89/17913	7.98151e-12	3.38155e-10	2.34616e-10	AHCYL1/APP/CASC3/CCNB1/CCNT1/CDC40/CDK9/CLP1/CPEB3/CPSF1/CPSF3/CPSF6/CPSF7/CSTF1/CSTF2T/CSTF3/DDX39A/DHX36/DHX38/EIF4A3/FIP1L1/HSF1/LEO1/MAGOH/MAGOHB/MTPAP/NCBP1/NELFE/PABPC1/PABPN1/PAF1/PCF11/PNPT1/POLDIP3/RBM8A/RNF20/RNF40/RNPS1/SARNP/SLBP/SLU7/SNRPA/SRRM1/SRSF1/SRSF11/SRSF2/SRSF3/SRSF4/SRSF5/SRSF6/SRSF7/SSU72/SUPT5H/THOC1/THOC2/THOC3/THOC5/THOC6/TUT1/U2AF1/U2AF2/UPF3B/WDR33/ZC3H11A/ZC3H3/ZFP36…	67
GO:1901652	BP	GO:1901652	response to peptide	268/7099	491/17913	8.2113e-12	3.4554e-10	2.3974e-10	ABCC2/ADCY3/ADCY6/ADCY9/ADM/ADRB2/AGER/AGTR1/AGTRAP/AHCYL1/AKR1B1/AKT1/AKT2/AP3S1/APEX1/APP/APPL1/APPL2/APRT/AREG/ATP2B1/ATP6AP1/ATP6V0A1/ATP6V0A2/ATP6V0C/ATP6V0D1/ATP6V0E1/ATP6V0E2/ATP6V1A/ATP6V1B1/ATP6V1B2/ATP6V1C2/ATP6V1D/ATP6V1E1/ATP6V1F/ATP6V1G2/BACE1/BAIAP2L1/BCL2L11/BCL2L2/BRIP1/BSG/BTG2/CA2/CACNA1B/CACNA2D1/CACNB1/CACYBP/CAD/CARD9/CAT/CAV1/CAV2/CCND3/CDC5L/CDC6/CDK4/CDK5/CDKN1B/CEACAM1/CF…	268
GO:0018394	BP	GO:0018394	peptidyl-lysine acetylation	108/7099	164/17913	8.65395e-12	3.61723e-10	2.50968e-10	ACTL6A/APBB1/ARRB1/ATAT1/ATF2/AUTS2/BAZ1A/BLOC1S1/BRCA1/BRCA2/BRD1/BRD7/BRD8/BRPF1/CHEK1/CLOCK/CPA4/CREBBP/CRTC2/CTBP1/DMAP1/DPF2/DR1/EID1/EP300/EPC1/EPC2/ESCO1/FLCN/GATA3/GTF2B/GTF3C4/HAT1/HCFC1/HINT2/IL1B/ING3/ING4/ING5/IWS1/KANSL1/KANSL1L/KANSL2/KANSL3/KAT2A/KAT2B/KAT5/KAT6A/KAT8/LIF/MAPK3/MBD3/MBIP/MCRS1/MEAF6/MECP2/MORF4L1/MSL1/MSL2/MUC1/NAA40/NAA50/NAA60/NAP1L2/NCOA1/NCOA3/NOC2L/NOS1/OGT/PA…	108
GO:0000075	BP	GO:0000075	cell cycle checkpoint	125/7099	197/17913	9.98258e-12	4.14477e-10	2.87568e-10	ARID3A/ATF2/ATR/AURKA/BABAM1/BAX/BCL2L1/BRCA1/BRCC3/BRIP1/BRSK1/BTG2/BUB1/CARM1/CASP2/CCNB1/CCND1/CDC45/CDC5L/CDC6/CDK1/CDK2/CDK5RAP3/CDKN1B/CDT1/CHEK1/CHEK2/CLOCK/CNOT10/CNOT11/CNOT2/CNOT3/CNOT4/CNOT6/CNOT6L/CNOT7/CNOT8/CRADD/CRY1/CUL4A/DLG1/DONSON/DTL/DUSP1/E2F4/E2F7/EP300/ETAA1/FBXO31/FBXO4/FBXO6/FEM1B/FOXN3/FZR1/GADD45A/GIGYF2/HMGA2/HRAS/HUS1/IK/INTS7/KLHL22/MAD1L1/MAD2L1/MAD2L1BP/MAD2L2/MAPK…	125
GO:2001020	BP	GO:2001020	regulation of response to DNA damage stimulus	127/7099	201/17913	1.04934e-11	4.328e-10	3.00281e-10	ABL1/ACTR2/ANKRD1/APBB1/ATAD5/ATR/AXIN2/BABAM1/BCL2L1/BCLAF1/BID/BRCA1/BRCC3/CBX8/CD44/CDK9/CDKN2D/CEBPG/CHEK1/CHEK2/CLU/CRY1/CUL4A/DDX11/DDX5/DHX9/DTX3L/DYRK1A/DYRK3/EGFR/ERCC1/ERCC6/ETAA1/EYA3/FBXO4/FBXO5/FEM1B/FMR1/FOXM1/FUS/HELB/HMGA2/HMGB1/HNRNPK/HSF1/IER3/ING2/KDM1A/KLHL15/MAD2L2/MAGEF1/MCL1/MDM2/MGMT/MSX1/MUC1/MYC/NACC2/NEK4/NKX3-1/NPAS2/NSMCE1/NSMCE4A/NUDT16/NUDT16L1/OGG1/OTUB1/PARP1/PARP…	127
GO:0032388	BP	GO:0032388	positive regulation of intracellular transport	128/7099	203/17913	1.07346e-11	4.39836e-10	3.05163e-10	ABLIM3/ADORA2B/AKT2/ANK3/ANXA2/ARF1/ARIH2/ATG13/B3GAT3/BAG3/BCAP31/BCAS3/CACNB2/CAMK1/CD81/CDH1/CDK5/CDK5R1/CEP290/CHP1/CPSF6/CSNK2A2/CTDSPL2/DAB2/DHX9/DMAP1/DYNC1H1/ECT2/EDEM1/MMP24-AS1-EDEM2/EDEM2/EHD2/ERBB2/EZR/FBXW7/FIS1/FLNA/FZD5/GAB2/GSK3A/GSK3B/HDAC3/HRAS/HSPA1L/HTRA2/HYAL2/IL1B/IL4R/IPO5/ITGAM/ITGB1BP1/JUP/KHDRBS1/KIF20B/KIF5B/LDLRAP1/LEPROT/MAP2/MAPK1/MAPK14/MAVS/MDM2/MFF/MSN/MYO1C/NEDD4…	128
GO:0006415	BP	GO:0006415	translational termination	73/7099	100/17913	1.20647e-11	4.91106e-10	3.40734e-10	APEH/AURKAIP1/C12orf65/DAP3/EIF5A/EIF5AL1/ERAL1/ETF1/GADD45GIP1/JMJD4/MRPL11/MRPL12/MRPL14/MRPL15/MRPL17/MRPL18/MRPL19/MRPL2/MRPL20/MRPL21/MRPL23/MRPL24/MRPL27/MRPL28/MRPL3/MRPL30/MRPL33/MRPL34/MRPL35/MRPL36/MRPL37/MRPL38/MRPL39/MRPL40/MRPL41/MRPL42/MRPL43/MRPL44/MRPL45/MRPL47/MRPL48/MRPL49/MRPL50/MRPL51/MRPL52/MRPL53/MRPL55/MRPL9/MRPS11/MRPS12/MRPS14/MRPS15/MRPS16/MRPS18A/MRPS18B/MRPS18C/MRPS2/M…	73
GO:0034504	BP	GO:0034504	protein localization to nucleus	138/7099	223/17913	1.25414e-11	5.07194e-10	3.51897e-10	ABCA7/AKT1/APPL1/APPL2/ARL2/ARL2BP/ARNTL/BAG3/BCL3/CALR/CCT3/CCT4/CCT5/CCT6A/CCT7/CCT8/CDH1/CDK1/CDK5/CDK5RAP3/CHCHD10/CHP1/CNEP1R1/COL1A1/CTDNEP1/DCLK1/DKC1/DMAP1/DRD1/DTX3L/DVL1/ECT2/EIF2AK3/FBXO4/FERMT1/FLCN/FLNA/GBP2/GLUL/GSK3B/HDAC3/HHEX/HNRNPU/HYAL2/IPO13/IPO4/IPO5/IPO9/JUP/KPNA2/KPNA4/LIF/LMNA/LRRK2/MAPK1/MAPK14/MAVS/MBTPS1/MCRS1/MDFIC/MDM2/MED1/MFHAS1/MORC3/MSX1/NF1/NFKBIA/NGFR/NMD3/NOL8/…	138
GO:0019318	BP	GO:0019318	hexose metabolic process	146/7099	239/17913	1.31303e-11	5.27585e-10	3.66044e-10	ADPGK/AKR1A1/AKR1B1/AKT1/AKT2/ALDH1A1/ALDH5A1/ALDOA/ALDOC/ARPP19/ATF3/ATF4/B4GALT1/BAD/BPGM/BRAT1/C1QTNF1/CLK2/COX11/CPT1A/CREM/CRTC2/CRY1/DCXR/DDB1/DLAT/DYRK2/ENO1/ENO2/ENPP1/EP300/ESRRB/FABP5/FOXA2/FOXK1/FOXK2/FOXO1/FUCA1/FUCA2/FUOM/FUT8/G6PC3/G6PD/GAA/GALE/GALK1/GALM/GALT/GAPDH/GAPDHS/GDPGP1/GLB1/GOT1/GOT2/GPI/GSK3A/GSK3B/H6PD/HK1/HK2/HKDC1/IGFBP3/IGFBP4/INPP5K/INPPL1/INSR/IRS2/KAT2A/KAT2B/KHK…	146
GO:0006475	BP	GO:0006475	internal protein amino acid acetylation	106/7099	161/17913	1.37528e-11	5.49055e-10	3.80941e-10	ACTL6A/APBB1/ARRB1/ATAT1/ATF2/AUTS2/BAZ1A/BRCA1/BRCA2/BRD1/BRD7/BRD8/BRPF1/CHEK1/CLOCK/CPA4/CREBBP/CRTC2/CTBP1/DMAP1/DPF2/DR1/EHHADH/EID1/EP300/EPC1/EPC2/FLCN/GATA3/GTF2B/GTF3C4/HAT1/HCFC1/IL1B/ING3/ING4/ING5/IWS1/KANSL1/KANSL1L/KANSL2/KANSL3/KAT2A/KAT2B/KAT5/KAT6A/KAT8/LIF/MAPK3/MBD3/MBIP/MCRS1/MDH2/MEAF6/MECP2/MORF4L1/MSL1/MSL2/MUC1/NAA10/NAA40/NAA50/NAA60/NAP1L2/NCOA1/NCOA3/NOC2L/NOS1/OGT/PAXI…	106
GO:0002474	BP	GO:0002474	antigen processing and presentation of peptide antigen via MHC class I	70/7099	95/17913	1.53771e-11	6.09991e-10	4.23219e-10	B2M/BCAP31/CALR/CANX/CHUK/CYBA/ERAP1/ERAP2/HFE/HLA-A/HLA-B/HLA-C/HLA-E/HLA-F/IDE/IFI30/IKBKG/ITGAV/ITGB5/LNPEP/MR1/NCF2/PDIA3/PSMA2/PSMA5/PSMA6/PSMA7/PSMB1/PSMB10/PSMB2/PSMB3/PSMB4/PSMB5/PSMB6/PSMB7/PSMB8/PSMB9/PSMC1/PSMC3/PSMC4/PSMC5/PSMC6/PSMD1/PSMD10/PSMD11/PSMD12/PSMD13/PSMD2/PSMD3/PSMD4/PSMD5/PSMD6/PSMD7/PSMD8/PSMD9/PSME4/SAR1B/SEC13/SEC22B/SEC23A/SEC24A/SEC24B/SEC24C/SEC24D/SEC31A/SNAP23/TA…	70
GO:0140053	BP	GO:0140053	mitochondrial gene expression	99/7099	148/17913	1.5897e-11	6.26622e-10	4.34757e-10	ALKBH1/AURKAIP1/C1QBP/CHCHD10/COA3/DAP3/DARS2/EARS2/ELAC2/ERAL1/FASTKD2/FASTKD3/FASTKD5/FOXO3/GADD45GIP1/HSD17B10/LRPPRC/MPV17L2/MRPL11/MRPL12/MRPL14/MRPL15/MRPL17/MRPL18/MRPL19/MRPL2/MRPL20/MRPL21/MRPL23/MRPL24/MRPL27/MRPL28/MRPL3/MRPL30/MRPL33/MRPL34/MRPL35/MRPL36/MRPL37/MRPL38/MRPL39/MRPL40/MRPL41/MRPL42/MRPL43/MRPL44/MRPL45/MRPL47/MRPL48/MRPL49/MRPL50/MRPL51/MRPL52/MRPL53/MRPL55/MRPL9/MRPS11/…	99
GO:0044843	BP	GO:0044843	cell cycle G1/S phase transition	170/7099	288/17913	1.67401e-11	6.55706e-10	4.54936e-10	ACVR1/AKT1/ANKRD17/APEX1/ARID3A/AURKA/BACH1/BAX/BCAT1/BID/BRD4/BRD7/BTG2/BTN2A2/CARM1/CASP2/CCL2/CCNB1/CCND1/CCNE2/CDC25A/CDC34/CDC45/CDC6/CDK1/CDK2/CDK2AP2/CDK4/CDK6/CDK7/CDKN1B/CDKN2C/CDKN2D/CDKN3/CDT1/CHEK2/CNOT10/CNOT11/CNOT2/CNOT3/CNOT4/CNOT6/CNOT6L/CNOT7/CNOT8/CRADD/CRLF3/CTDSP1/CTDSP2/CTDSPL/CUL2/CUL3/CUL4A/CUL4B/CUL5/DBF4/DCUN1D3/DDRGK1/DDX3X/DHFR/E2F4/E2F6/E2F7/ECD/EGFR/EIF4E/EIF4EBP1/EI…	170
GO:0010508	BP	GO:0010508	positive regulation of autophagy	80/7099	113/17913	1.71578e-11	6.67866e-10	4.63372e-10	ADRB2/AMBRA1/BAD/BAG3/BCL2L11/BECN1/BNIP3L/C9orf72/CALCOCO2/CDC37/CLEC16A/DHRSX/EPM2A/FBXO7/FLCN/FOXO1/FOXO3/GBA/GNAI3/GSK3A/GSK3B/HK2/HMOX1/HSPB8/HTT/IKBKG/KAT5/KIAA1324/LARP1/LRRK2/MAPK3/MFN2/MTDH/MUL1/NOD1/OPTN/PAFAH1B2/PARK7/PIK3CB/PIM2/PINK1/PIP4K2A/PIP4K2B/PLK2/PLK3/PRKAA1/PRKAA2/RAB12/RAB3GAP1/RALB/RIPK2/SCOC/SESN2/SH3BP4/SH3GLB1/SIRT1/SMURF1/SPTLC1/SPTLC2/SUPT5H/SVIP/TBK1/TICAM1/TMEM59/TO…	80
GO:0009199	BP	GO:0009199	ribonucleoside triphosphate metabolic process	185/7099	319/17913	1.84792e-11	7.14833e-10	4.95959e-10	AAAS/ADPGK/AK1/AK2/AK3/AK4/ALDOA/ALDOC/ATP1B1/ATP6V1A/ATP6V1B1/ATP6V1B2/ATP7A/BAD/BID/BPGM/CCNB1/CDK1/CHCHD10/CLPX/COQ9/COX15/COX4I1/COX5A/COX5B/COX6A1/COX6B1/COX6C/COX7A2L/COX7B/COX7C/COX8A/CTNS/CTPS1/CTPS2/CYC1/DDIT4/DHTKD1/DLD/ECD/EIF6/ENO1/ENO2/ENO4/ENPP1/ESRRB/FLCN/FOXK1/FOXK2/FXN/GALK1/GAPDH/GAPDHS/GNAI3/GPHN/GPI/GTPBP1/GUK1/HK1/HK2/HSPA1A/HSPA8/INSR/ITPA/JMJD8/LRRK2/MECP2/MFN1/MOCS2/MSH2/M…	185
GO:0010948	BP	GO:0010948	negative regulation of cell cycle process	197/7099	344/17913	1.97279e-11	7.58427e-10	5.26205e-10	APAF1/ARID3A/ATF5/AURKA/AURKAIP1/BABAM1/BAX/BCL6/BRCA1/BRCC3/BRD7/BRSK1/BTG2/BTN2A2/CALR/CARM1/CASP2/CBX3/CCL2/CCNB1/CCND1/CCNK/CDK1/CDK2/CDK2AP2/CDK4/CDK5RAP3/CDK6/CDK9/CDKN1B/CDKN2C/CDKN2D/CDT1/CHEK1/CHEK2/CNOT10/CNOT11/CNOT2/CNOT3/CNOT4/CNOT6/CNOT6L/CNOT7/CNOT8/CRADD/CTDSP1/CTDSP2/CTDSPL/DAB2IP/DCUN1D3/DONSON/DTL/DUSP1/E2F4/E2F6/E2F7/EED/EHMT2/EP300/EPC1/ESPL1/EZH2/FBXL7/FBXO31/FBXO5/FBXO7/FBX…	197
GO:0022904	BP	GO:0022904	respiratory electron transport chain	76/7099	106/17913	2.00707e-11	7.659e-10	5.3139e-10	AIFM2/ALDH5A1/BID/CCNB1/CDK1/COQ9/COX15/COX4I1/COX5A/COX5B/COX6A1/COX6B1/COX6C/COX7A2L/COX7B/COX7C/COX8A/CYC1/DLD/ETFA/ETFB/IMMP2L/MECP2/MYBBP1A/NDUFA1/NDUFA10/NDUFA11/NDUFA12/NDUFA13/NDUFA2/NDUFA3/NDUFA4/NDUFA6/NDUFA7/NDUFA8/NDUFA9/NDUFAB1/NDUFAF2/NDUFB1/NDUFB10/NDUFB11/NDUFB2/NDUFB3/NDUFB4/NDUFB5/NDUFB6/NDUFB7/NDUFB8/NDUFB9/NDUFC2/NDUFS1/NDUFS2/NDUFS3/NDUFS4/NDUFS5/NDUFS6/NDUFS7/NDUFS8/NDUFV1/N…	76
GO:0018209	BP	GO:0018209	peptidyl-serine modification	152/7099	252/17913	2.01682e-11	7.659e-10	5.3139e-10	AKAP9/AKT1/APP/ARAF/ARRB1/ARRB2/ATR/AURKA/AXIN1/BAG4/BAX/BDKRB2/BRAF/CAB39/CAMK1/CAPRIN2/CAV1/CCNB1/CD44/CDK1/CDK2/CDK5/CDK5R1/CHEK2/CLK1/CNKSR3/CSNK1A1/CSNK1D/CSNK1E/CSNK1G1/CSNK1G2/CSNK1G3/CSNK2A1/CSNK2A2/DCLK1/DDIT4/DKK1/DOCK7/DRD1/DYRK1A/EGFR/EIF2AK3/EIF4G1/ERCC6/ERN1/FNIP1/FNIP2/GALNT1/GALNT2/GGNBP2/GPD1L/GSK3B/HAX1/HIPK2/HIPK3/HMGA2/HSP90AA1/HSP90AB1/IL11/IL6/ILK/INPP5K/LATS1/LIF/LMTK2/LRRK…	152
GO:0051052	BP	GO:0051052	regulation of DNA metabolic process	225/7099	403/17913	2.26481e-11	8.54865e-10	5.93114e-10	ACD/ACTR2/AIFM1/AKT1/ANKRD1/ANKRD17/ANXA3/APAF1/APBB1/ARRB2/ATAD5/ATF1/ATF7IP/ATR/AXIN2/BABAM1/BAX/BCL6/BMPR2/BRCA1/BRCA2/BRCC3/CACYBP/CBX8/CCDC88A/CCT3/CCT4/CCT5/CCT6A/CCT7/CCT8/CDC6/CDK1/CDK2/CDK9/CDT1/CEBPG/CHEK1/CHEK2/CLCF1/CST3/CTNNB1/CUL4A/DBF4B/DCP2/DDX11/DFFA/DHX36/DHX9/DKC1/DNAJC2/DONSON/DSCC1/DTX3L/DUSP1/E2F7/EGFR/EHMT2/ERCC1/ERCC6/EREG/ESCO1/EYA3/FBXO4/FBXO5/FBXW7/FGF2/FGFR4/FLCN/FOXM1…	225
GO:0009205	BP	GO:0009205	purine ribonucleoside triphosphate metabolic process	182/7099	314/17913	2.86844e-11	1.07547e-09	7.46175e-10	AAAS/ADPGK/AK1/AK2/AK3/AK4/ALDOA/ALDOC/ATP1B1/ATP6V1A/ATP6V1B1/ATP6V1B2/ATP7A/BAD/BID/BPGM/CCNB1/CDK1/CHCHD10/CLPX/COQ9/COX15/COX4I1/COX5A/COX5B/COX6A1/COX6B1/COX6C/COX7A2L/COX7B/COX7C/COX8A/CTNS/CYC1/DDIT4/DHTKD1/DLD/ECD/EIF6/ENO1/ENO2/ENO4/ENPP1/ESRRB/FLCN/FOXK1/FOXK2/FXN/GALK1/GAPDH/GAPDHS/GNAI3/GPHN/GPI/GTPBP1/GUK1/HK1/HK2/HSPA1A/HSPA8/INSR/ITPA/JMJD8/LRRK2/MECP2/MFN1/MOCS2/MSH2/MYH3/NCOR1/ND…	182
GO:0007030	BP	GO:0007030	Golgi organization	69/7099	94/17913	2.88382e-11	1.07547e-09	7.46175e-10	AKAP9/ARHGAP21/ARHGEF7/ATL2/ATL3/BAG5/BCAS3/BLZF1/CAMSAP2/CAMSAP3/CDK1/CIT/CLASP1/CLASP2/COG1/COG2/COG3/COG4/CSNK1A1/CSNK1D/DNM2/DYM/DYNC2H1/EHD3/GBF1/GCC2/GOLGA5/GOLGB1/GOLPH3L/GORASP1/HTT/LMAN1/LRRK2/MAP2K1/MAP2K2/MAPK1/MAPK3/MYO18A/NPLOC4/OBSL1/OPTN/PDCD10/PLEKHM2/PLK3/PRMT5/RAB1A/RAB30/RAB33B/SEC23IP/SPTBN5/STK25/STX16/STX17/STX18/STX6/SURF4/SYNE1/TBC1D20/TJAP1/TMED2/TMED5/TMED9/TRAPPC11/TRAP…	69
GO:0016573	BP	GO:0016573	histone acetylation	100/7099	151/17913	3.0873e-11	1.1401e-09	7.91014e-10	ACTL6A/APBB1/ARRB1/ATF2/AUTS2/BAZ1A/BRCA1/BRCA2/BRD1/BRD7/BRD8/BRPF1/CHEK1/CLOCK/CPA4/CREBBP/CRTC2/CTBP1/DMAP1/DPF2/DR1/EID1/EP300/EPC1/EPC2/FLCN/GATA3/GTF2B/GTF3C4/HAT1/HCFC1/IL1B/ING3/ING4/ING5/IWS1/KANSL1/KANSL1L/KANSL2/KANSL3/KAT2A/KAT2B/KAT5/KAT6A/KAT8/LIF/MAPK3/MBD3/MBIP/MCRS1/MEAF6/MECP2/MORF4L1/MSL1/MSL2/MUC1/NAA40/NAA50/NAA60/NAP1L2/NCOA1/NCOA3/NOC2L/NOS1/OGT/PAXIP1/PCGF2/PER1/PHF10/PHF2…	100
GO:0030968	BP	GO:0030968	endoplasmic reticulum unfolded protein response	79/7099	112/17913	3.09372e-11	1.1401e-09	7.91014e-10	ACADVL/ADD1/AGR2/AMFR/ASNS/ATF3/ATF4/ATF6B/ATP6V0D1/BAX/BCL2L11/BFAR/CALR/CCL2/CCND1/CDK5RAP3/COPS5/CREB3/CREB3L2/CREBRF/CTDSP2/DAB2IP/DCTN1/DDIT3/DDX11/DERL2/DNAJB11/DNAJC3/EDEM1/EIF2AK2/EIF2AK3/EIF2S1/EP300/ERN1/EXTL3/FICD/GFPT1/GOSR2/GSK3A/HDGF/HERPUD1/HSP90B1/HSPA5/HYOU1/IGFBP1/KDELR3/KLHDC3/LMNA/MBTPS1/MBTPS2/NCK1/NCK2/NFE2L2/PARP16/PDIA6/PPP1R15A/PPP1R15B/PPP2R5B/PREB/PTPN1/PTPN2/SEC31A/SER…	79
GO:0001701	BP	GO:0001701	in utero embryonic development	195/7099	342/17913	4.22113e-11	1.54506e-09	1.07198e-09	ACTL6A/ACVR1/ADA/ADAM10/ADD1/ADM/AKT1/ALKBH1/ANKRD11/APBA2/APBA3/AR/ASF1B/ATP7A/B9D1/BCL2L1/BCL2L11/BCOR/BIRC6/BMP2/BPTF/BRCA2/C2CD3/C5/CAPN2/CASP8/CCM2/CCNB1/CCNB1IP1/CEBPB/CHD7/CHD8/CMTM3/CNOT2/CNOT3/COPS2/CTNNB1/CUL3/CUL4A/DAD1/DSC3/E2F7/EDN1/EGFR/EGLN1/EIF2S2/EIF4E2/ELF3/ELL/EMG1/EPB41L5/EPN1/ERCC2/FLCN/FOSL1/FOXD3/FUT8/FZD5/GATA3/GATA6/GGNBP2/GINS1/GINS4/GJA1/GLI2/GNA12/GNA13/GRB2/HCFC1/HEG1…	195
GO:0031123	BP	GO:0031123	RNA 3'-end processing	76/7099	107/17913	4.24221e-11	1.54506e-09	1.07198e-09	AHCYL1/APP/CASC3/CCNB1/CCNT1/CDC40/CDK9/CLP1/CPEB3/CPSF1/CPSF3/CPSF6/CPSF7/CSTF1/CSTF2T/CSTF3/DDX39A/DHX36/DHX38/EIF4A3/ELAC2/FIP1L1/HSD17B10/HSF1/LEO1/LIN28B/MAGOH/MAGOHB/MTPAP/NCBP1/NELFE/PABPC1/PABPN1/PAF1/PARN/PCF11/PNPT1/POLDIP3/POLR3K/RBM8A/RNF20/RNF40/RNPS1/SARNP/SLBP/SLU7/SNRPA/SRRM1/SRSF1/SRSF11/SRSF2/SRSF3/SRSF4/SRSF5/SRSF6/SRSF7/SSU72/SUPT5H/SUPV3L1/THOC1/THOC2/THOC3/THOC5/THOC6/TRMT10…	76
GO:2001252	BP	GO:2001252	positive regulation of chromosome organization	109/7099	169/17913	4.82928e-11	1.74865e-09	1.21323e-09	ACD/AKAP8L/ARRB1/ATF7IP/ATR/AUTS2/BCL6/BECN1/BRCA1/BRD4/BRD7/CCNB1/CCT3/CCT4/CCT5/CCT6A/CCT7/CCT8/CDK9/CDT1/CTBP1/CTNNB1/CUL3/DDX11/DHX36/DKC1/EED/ERCC1/ESPL1/FBXO4/FEN1/FMR1/GATA3/HMBOX1/HNRNPA2B1/HNRNPD/HNRNPU/IL1B/ING2/JARID2/JDP2/KAT2A/KDM1A/LIF/LIG4/LMNA/LRRK2/MAP2K7/MAP3K4/MAPK1/MAPK3/MECP2/MIER1/MORC2/MTF2/MUC1/NABP2/NAP1L2/NBN/NEK7/NELFE/NIPBL/NOS1/OGT/PAF1/PARN/PAX7/PAXBP1/PAXIP1/PHF1/PH…	109
GO:0043122	BP	GO:0043122	regulation of I-kappaB kinase/NF-kappaB signaling	137/7099	224/17913	4.94067e-11	1.77526e-09	1.2317e-09	ABL1/AJUBA/AKAP13/AKT1/ALPK1/ANKRD17/ASH1L/ATP2C1/BCL10/BIRC2/BIRC3/BRD4/BST2/CANT1/CARD11/CARD9/CASP10/CASP8/CC2D1A/CCDC22/CCR7/CFLAR/CHUK/CTNNB1/CX3CL1/CXXC5/DAB2IP/DDRGK1/DDX1/DDX21/DHX36/ECM1/ECT2/EEF1D/F2R/FADD/FKBP1A/FLNA/GJA1/GOLT1B/GSTP1/HDAC1/HMOX1/HSPB1/IFIT5/IKBKG/IL1B/IRAK1/JMJD8/LGALS1/LGALS9/LITAF/LTBR/LURAP1L/MAVS/MIER1/MTDH/MUL1/MYD88/NDFIP1/NDFIP2/NEK6/NFKBID/NLRC3/NOD1/NR1D1/NUP…	137
GO:0043903	BP	GO:0043903	regulation of symbiosis, encompassing mutualism through parasitism	141/7099	232/17913	4.9598e-11	1.77526e-09	1.2317e-09	ADAR/ANXA2/APOBEC3C/APOBEC3D/APOBEC3F/BAD/BANF1/BCL2L11/BST2/CAV1/CAV2/CCL5/CCNK/CCNT1/CDK9/CFL1/CHD1/CHMP2B/CHMP4B/CNOT7/CTDP1/CXCR4/DDB1/DDX3X/DDX5/DHX9/EIF2AK2/EP300/EXOC7/FAM111A/FBXL2/FMR1/FUCA2/GAPDH/GSN/GTF2B/GTF2F2/HDAC1/HMGA2/HSPA8/IFI16/IFI27/IFIT1/IFIT5/IFITM1/IFITM2/IFITM3/INPP5K/ISG15/ISG20/ITGAV/JUN/KPNA2/KPNA6/LAMP3/LARP1/LGALS1/LGALS9/MAVS/MDFIC/MORC2/MX1/NELFA/NELFB/NELFE/NR5A2/N…	141
GO:0070125	BP	GO:0070125	mitochondrial translational elongation	64/7099	86/17913	5.54612e-11	1.97379e-09	1.36943e-09	AURKAIP1/DAP3/ERAL1/GADD45GIP1/MRPL11/MRPL12/MRPL14/MRPL15/MRPL17/MRPL18/MRPL19/MRPL2/MRPL20/MRPL21/MRPL23/MRPL24/MRPL27/MRPL28/MRPL3/MRPL30/MRPL33/MRPL34/MRPL35/MRPL36/MRPL37/MRPL38/MRPL39/MRPL40/MRPL41/MRPL42/MRPL43/MRPL44/MRPL45/MRPL47/MRPL48/MRPL49/MRPL50/MRPL51/MRPL52/MRPL53/MRPL55/MRPL9/MRPS11/MRPS12/MRPS14/MRPS15/MRPS16/MRPS18A/MRPS18B/MRPS18C/MRPS2/MRPS23/MRPS25/MRPS26/MRPS27/MRPS28/MRPS3…	64
GO:0046034	BP	GO:0046034	ATP metabolic process	168/7099	287/17913	5.5985e-11	1.98111e-09	1.37451e-09	AAAS/ADPGK/AK1/AK2/AK4/ALDOA/ALDOC/ATP1B1/ATP6V1A/ATP6V1B1/ATP6V1B2/ATP7A/BAD/BID/BPGM/CCNB1/CDK1/CHCHD10/CLPX/COQ9/COX15/COX4I1/COX5A/COX5B/COX6A1/COX6B1/COX6C/COX7A2L/COX7B/COX7C/COX8A/CTNS/CYC1/DDIT4/DHTKD1/DLD/ECD/EIF6/ENO1/ENO2/ENO4/ENPP1/ESRRB/FLCN/FOXK1/FOXK2/FXN/GALK1/GAPDH/GAPDHS/GPI/GUK1/HK1/HK2/HSPA1A/HSPA8/INSR/JMJD8/MECP2/MSH2/MYH3/NCOR1/NDUFA1/NDUFA10/NDUFA11/NDUFA12/NDUFA13/NDUFA2/…	168
GO:0043401	BP	GO:0043401	steroid hormone mediated signaling pathway	115/7099	181/17913	5.88554e-11	2.07091e-09	1.43682e-09	ABHD2/AKAP13/AR/ARID1A/ARNTL/ARRB2/AXIN1/BRCA1/CALCOCO1/CALR/CARM1/CBFB/CDK7/CLOCK/CNOT2/CREBRF/CRY1/CRY2/CTNNB1/DAB2/DAXX/DDRGK1/DDX17/DDX5/DDX54/EP300/ESRRA/ESRRB/FHL2/FKBP4/FOXP1/GPAM/HDAC1/JAK2/KANK2/KAT5/KCTD6/KDM3A/KDM5D/LATS1/LBH/MED1/NCOA1/NCOA3/NCOA6/NCOR1/NCOR2/NEDD4/NKX3-1/NR1D1/NR1D2/NR1H2/NR2C1/NR2C2/NR2F1/NR2F2/NR2F6/NR3C1/NR4A1/NR4A2/NR4A3/NR5A2/NR6A1/NRIP1/PADI2/PAGR1/PAK1/PARK7/P…	115
GO:0043434	BP	GO:0043434	response to peptide hormone	224/7099	404/17913	6.10166e-11	2.12346e-09	1.47328e-09	ABCC2/ADCY3/ADCY6/ADCY9/ADM/AGTR1/AGTRAP/AHCYL1/AKT1/AKT2/AP3S1/APEX1/APPL1/APPL2/APRT/AREG/ATP2B1/ATP6AP1/ATP6V0A1/ATP6V0A2/ATP6V0C/ATP6V0D1/ATP6V0E1/ATP6V0E2/ATP6V1A/ATP6V1B1/ATP6V1B2/ATP6V1C2/ATP6V1D/ATP6V1E1/ATP6V1F/ATP6V1G2/BAIAP2L1/BRIP1/BSG/BTG2/CA2/CACYBP/CAD/CAT/CAV1/CAV2/CCND3/CDC5L/CDC6/CDK4/CDKN1B/CEACAM1/CFLAR/CHUK/COL1A1/CPEB2/CPS1/CREB1/CRK/CRY1/CSK/CYBA/CYC1/DAG1/DENND4C/EDN1/EEF2…	224
GO:0009991	BP	GO:0009991	response to extracellular stimulus	268/7099	498/17913	6.12111e-11	2.12346e-09	1.47328e-09	AACS/ABCA1/ACAT1/ACSL1/ACSL3/ACSL4/ADA/ADIPOR2/ADM/ADNP/ADORA2B/ADRB2/ADSL/AGL/AHCY/AIFM1/AKR1C3/AKT1/ALAD/ALDH3A1/AMBRA1/APAF1/APPL2/ARHGAP35/ARSB/ASGR1/ASNS/ATF3/ATF4/ATG14/ATP2B1/AXL/BBS2/BCL10/BECN1/BMP8A/BMPR2/BRIP1/C2/CAD/CAT/CBL/CBS/CCND1/CD68/CDKN2D/CHSY1/CLEC16A/COL1A1/COMT/COX4I1/CPEB4/CPS1/CREB1/CST3/CYBA/CYP24A1/CYP26B1/DAD1/DAP/DCTPP1/DDIT3/DHODH/DSC2/EGFR/EHMT2/EIF2AK1/EIF2AK2/EIF2A…	268
GO:0018393	BP	GO:0018393	internal peptidyl-lysine acetylation	102/7099	156/17913	6.13715e-11	2.12346e-09	1.47328e-09	ACTL6A/APBB1/ARRB1/ATAT1/ATF2/AUTS2/BAZ1A/BRCA1/BRCA2/BRD1/BRD7/BRD8/BRPF1/CHEK1/CLOCK/CPA4/CREBBP/CRTC2/CTBP1/DMAP1/DPF2/DR1/EID1/EP300/EPC1/EPC2/FLCN/GATA3/GTF2B/GTF3C4/HAT1/HCFC1/IL1B/ING3/ING4/ING5/IWS1/KANSL1/KANSL1L/KANSL2/KANSL3/KAT2A/KAT2B/KAT5/KAT6A/KAT8/LIF/MAPK3/MBD3/MBIP/MCRS1/MEAF6/MECP2/MORF4L1/MSL1/MSL2/MUC1/NAA40/NAA50/NAA60/NAP1L2/NCOA1/NCOA3/NOC2L/NOS1/OGT/PAXIP1/PCGF2/PER1/PHF1…	102
GO:0070126	BP	GO:0070126	mitochondrial translational termination	65/7099	88/17913	6.84159e-11	2.35411e-09	1.63331e-09	AURKAIP1/DAP3/ERAL1/GADD45GIP1/MRPL11/MRPL12/MRPL14/MRPL15/MRPL17/MRPL18/MRPL19/MRPL2/MRPL20/MRPL21/MRPL23/MRPL24/MRPL27/MRPL28/MRPL3/MRPL30/MRPL33/MRPL34/MRPL35/MRPL36/MRPL37/MRPL38/MRPL39/MRPL40/MRPL41/MRPL42/MRPL43/MRPL44/MRPL45/MRPL47/MRPL48/MRPL49/MRPL50/MRPL51/MRPL52/MRPL53/MRPL55/MRPL9/MRPS11/MRPS12/MRPS14/MRPS15/MRPS16/MRPS18A/MRPS18B/MRPS18C/MRPS2/MRPS23/MRPS25/MRPS26/MRPS27/MRPS28/MRPS3…	65
GO:0009108	BP	GO:0009108	coenzyme biosynthetic process	147/7099	245/17913	7.43579e-11	2.54451e-09	1.76541e-09	AAAS/ACACA/ACAT1/ACLY/ACOT7/ACSF3/ACSL1/ACSL3/ACSL4/ACSS1/ADPGK/ALDOA/ALDOC/ATIC/BPGM/COASY/COQ2/COQ3/COQ4/COQ5/COQ6/COQ9/DDIT4/DHFR/DHTKD1/DLAT/DLD/ECD/EIF6/ELOVL1/ELOVL2/ELOVL5/ELOVL6/ELOVL7/ENO1/ENO2/ENO4/ESRRB/FASN/FLAD1/FOXK1/FOXK2/GALK1/GAPDH/GAPDHS/GCDH/GCH1/GPI/GSTZ1/HK1/HK2/HSD17B12/HSD17B8/IDH2/INSR/JMJD8/KMO/KYNU/LIAS/MAT2A/ME1/METTL16/MLYCD/MMADHC/MOCS2/MPC2/MTHFD1/MTHFD1L/NAMPT/NCOR1…	147
GO:0097191	BP	GO:0097191	extrinsic apoptotic signaling pathway	131/7099	213/17913	7.5803e-11	2.57979e-09	1.78988e-09	ACVR1/AKT1/APPL1/AR/ATF3/BAD/BAG3/BAX/BCL10/BCL2L1/BCL2L11/BID/BIRC6/BLOC1S2/BMPR1B/BRCA1/CASP3/CASP8/CASP8AP2/CAV1/CFLAR/CRADD/CTNNA1/CTTN/CX3CL1/CYLD/DAB2IP/DAPK3/DAXX/DDX3X/DDX47/DEDD2/DIABLO/ERBB3/EYA2/FADD/FAS/FEM1B/FGA/FOXO3/G0S2/GABARAP/GCLC/GCLM/GPX1/GSK3A/GSK3B/GSTP1/HIPK1/HMGB2/HMOX1/HSPA1A/HTRA2/HTT/HYAL2/ICAM1/IFI27/IFI6/IL12A/IL1A/IL1B/INHBA/ITGA6/ITGAV/ITM2C/ITPRIP/JAK2/KITLG/KRT18/…	131
GO:0072655	BP	GO:0072655	establishment of protein localization to mitochondrion	83/7099	121/17913	9.74917e-11	3.29988e-09	2.28949e-09	ABLIM3/AGK/AIP/AKT1/ARIH2/ATG13/BAD/BAG3/BAG4/BAX/BCL2L11/BID/BMF/BNIP3L/CALM3/CASP8/CSNK2A2/DDIT3/DNAJA1/DNAJC19/FBXO7/FBXW7/FIS1/FZD5/GSK3A/HAX1/HK1/HK2/HSP90AA1/HSPA1L/HTRA2/IMMP2L/LEPROT/LMAN1/LRRK2/MFF/MFN2/MGARP/MOAP1/NDUFA13/NPEPPS/PARL/PDCD5/PINK1/PITRM1/PMAIP1/PPP3CC/PPP3R1/PRKAA1/RHOU/RNF31/SAE1/SAMM50/SFN/SH3GLB1/SIRT4/SLC25A6/SREBF1/SREBF2/TFDP1/TFDP2/TIMM10/TIMM10B/TIMM13/TIMM17B/TIM…	83
GO:0032434	BP	GO:0032434	regulation of proteasomal ubiquitin-dependent protein catabolic process	77/7099	110/17913	9.948e-11	3.34898e-09	2.32356e-09	AKT1/ARAF/AURKA/BAG5/BCAP31/CAV1/CLEC16A/CLU/COMMD1/CSNK1A1/CSNK1D/CSNK1E/DAB2/DDA1/DDRGK1/DNAJB2/DVL1/FAM122A/FBXO22/FOXF2/GBA/GCLC/GIPC1/GNA12/GSK3A/GSK3B/HERPUD1/HFE/HSP90AB1/HSPA1A/HSPBP1/KEAP1/LRRK2/MAPK9/MDM2/N4BP1/NFE2L2/NKD2/NUB1/OGT/PARK7/PBK/PIAS1/PLK1/PLK2/PLK3/PSEN1/PSMD10/RAD23A/RAD23B/RCHY1/RYBP/SDCBP/SENP1/SGTA/SMAD7/SMARCC1/SOCS4/SOCS5/STUB1/SUMO2/SVIP/TAF1/TAF9/TLK2/TRIB1/TRIB2/U…	77
GO:0009267	BP	GO:0009267	cellular response to starvation	91/7099	136/17913	1.01666e-10	3.40418e-09	2.36186e-09	AKR1C3/AMBRA1/ASNS/ATF3/ATF4/ATG14/BECN1/BMPR2/CLEC16A/COMT/CPEB4/DAP/DSC2/EHMT2/EIF2AK2/EIF2AK3/EIF2S1/FADS1/FAS/FBXO22/FNIP1/FOXA3/FOXO1/GAS2L1/GBA/GLUL/HFE/HIGD1A/HSPA5/HSPA8/IFI16/IMPACT/INHBB/JUN/KIAA1324/KLF10/KPTN/LAMP2/LRRK2/MAP1LC3A/MAP1LC3B/MAP3K5/MAPK1/MAPK3/MAX/MTMR3/MTOR/MYBBP1A/NFE2L2/NPRL2/NUAK2/PCK1/PCSK9/PICK1/PIK3C2B/PIK3C3/PMAIP1/PPM1D/PRKAA1/PRKAA2/RALB/RRAGA/RRAGB/RRAGC/RRAGD…	91
GO:0070482	BP	GO:0070482	response to oxygen levels	216/7099	389/17913	1.11844e-10	3.72494e-09	2.5844e-09	ABAT/ACAA2/ACTN4/ADA/ADAM15/ADAM8/ADM/ADSL/AGER/AGTRAP/AHCY/AIFM1/AJUBA/AKT1/ALAD/ALDH3A1/ANGPTL4/ANKRD1/APAF1/AQP1/ATF4/ATP1B1/ATP6AP1/ATP6V0A2/ATP6V0D1/ATP6V1A/ATP7A/BACH1/BAD/BECN1/BIRC2/BMP2/BNIP3L/BRIP1/CAPN2/CASP3/CAT/CAV1/CBL/CCDC115/CCNB1/CD24/CDK4/CDKN1B/CFLAR/CHCHD2/COL1A1/CPEB2/CPEB4/CREB1/CREBBP/CRYAB/CST3/CUL2/CXCR4/CYB5R4/CYBA/CYGB/DDAH1/DDIT4/DPP4/EDN1/EEF2K/EGLN1/EGLN3/EGR1/EIF4EB…	216
GO:1902749	BP	GO:1902749	regulation of cell cycle G2/M phase transition	125/7099	202/17913	1.14963e-10	3.80397e-09	2.63923e-09	ACTR1A/AKAP9/ALMS1/APP/ATAD5/ATF5/AURKA/BABAM1/BRCA1/BRCC3/BRD4/BRSK1/CCNB1/CCND1/CDK1/CDK4/CDK5RAP3/CENPJ/CEP135/CEP192/CEP290/CEP41/CEP57/CEP72/CEP76/CEP78/CETN2/CHEK1/CLASP1/CSNK1D/CSNK1E/DBF4B/DCTN1/DCTN2/DCTN3/DONSON/DTL/DYNC1H1/DYRK3/FBXL7/FBXO5/FHL1/FOXN3/FZR1/HAUS1/HAUS3/HAUS4/HAUS7/HMGA2/HSP90AA1/MAPRE1/MECP2/MIIP/NAE1/NBN/NDE1/NEDD1/NINL/NPM1/ODF2/OFD1/PAFAH1B1/PAXIP1/PBX1/PCM1/PINX1/PL…	125
GO:0006006	BP	GO:0006006	glucose metabolic process	126/7099	204/17913	1.16017e-10	3.80397e-09	2.63923e-09	ADPGK/AKR1A1/AKT1/AKT2/ALDH5A1/ALDOA/ALDOC/ARPP19/ATF3/ATF4/BAD/BPGM/BRAT1/C1QTNF1/CLK2/COX11/CPT1A/CREM/CRTC2/CRY1/DCXR/DDB1/DLAT/DYRK2/ENO1/ENO2/ENPP1/EP300/ESRRB/FABP5/FOXA2/FOXK1/FOXK2/FOXO1/G6PC3/G6PD/GAA/GALM/GAPDH/GAPDHS/GDPGP1/GOT1/GOT2/GPI/GSK3A/GSK3B/H6PD/HK1/HK2/IGFBP3/IGFBP4/INPP5K/INPPL1/INSR/IRS2/KAT2A/KAT2B/LRP5/MAEA/MAPK14/MDH1/MDH2/MIDN/MLYCD/MST1/MTOR/NCOA2/NFE2L1/NLN/NR1D1/OAS1…	126
GO:0072401	BP	GO:0072401	signal transduction involved in DNA integrity checkpoint	56/7099	73/17913	1.1666e-10	3.80397e-09	2.63923e-09	ARID3A/AURKA/BABAM1/BAX/BRCA1/BRCC3/BTG2/CARM1/CASP2/CCNB1/CDC5L/CDK1/CDK2/CDKN1B/CHEK1/CHEK2/CNOT10/CNOT11/CNOT2/CNOT3/CNOT4/CNOT6/CNOT6L/CNOT7/CNOT8/CRADD/DTL/E2F4/E2F7/EP300/FZR1/GADD45A/MDM2/MDM4/MUC1/PCBP4/PCNA/PLK1/PLK2/PLK3/PML/PRKDC/PRMT1/PRPF19/RINT1/RPL26/SFN/SOX4/TFDP1/TFDP2/TNKS1BP1/TP53/TREX1/TRIAP1/UIMC1/ZNF385A	56
GO:0072422	BP	GO:0072422	signal transduction involved in DNA damage checkpoint	56/7099	73/17913	1.1666e-10	3.80397e-09	2.63923e-09	ARID3A/AURKA/BABAM1/BAX/BRCA1/BRCC3/BTG2/CARM1/CASP2/CCNB1/CDC5L/CDK1/CDK2/CDKN1B/CHEK1/CHEK2/CNOT10/CNOT11/CNOT2/CNOT3/CNOT4/CNOT6/CNOT6L/CNOT7/CNOT8/CRADD/DTL/E2F4/E2F7/EP300/FZR1/GADD45A/MDM2/MDM4/MUC1/PCBP4/PCNA/PLK1/PLK2/PLK3/PML/PRKDC/PRMT1/PRPF19/RINT1/RPL26/SFN/SOX4/TFDP1/TFDP2/TNKS1BP1/TP53/TREX1/TRIAP1/UIMC1/ZNF385A	56
GO:0032543	BP	GO:0032543	mitochondrial translation	85/7099	125/17913	1.17489e-10	3.81104e-09	2.64414e-09	ALKBH1/AURKAIP1/C1QBP/COA3/DAP3/DARS2/EARS2/ERAL1/FASTKD2/FASTKD3/GADD45GIP1/LRPPRC/MPV17L2/MRPL11/MRPL12/MRPL14/MRPL15/MRPL17/MRPL18/MRPL19/MRPL2/MRPL20/MRPL21/MRPL23/MRPL24/MRPL27/MRPL28/MRPL3/MRPL30/MRPL33/MRPL34/MRPL35/MRPL36/MRPL37/MRPL38/MRPL39/MRPL40/MRPL41/MRPL42/MRPL43/MRPL44/MRPL45/MRPL47/MRPL48/MRPL49/MRPL50/MRPL51/MRPL52/MRPL53/MRPL55/MRPL9/MRPS11/MRPS12/MRPS14/MRPS15/MRPS16/MRPS18A/M…	85
GO:0005996	BP	GO:0005996	monosaccharide metabolic process	162/7099	277/17913	1.35277e-10	4.36532e-09	3.02871e-09	ABHD10/ADPGK/AKR1A1/AKR1B1/AKT1/AKT2/ALDH1A1/ALDH5A1/ALDOA/ALDOC/ARPP19/ATF3/ATF4/B4GALT1/BAD/BPGM/BRAT1/C1QTNF1/CLK2/COX11/CPT1A/CREM/CRTC2/CRY1/CRYL1/CYB5A/CYB5R3/DCXR/DDB1/DLAT/DYRK2/ENO1/ENO2/ENPP1/EP300/ESRRB/FABP5/FGGY/FOXA2/FOXK1/FOXK2/FOXO1/FUCA1/FUCA2/FUOM/FUT8/G6PC3/G6PD/GAA/GALE/GALK1/GALM/GALT/GAPDH/GAPDHS/GCLC/GDPGP1/GLB1/GOT1/GOT2/GPI/GSK3A/GSK3B/GSTO1/H6PD/HK1/HK2/HKDC1/IGFBP3/IGFB…	162
GO:0030518	BP	GO:0030518	intracellular steroid hormone receptor signaling pathway	87/7099	129/17913	1.38989e-10	4.4391e-09	3.0799e-09	AR/ARID1A/ARNTL/ARRB2/AXIN1/BRCA1/CALCOCO1/CALR/CARM1/CBFB/CDK7/CLOCK/CNOT2/CRY1/CRY2/CTNNB1/DAB2/DAXX/DDRGK1/DDX17/DDX5/DDX54/EP300/FHL2/FKBP4/FOXP1/GPAM/HDAC1/JAK2/KANK2/KAT5/KCTD6/KDM3A/KDM5D/LATS1/LBH/MED1/NCOA1/NCOA3/NCOA6/NCOR1/NCOR2/NEDD4/NKX3-1/NR3C1/NRIP1/PADI2/PAGR1/PAK1/PARK7/PARP1/PER1/PHB/PHB2/PIAS1/PMEPA1/PPARGC1A/PPP5C/PRMT2/RAN/RBFOX2/RBM14/RHOA/RNF14/RNF4/RNF6/RUNX1/RWDD1/SFRP1/S…	87
GO:1903364	BP	GO:1903364	positive regulation of cellular protein catabolic process	87/7099	129/17913	1.38989e-10	4.4391e-09	3.0799e-09	AKT1/AMER1/AURKA/AXIN1/BAG2/BCAP31/CAV1/CCDC22/CD81/CLU/CSNK1A1/CSNK1D/CSNK1E/CTSC/DAB2/DAB2IP/DDRGK1/DNAJB2/DVL1/EDEM1/MMP24-AS1-EDEM2/EDEM2/EZR/FAM122A/FBXL5/FBXO22/FBXW7/FMR1/GBA/GCLC/GSK3A/GSK3B/HERPUD1/HSP90AA1/HSPA1A/HSPBP1/KEAP1/LDLR/LRP1/LRRK2/MAGEF1/MAPK9/MDM2/MSN/NFE2L2/NKD2/NUB1/OSBPL7/PCSK9/PIAS1/PLK1/PLK2/PLK3/PSEN1/PSMC1/PSMC3/PSMC4/PSMC5/PSMC6/PSMD10/PTEN/PTK2/PTTG1IP/RAD23A/RCHY1/…	87
GO:0048545	BP	GO:0048545	response to steroid hormone	209/7099	375/17913	1.43566e-10	4.56188e-09	3.16508e-09	ABCA2/ABCA3/ABCC2/ABHD2/ADAM9/ADM/AGL/AIFM1/AKAP13/AKR1C3/ALAD/ALDH3A1/ANXA1/AQP1/AR/AREG/ARID1A/ARNTL/ARRB2/ATP1A1/ATP2B1/AXIN1/BAD/BCL2L11/BRCA1/CA2/CAD/CALCOCO1/CALM3/CALR/CARM1/CASP3/CAV1/CBFB/CBX3/CCND1/CDK7/CFLAR/CLDN4/CLOCK/CNOT2/COL1A1/CPS1/CREBRF/CRY1/CRY2/CTNNB1/CYBA/DAB2/DAXX/DDIT4/DDRGK1/DDX17/DDX5/DDX54/DSG2/DUSP1/EDN1/EGFR/EIF4E/EIF4EBP1/EP300/ERRFI1/ESRRA/ESRRB/FBXO32/FHL2/FKBP4/FO…	209
GO:0007033	BP	GO:0007033	vacuole organization	88/7099	131/17913	1.50213e-10	4.74886e-09	3.29481e-09	ABCA1/AKTIP/AMBRA1/ANXA2/ARF1/ARSB/ATG12/ATG13/ATG14/ATG2A/ATG3/ATG9A/ATP13A2/BAG3/BECN1/C9orf72/CCDC115/CHMP4A/CHMP4B/CHMP5/CLN3/CLN5/CLN6/GAA/GBA/GNPTAB/GRN/HEXB/HOOK3/HPS1/IFT20/KIAA1324/LAMTOR1/LAPTM4B/LRRK2/LYST/MAN2A1/MAP1LC3A/MBTPS1/MFN2/MTMR3/MYO7A/NAGLU/NAGPA/PHF23/PIK3C2B/PIK3C3/PINK1/PIP4K2A/PIP4K2B/PPT1/PSEN1/RAB1A/RAB1B/RAB20/RAB33B/RAB3GAP1/RAB5A/RAB7A/RALB/SCARB2/SCFD1/SEC22B/SH3GL…	88
GO:0048194	BP	GO:0048194	Golgi vesicle budding	57/7099	75/17913	1.52244e-10	4.78875e-09	3.32249e-09	AREG/BET1/CD59/CNIH2/COL7A1/CSNK1D/CTSC/CTSZ/CUL3/F5/F8/GBF1/GORASP1/GOSR2/INSIG1/LMAN1/MCFD2/MIA3/MYO18A/NAPA/NSF/PDCD6/PEF1/PPP6C/PPP6R1/PREB/PRKCI/RAB1A/RAB1B/SAR1B/SCFD1/SEC13/CRYZL2P-SEC16B/SEC16B/SEC22B/SEC23A/SEC23IP/SEC24A/SEC24B/SEC24C/SEC24D/SEC31A/SERPINA1/TBC1D20/TMED10/TMED2/TMED9/TRAPPC1/TRAPPC10/TRAPPC2/TRAPPC2L/TRAPPC3/TRAPPC5/TRAPPC6A/TRAPPC6B/TRAPPC9/VAPA	57
GO:0090316	BP	GO:0090316	positive regulation of intracellular protein transport	98/7099	150/17913	1.54809e-10	4.84496e-09	3.36149e-09	ABLIM3/AKT2/ANK3/ARIH2/ATG13/B3GAT3/BAG3/BCAP31/BCAS3/CAMK1/CD81/CDH1/CDK5/CDK5R1/CEP290/CHP1/CSNK2A2/CTDSPL2/DMAP1/ECT2/EDEM1/MMP24-AS1-EDEM2/EDEM2/ERBB2/FBXW7/FIS1/FLNA/FZD5/GSK3A/GSK3B/HDAC3/HRAS/HSPA1L/HTRA2/HYAL2/IL1B/IPO5/ITGAM/ITGB1BP1/JUP/KIF20B/KIF5B/LEPROT/MAPK1/MAPK14/MAVS/MDM2/MFF/MYO1C/NPEPPS/NUTF2/OAZ1/PAK1/PCM1/PDCD10/PDCD5/PDZK1/PIK3R2/PINK1/PLK3/PPM1A/PRKAA1/PRKACA/PRKCD/PRNP/PSE…	98
GO:0006406	BP	GO:0006406	mRNA export from nucleus	75/7099	107/17913	1.57157e-10	4.86952e-09	3.37853e-09	AAAS/AGFG1/AKAP8L/CASC3/CDC40/CPSF1/CPSF3/DDX19B/DDX39A/DHX38/EIF4A3/EIF4E/EIF5A/FIP1L1/FYTTD1/GLE1/HHEX/HNRNPA2B1/IWS1/MAGOH/MAGOHB/NCBP1/NUP133/NUP153/NUP160/NUP188/NUP210/NUP35/NUP50/NUP54/NUP62/NUP85/NUP93/NUP98/NXF1/NXT1/PABPN1/POLDIP3/POM121/POM121C/RAE1/RANBP2/RBM15B/RBM8A/RNPS1/SARNP/SEC13/SETD2/SLBP/SLU7/SMG1/SMG7/SRRM1/SRSF1/SRSF11/SRSF2/SRSF3/SRSF4/SRSF5/SRSF6/SRSF7/SUPT6H/THOC1/THOC2/…	75
GO:0071427	BP	GO:0071427	mRNA-containing ribonucleoprotein complex export from nucleus	75/7099	107/17913	1.57157e-10	4.86952e-09	3.37853e-09	AAAS/AGFG1/AKAP8L/CASC3/CDC40/CPSF1/CPSF3/DDX19B/DDX39A/DHX38/EIF4A3/EIF4E/EIF5A/FIP1L1/FYTTD1/GLE1/HHEX/HNRNPA2B1/IWS1/MAGOH/MAGOHB/NCBP1/NUP133/NUP153/NUP160/NUP188/NUP210/NUP35/NUP50/NUP54/NUP62/NUP85/NUP93/NUP98/NXF1/NXT1/PABPN1/POLDIP3/POM121/POM121C/RAE1/RANBP2/RBM15B/RBM8A/RNPS1/SARNP/SEC13/SETD2/SLBP/SLU7/SMG1/SMG7/SRRM1/SRSF1/SRSF11/SRSF2/SRSF3/SRSF4/SRSF5/SRSF6/SRSF7/SUPT6H/THOC1/THOC2/…	75
GO:0007249	BP	GO:0007249	I-kappaB kinase/NF-kappaB signaling	150/7099	253/17913	1.6429e-10	5.04038e-09	3.49707e-09	ABL1/AJUBA/AKAP13/AKT1/ALPK1/ANKRD17/ASH1L/ATP2C1/AZI2/BCL10/BCL3/BIRC2/BIRC3/BRD4/BST2/CANT1/CARD11/CARD9/CASP10/CASP8/CC2D1A/CCDC22/CCR7/CFLAR/CHUK/CTNNB1/CX3CL1/CXXC5/DAB2IP/DDRGK1/DDX1/DDX21/DHX36/ECM1/ECT2/EEF1D/F2R/FADD/FKBP1A/FLNA/GJA1/GOLT1B/GSTP1/HDAC1/HMOX1/HSPB1/IFIT5/IKBKG/IL1B/IRAK1/IRAK2/JMJD8/LGALS1/LGALS9/LITAF/LTBR/LURAP1L/MAVS/MIER1/MTDH/MUL1/MYD88/NDFIP1/NDFIP2/NEK6/NFKBIA/NFKB…	150
GO:0051650	BP	GO:0051650	establishment of vesicle localization	150/7099	253/17913	1.6429e-10	5.04038e-09	3.49707e-09	ACTN4/ADORA2B/AP1AR/AP1M2/AP3D1/AP3M1/AP3S1/APBA2/AREG/ARF1/ARL6/ATP2A2/BACE1/BBS2/BBS5/BET1/BLOC1S1/BLOC1S2/BLOC1S3/BLOC1S6/CACNB2/CALM3/CASK/CD59/CDK5/CHRNA5/CLASP1/CLASP2/CLN3/CNIH2/COL7A1/CSNK1D/CSPG5/CTNNB1/CTSC/CTSZ/CUL3/DCTN2/DNAJC5/DNM2/DRD1/DVL1/EXOC4/F5/F8/FAM91A1/FMR1/FNBP1L/GBF1/GIPC1/GIT1/GORASP1/GOSR2/GSK3B/HTT/IKBKG/ITGA4/KIF13A/KIF1C/KIF23/KIF5A/KIF5B/LMAN1/LRRK2/MAP2/MAP4K2/MCFD2…	150
GO:0043618	BP	GO:0043618	regulation of transcription from RNA polymerase II promoter in response to stress	76/7099	109/17913	1.7738e-10	5.39387e-09	3.74232e-09	ATF3/ATF4/ATF6B/BACH1/BAG3/CEBPB/CHD6/CHEK1/CREBBP/CUL2/DDIT3/DNAJB1/EGLN1/EGLN3/EGR1/EP300/HIF1AN/HIGD1A/HMOX1/HSF1/HSPA1A/HSPA5/IMPACT/JUN/KLF2/MBTPS2/MUC1/NCK1/NCK2/NEDD4/NFE2L2/NOTCH1/PSMA2/PSMA5/PSMA6/PSMA7/PSMB1/PSMB10/PSMB2/PSMB3/PSMB4/PSMB5/PSMB6/PSMB7/PSMB8/PSMB9/PSMC1/PSMC3/PSMC4/PSMC5/PSMC6/PSMD1/PSMD10/PSMD11/PSMD12/PSMD13/PSMD2/PSMD3/PSMD4/PSMD5/PSMD6/PSMD7/PSMD8/PSMD9/PSME4/RBPJ/SES…	76
GO:0071347	BP	GO:0071347	cellular response to interleukin-1	101/7099	156/17913	1.77544e-10	5.39387e-09	3.74232e-09	ABCC2/ADAMTS12/ADAMTS7/AKAP12/ANKRD1/CACTIN/CCL2/CCL5/CEBPB/CHUK/DAB2IP/EDN1/EGR1/FBXW11/GBP1/GBP2/GBP3/HAS2/HYAL2/HYAL3/ICAM1/IKBKG/IL1A/IL1B/IL1R1/IL6/IRAK1/IRAK2/KLF2/KMO/MAP3K8/MAPK3/MYD88/NFKB1/NFKBIA/NKX3-1/NOD1/NR1D1/OTUB1/OTUD4/PCK1/PELI1/PELI3/PSMA2/PSMA5/PSMA6/PSMA7/PSMB1/PSMB10/PSMB2/PSMB3/PSMB4/PSMB5/PSMB6/PSMB7/PSMB8/PSMB9/PSMC1/PSMC3/PSMC4/PSMC5/PSMC6/PSMD1/PSMD10/PSMD11/PSMD12/PSMD…	101
GO:0001933	BP	GO:0001933	negative regulation of protein phosphorylation	228/7099	416/17913	1.78969e-10	5.41079e-09	3.75406e-09	ABL1/ADAR/AKT1/AKT1S1/AMBP/ARRB1/ARRB2/ASH1L/ATF3/ATG14/BAX/BDKRB2/BTN2A2/C9orf72/CACTIN/CADM4/CALM1/CALM2/CALM3/CAMK2N1/CASP3/CAV1/CCNB1/CD109/CDK5RAP3/CDKN1B/CDKN2C/CDKN2D/CEACAM1/CHMP6/CHP1/CNKSR3/CORO1C/CRKL/CSK/CTDSP1/CTDSP2/CTDSPL/CYLD/DAB2IP/DAG1/DDIT4/DKK1/DLG1/DNAJA1/DNAJC10/DNAJC3/DUSP1/DUSP10/DUSP14/DUSP16/DUSP22/DUSP3/DUSP4/DUSP6/DUSP8/DVL1/EFNA1/EIF3A/EIF4G1/ENPP1/EPHB2/ERRFI1/EZR/FB…	228
GO:1901991	BP	GO:1901991	negative regulation of mitotic cell cycle phase transition	141/7099	235/17913	1.80356e-10	5.42636e-09	3.76486e-09	ARID3A/AURKA/BAX/BRCA1/BRD7/BRSK1/BTG2/BTN2A2/CARM1/CASP2/CCL2/CCNB1/CCND1/CDK1/CDK2/CDK2AP2/CDK4/CDK5RAP3/CDK6/CDKN1B/CDKN2C/CDKN2D/CDT1/CHEK2/CNOT10/CNOT11/CNOT2/CNOT3/CNOT4/CNOT6/CNOT6L/CNOT7/CNOT8/CRADD/CTDSP1/CTDSP2/CTDSPL/DCUN1D3/DONSON/DUSP1/E2F4/E2F7/EP300/EZH2/FBXL7/FBXO31/FBXO5/FBXO7/FHL1/FOXN3/GADD45A/GIGYF2/HMGA2/IK/KANK2/KLF4/KLHL22/MAD1L1/MAD2L1/MAD2L2/MDM2/MDM4/MIIP/MUC1/NACC2/NAE1…	141
GO:0006900	BP	GO:0006900	vesicle budding from membrane	66/7099	91/17913	1.85905e-10	5.56643e-09	3.86205e-09	ANXA2/AP2M1/AREG/ARF1/BET1/CD59/CHMP4A/CNIH2/COL7A1/CSNK1D/CTSC/CTSZ/CUL3/F5/F8/FNBP1L/GBF1/GORASP1/GOSR2/INSIG1/LMAN1/MCFD2/MIA3/MYO18A/NAPA/NSF/PDCD6/PEF1/PICALM/PPP6C/PPP6R1/PREB/PRKCI/RAB1A/RAB1B/RAB7A/S100A10/SAR1B/SCFD1/SEC13/CRYZL2P-SEC16B/SEC16B/SEC22B/SEC23A/SEC23IP/SEC24A/SEC24B/SEC24C/SEC24D/SEC31A/SERPINA1/TBC1D20/TMED10/TMED2/TMED9/TRAPPC1/TRAPPC10/TRAPPC2/TRAPPC2L/TRAPPC3/TRAPPC5/TR…	66
GO:0043393	BP	GO:0043393	regulation of protein binding	132/7099	217/17913	1.86936e-10	5.57051e-09	3.86488e-09	ABL1/ACTB/ADAM15/ADD1/ADD2/ADNP/ADRB2/AKT1/AKTIP/AMFR/ANXA2/APP/ARF6/ARRB1/ARRB2/AURKA/B2M/BAG2/BAMBI/BAX/BMP2/BTBD1/CAMK1/CAPRIN2/CARM1/CAV1/CCPG1/CDK5/CDON/CRBN/CRK/CRTAC1/CSNK1E/CTSZ/CYLD/DAB2/DAB2IP/DDX11/DKK1/DNAJB2/DTX3L/DVL1/DZIP1/EIF2S1/EP300/EPB41/EPB41L5/FKBP1A/FLOT1/GAS8/GNL3L/GSK3B/HDAC5/HERPUD1/HFE/HIP1R/HIPK2/HOXA3/HSF1/HSP90AB1/HSPA5/ID1/IFIT1/IFIT2/ITGA4/ITGB1BP1/KDM1A/LDLRAP1/LDO…	132
GO:1901988	BP	GO:1901988	negative regulation of cell cycle phase transition	150/7099	254/17913	2.452e-10	7.24957e-09	5.02983e-09	ARID3A/ATF5/AURKA/BABAM1/BAX/BRCA1/BRCC3/BRD7/BRSK1/BTG2/BTN2A2/CARM1/CASP2/CCL2/CCNB1/CCND1/CDK1/CDK2/CDK2AP2/CDK4/CDK5RAP3/CDK6/CDKN1B/CDKN2C/CDKN2D/CDT1/CHEK1/CHEK2/CNOT10/CNOT11/CNOT2/CNOT3/CNOT4/CNOT6/CNOT6L/CNOT7/CNOT8/CRADD/CTDSP1/CTDSP2/CTDSPL/DCUN1D3/DONSON/DTL/DUSP1/E2F4/E2F7/EP300/EZH2/FBXL7/FBXO31/FBXO5/FBXO7/FHL1/FOXN3/FZR1/GADD45A/GIGYF2/HMGA2/IK/KANK2/KLF4/KLHL22/MAD1L1/MAD2L1/MAD2…	150
GO:0043484	BP	GO:0043484	regulation of RNA splicing	79/7099	115/17913	2.4561e-10	7.24957e-09	5.02983e-09	AHNAK/AKAP17A/C1QBP/CDK12/CELF1/CELF5/CLK1/CLK2/CLK3/CLK4/CWC22/DDX17/DDX5/DYRK1A/ERN1/FASTK/FMR1/FUS/HABP4/HNRNPA2B1/HNRNPH1/HNRNPK/HNRNPL/HNRNPU/HSPA1A/HSPA8/JMJD6/KHDRBS1/MAGOH/MBNL1/METTL16/NCBP1/NSRP1/NUP98/POLR2A/PQBP1/PRDX6/PRPF19/PTBP1/PTBP2/PTBP3/RBFOX2/RBM10/RBM15/RBM15B/RBM22/RBM24/RBM25/RBM4/RBM42/RBM5/RBM8A/RBMX/RNPS1/RPS13/RPS26/RRP1B/SETX/SFSWAP/SMU1/SNRNP70/SNW1/SON/SREK1/SRPK2/SR…	79
GO:0006901	BP	GO:0006901	vesicle coating	52/7099	67/17913	2.53277e-10	7.4406e-09	5.16237e-09	AREG/BET1/CD59/CNIH2/COL7A1/CSNK1D/CTSC/CTSZ/CUL3/F5/F8/GBF1/GORASP1/GOSR2/LMAN1/MCFD2/NAPA/NSF/PDCD6/PEF1/PPP6C/PPP6R1/PREB/RAB1A/RAB1B/SAR1B/SCFD1/SEC13/CRYZL2P-SEC16B/SEC16B/SEC22B/SEC23A/SEC23IP/SEC24A/SEC24B/SEC24C/SEC24D/SEC31A/SERPINA1/TBC1D20/TMED10/TMED2/TMED9/TRAPPC1/TRAPPC10/TRAPPC2/TRAPPC2L/TRAPPC3/TRAPPC5/TRAPPC6A/TRAPPC6B/TRAPPC9	52
GO:0045732	BP	GO:0045732	positive regulation of protein catabolic process	119/7099	192/17913	2.76605e-10	8.08778e-09	5.61139e-09	ADAM8/ADAM9/AKT1/AMER1/ASB9/ATG4B/AURKA/AXIN1/BAG2/BCAP31/CAV1/CCDC22/CD81/CDKN1B/CLU/CSNK1A1/CSNK1D/CSNK1E/CSNK2A1/CTSC/CUL4B/DAB2/DAB2IP/DDB1/DDRGK1/DNAJB2/DTL/DVL1/EDEM1/MMP24-AS1-EDEM2/EDEM2/EZR/FAM122A/FBXL5/FBXO22/FBXW7/FMR1/FOXO1/FZR1/GBA/GCLC/GGA3/GJA1/GSK3A/GSK3B/HERPUD1/HSP90AA1/HSPA1A/HSPBP1/IDE/IL1B/KEAP1/LDLR/LPCAT1/LRP1/LRRK2/MAGEF1/MAPK9/MDM2/MSN/MYLIP/NDUFA13/NEDD4/NFE2L2/NKD2/NSF…	119
GO:0072395	BP	GO:0072395	signal transduction involved in cell cycle checkpoint	56/7099	74/17913	2.94326e-10	8.56572e-09	5.94299e-09	ARID3A/AURKA/BABAM1/BAX/BRCA1/BRCC3/BTG2/CARM1/CASP2/CCNB1/CDC5L/CDK1/CDK2/CDKN1B/CHEK1/CHEK2/CNOT10/CNOT11/CNOT2/CNOT3/CNOT4/CNOT6/CNOT6L/CNOT7/CNOT8/CRADD/DTL/E2F4/E2F7/EP300/FZR1/GADD45A/MDM2/MDM4/MUC1/PCBP4/PCNA/PLK1/PLK2/PLK3/PML/PRKDC/PRMT1/PRPF19/RINT1/RPL26/SFN/SOX4/TFDP1/TFDP2/TNKS1BP1/TP53/TREX1/TRIAP1/UIMC1/ZNF385A	56
GO:0050684	BP	GO:0050684	regulation of mRNA processing	75/7099	108/17913	3.15055e-10	9.12633e-09	6.33194e-09	AHCYL1/C1QBP/CCNB1/CCNT1/CDK11A/CDK9/CELF5/CPEB3/CPSF6/CPSF7/CWC22/DDX17/DDX5/DHX36/DHX9/DYRK1A/FMR1/HNRNPA2B1/HNRNPK/HNRNPL/HNRNPU/HSF1/HSPA8/IWS1/JMJD6/KHDRBS1/LEO1/MAGOH/METTL16/NCBP1/NELFE/NSRP1/NUP98/PABPN1/PAF1/PRDX6/PRPF19/PTBP1/PTCD2/RBFOX2/RBM10/RBM15/RBM15B/RBM24/RBM25/RBM4/RBM42/RBM5/RBM8A/RBMX/RNF20/RNF40/RNPS1/SFSWAP/SMU1/SNRNP70/SNRPA/SNW1/SON/SREK1/SRPK2/SRSF10/SRSF12/SRSF3/SRSF4/S…	75
GO:0036293	BP	GO:0036293	response to decreased oxygen levels	203/7099	365/17913	3.36126e-10	9.69163e-09	6.72415e-09	ABAT/ACAA2/ACTN4/ADA/ADAM15/ADAM8/ADM/ADSL/AGER/AGTRAP/AHCY/AIFM1/AJUBA/AKT1/ALAD/ALDH3A1/ANGPTL4/ANKRD1/APAF1/AQP1/ATF4/ATP1B1/ATP7A/BACH1/BAD/BECN1/BIRC2/BMP2/BNIP3L/BRIP1/CAPN2/CASP3/CAT/CAV1/CBL/CCNB1/CD24/CDKN1B/CFLAR/CHCHD2/CPEB2/CPEB4/CREB1/CREBBP/CRYAB/CST3/CUL2/CXCR4/CYBA/CYGB/DDAH1/DDIT4/DPP4/EDN1/EEF2K/EGLN1/EGLN3/EGR1/EIF4EBP1/ENO1/EP300/ERCC2/ETS1/FAM162A/FIS1/FOXO3/FUNDC1/GATA6/HIF1…	203
GO:0006984	BP	GO:0006984	ER-nucleus signaling pathway	39/7099	46/17913	3.53065e-10	1.01331e-08	7.03048e-09	AGR2/ASNS/ATF3/ATF4/ATF6B/ATG10/ATP2A2/BCL2L11/CALR/CCDC47/CCL2/DDIT3/EIF2AK3/EIF2S1/ERLIN2/FBXW7/GSK3B/HERPUD1/HSP90B1/HSPA5/IGFBP1/INSIG1/INSIG2/MBTPS1/MBTPS2/NCK1/NCK2/NFE2L2/PPP1R15A/PPP1R15B/PTPN1/PTPN2/SCAP/TMCO1/TMEM33/TP53/WFS1/XBP1/ZBTB7B	39
GO:0044783	BP	GO:0044783	G1 DNA damage checkpoint	50/7099	64/17913	3.68955e-10	1.05406e-08	7.31319e-09	ARID3A/AURKA/BAX/BTG2/CARM1/CASP2/CCNB1/CCND1/CDK1/CDK2/CDKN1B/CHEK2/CNOT10/CNOT11/CNOT2/CNOT3/CNOT4/CNOT6/CNOT6L/CNOT7/CNOT8/CRADD/E2F4/E2F7/EP300/FBXO31/GADD45A/GIGYF2/MDM2/MDM4/MUC1/PCBP4/PCNA/PLK2/PLK3/PML/PRKDC/PRMT1/RPA2/RPL26/RPS27L/SFN/SOX4/TFDP1/TFDP2/TNKS1BP1/TP53/TRIAP1/WAC/ZNF385A	50
GO:0032606	BP	GO:0032606	type I interferon production	84/7099	125/17913	3.80021e-10	1.0758e-08	7.46404e-09	AZI2/CACTIN/CHUK/CRCP/CREBBP/CTNNB1/CYLD/DDX3X/DDX41/DDX58/DHX33/DHX36/DHX9/EP300/FLOT1/G3BP1/HERC5/HMGB2/HSPD1/IFI16/IFIH1/IRAK1/IRF1/IRF5/IRF7/ISG15/ITCH/LRRFIP1/MAVS/MYD88/NFKB1/NFKB2/NLRC3/NLRC5/NLRX1/NMI/NPLOC4/PCBP2/PIN1/POLR2E/POLR2F/POLR2K/POLR2L/POLR3A/POLR3B/POLR3C/POLR3D/POLR3G/POLR3GL/POLR3H/POLR3K/PPM1B/PQBP1/PRKDC/PTPN11/PTPRS/PYCARD/REL/RELA/RELB/RIOK3/RIPK2/RNF135/RNF26/SETD2/SIRP…	84
GO:0070585	BP	GO:0070585	protein localization to mitochondrion	84/7099	125/17913	3.80021e-10	1.0758e-08	7.46404e-09	ABLIM3/AGK/AIP/AKT1/ARIH2/ATG13/BAD/BAG3/BAG4/BAX/BCL2L11/BID/BMF/BNIP3L/CALM3/CASP8/CSNK2A2/DDIT3/DNAJA1/DNAJC19/FBXO7/FBXW7/FIS1/FZD5/GSK3A/HAX1/HK1/HK2/HSP90AA1/HSPA1L/HTRA2/IMMP2L/LEPROT/LMAN1/LRRK2/MFF/MFN2/MGARP/MOAP1/MTCH2/NDUFA13/NPEPPS/PARL/PDCD5/PINK1/PITRM1/PMAIP1/PPP3CC/PPP3R1/PRKAA1/RHOU/RNF31/SAE1/SAMM50/SFN/SH3GLB1/SIRT4/SLC25A6/SREBF1/SREBF2/TFDP1/TFDP2/TIMM10/TIMM10B/TIMM13/TIMM1…	84
GO:0010212	BP	GO:0010212	response to ionizing radiation	94/7099	144/17913	3.90503e-10	1.10048e-08	7.63523e-09	AEN/ALAD/ATR/BABAM1/BAX/BCL2L1/BRAT1/BRCA1/BRCA2/BRCC3/CASP3/CBL/CCND1/CHEK2/CLK2/CLOCK/CRYAB/CYBA/CYP2R1/DCLRE1C/DCUN1D3/DNM2/ECT2/EEF1D/EGR1/ELK1/ERCC1/ERCC6/EYA3/FANCD2/FBXO4/GADD45A/GATA3/GPX1/GRB2/GTF2H5/HMGA2/HRAS/HSF1/HSPA5/HUS1/ICAM1/IFI16/IKBIP/INIP/INO80/INTS7/KAT5/KDM1A/LIG4/MAPK14/MDM2/MEN1/MGMT/MSH2/MYC/NABP1/NABP2/NAMPT/NET1/NIPBL/NUCKS1/PARP1/PAXIP1/PML/POLB/PRKAA1/PRKDC/RAD51/RHNO…	94
GO:0051099	BP	GO:0051099	positive regulation of binding	113/7099	181/17913	4.12254e-10	1.15654e-08	8.0242e-09	ABL1/ACD/ADD1/ADD2/AKTIP/AMFR/ANXA2/APP/ARF6/ARRB1/B2M/BAMBI/BMP2/CALM2/CALM3/CAPRIN2/CAV1/CDK5/CDK9/CDT1/CEBPG/CLN5/CRBN/CTNNB1/DDRGK1/DDX11/DHX9/DPH3/DTX3L/EDF1/EIF2S1/EIF3D/EIF3E/EIF4G1/EP300/EPB41/EPB41L5/ERCC2/FKBP1A/FLOT1/FMR1/GATA3/GNL3L/GSK3B/GTF2B/HERPUD1/HES1/HFE/HIP1R/HIPK2/HMBOX1/HMGA2/HMGB1/HMGB2/HOXA3/HSF1/HSP90AB1/ITGA2/JAK2/KDM1A/KLF4/LARP6/LGALS3/LRP1/LRRK2/MAPRE1/MARK3/MAU2/MEN1…	113
GO:1901653	BP	GO:1901653	cellular response to peptide	202/7099	364/17913	4.78101e-10	1.33525e-08	9.26411e-09	ADCY3/ADCY6/ADCY9/ADRB2/AGER/AGTR1/AGTRAP/AHCYL1/AKR1B1/AKT1/AKT2/AP3S1/APEX1/APP/APPL1/APPL2/APRT/ATP2B1/ATP6AP1/ATP6V0A1/ATP6V0A2/ATP6V0C/ATP6V0D1/ATP6V0E1/ATP6V0E2/ATP6V1A/ATP6V1B1/ATP6V1B2/ATP6V1C2/ATP6V1D/ATP6V1E1/ATP6V1F/ATP6V1G2/BACE1/BAIAP2L1/BCL2L11/BCL2L2/BRIP1/CA2/CACNA2D1/CACNB1/CAV1/CAV2/CCND3/CDC5L/CDC6/CDK4/CDK5/CEACAM1/CFLAR/CHMP5/CPEB2/CPS1/CREB1/CRK/CSK/CYBA/DDX11/DENND4C/EDN1/E…	202
GO:0043123	BP	GO:0043123	positive regulation of I-kappaB kinase/NF-kappaB signaling	108/7099	172/17913	6.15963e-10	1.7126e-08	1.18822e-08	ABL1/AJUBA/AKAP13/AKT1/ALPK1/ANKRD17/ATP2C1/BCL10/BIRC2/BIRC3/BRD4/BST2/CANT1/CARD11/CARD9/CASP10/CASP8/CC2D1A/CCDC22/CCR7/CFLAR/CHUK/CTNNB1/CX3CL1/CXXC5/DDRGK1/DDX1/DDX21/DHX36/ECM1/ECT2/EEF1D/F2R/FADD/FKBP1A/FLNA/GJA1/GOLT1B/HMOX1/IFIT5/IKBKG/IRAK1/JMJD8/LGALS1/LGALS9/LITAF/LTBR/LURAP1L/MAVS/MIER1/MTDH/MUL1/MYD88/NDFIP1/NDFIP2/NEK6/NOD1/NUP62/PELI1/PIM2/PINK1/PLK2/PPM1A/PPP5C/PRKCE/RBCK1/REL/RE…	108
GO:0042775	BP	GO:0042775	mitochondrial ATP synthesis coupled electron transport	64/7099	89/17913	6.31153e-10	1.74703e-08	1.21211e-08	BID/CCNB1/CDK1/COQ9/COX15/COX4I1/COX5A/COX5B/COX6A1/COX6B1/COX6C/COX7A2L/COX7B/COX7C/COX8A/CYC1/DLD/MECP2/NDUFA1/NDUFA10/NDUFA11/NDUFA12/NDUFA13/NDUFA2/NDUFA3/NDUFA4/NDUFA6/NDUFA7/NDUFA8/NDUFA9/NDUFAB1/NDUFB1/NDUFB10/NDUFB11/NDUFB2/NDUFB3/NDUFB4/NDUFB5/NDUFB6/NDUFB7/NDUFB8/NDUFB9/NDUFC2/NDUFS1/NDUFS2/NDUFS3/NDUFS4/NDUFS5/NDUFS6/NDUFS7/NDUFS8/NDUFV1/NDUFV2/NDUFV3/PARK7/PINK1/SDHAF2/UQCR10/UQCR11/U…	64
GO:0009615	BP	GO:0009615	response to virus	182/7099	323/17913	6.85296e-10	1.88851e-08	1.31027e-08	ABCE1/ACTA2/ADAR/AIMP1/ANKRD17/AP1S1/APOBEC3D/APOBEC3F/ARF1/BAD/BANF1/BATF3/BCL2L1/BCL2L11/BCL3/BECN1/BIRC2/BIRC3/BNIP3L/BST2/C1QBP/CARD9/CCDC130/CCL5/CCT5/CDK6/CFL1/CHUK/CLU/CNOT7/CRCP/CREBZF/CXCR4/DCLK1/DDIT4/DDX1/DDX17/DDX21/DDX3X/DDX58/DDX60/DHX36/DHX9/DNAJC3/DTX3L/EEF1G/EIF2AK2/ELMOD2/ENO1/ERCC6/EXOSC4/EXOSC5/FADD/FAM111A/FLNA/FMR1/FOSL1/G3BP1/GATA3/GBF1/GBP1/GBP3/HERC5/HMGA1/HMGA2/HNRNPUL1/…	182
GO:0031667	BP	GO:0031667	response to nutrient levels	249/7099	466/17913	7.25003e-10	1.98913e-08	1.38008e-08	AACS/ABCA1/ACAT1/ACSL1/ACSL3/ACSL4/ADA/ADIPOR2/ADM/ADRB2/ADSL/AGL/AHCY/AIFM1/AKR1C3/AKT1/ALAD/ALDH3A1/AMBRA1/APAF1/APPL2/ARSB/ASNS/ATF3/ATF4/ATG14/ATP2B1/BBS2/BCL10/BECN1/BMP8A/BMPR2/BRIP1/C2/CAD/CAT/CBL/CCND1/CD68/CDKN2D/CHSY1/CLEC16A/COL1A1/COMT/COX4I1/CPEB4/CPS1/CREB1/CST3/CYBA/CYP24A1/CYP26B1/DAD1/DAP/DDIT3/DHODH/DSC2/EGFR/EHMT2/EIF2AK1/EIF2AK2/EIF2AK3/EIF2S1/EIF4EBP1/EIF4G1/ENSA/ERCC1/FADS1/…	249
GO:0031571	BP	GO:0031571	mitotic G1 DNA damage checkpoint	49/7099	63/17913	7.32884e-10	1.99319e-08	1.38289e-08	ARID3A/AURKA/BAX/BTG2/CARM1/CASP2/CCNB1/CCND1/CDK1/CDK2/CDKN1B/CHEK2/CNOT10/CNOT11/CNOT2/CNOT3/CNOT4/CNOT6/CNOT6L/CNOT7/CNOT8/CRADD/E2F4/E2F7/EP300/FBXO31/GADD45A/GIGYF2/MDM2/MDM4/MUC1/PCBP4/PCNA/PLK2/PLK3/PML/PRKDC/PRMT1/RPA2/RPL26/RPS27L/SFN/SOX4/TFDP1/TFDP2/TNKS1BP1/TP53/TRIAP1/ZNF385A	49
GO:0044819	BP	GO:0044819	mitotic G1/S transition checkpoint	49/7099	63/17913	7.32884e-10	1.99319e-08	1.38289e-08	ARID3A/AURKA/BAX/BTG2/CARM1/CASP2/CCNB1/CCND1/CDK1/CDK2/CDKN1B/CHEK2/CNOT10/CNOT11/CNOT2/CNOT3/CNOT4/CNOT6/CNOT6L/CNOT7/CNOT8/CRADD/E2F4/E2F7/EP300/FBXO31/GADD45A/GIGYF2/MDM2/MDM4/MUC1/PCBP4/PCNA/PLK2/PLK3/PML/PRKDC/PRMT1/RPA2/RPL26/RPS27L/SFN/SOX4/TFDP1/TFDP2/TNKS1BP1/TP53/TRIAP1/ZNF385A	49
GO:0043620	BP	GO:0043620	regulation of DNA-templated transcription in response to stress	78/7099	115/17913	8.18419e-10	2.21614e-08	1.53758e-08	ATF3/ATF4/ATF6B/BACH1/BAG3/BCLAF1/CEBPB/CHD6/CHEK1/CREBBP/CUL2/DDIT3/DNAJB1/EGLN1/EGLN3/EGR1/EP300/HIF1AN/HIGD1A/HMOX1/HSF1/HSPA1A/HSPA5/IMPACT/JUN/KLF2/MBTPS2/MUC1/NCK1/NCK2/NEDD4/NFE2L2/NOTCH1/PSMA2/PSMA5/PSMA6/PSMA7/PSMB1/PSMB10/PSMB2/PSMB3/PSMB4/PSMB5/PSMB6/PSMB7/PSMB8/PSMB9/PSMC1/PSMC3/PSMC4/PSMC5/PSMC6/PSMD1/PSMD10/PSMD11/PSMD12/PSMD13/PSMD2/PSMD3/PSMD4/PSMD5/PSMD6/PSMD7/PSMD8/PSMD9/PSME4/R…	78
GO:0031668	BP	GO:0031668	cellular response to extracellular stimulus	147/7099	251/17913	8.34787e-10	2.25067e-08	1.56154e-08	ADNP/ADORA2B/AIFM1/AKR1C3/AMBRA1/ARHGAP35/ASGR1/ASNS/ATF3/ATF4/ATG14/ATP2B1/AXL/BECN1/BMPR2/BRIP1/CBL/CBS/CD68/CLEC16A/COL1A1/COMT/CPEB4/CYBA/CYP24A1/DAP/DCTPP1/DSC2/EHMT2/EIF2AK2/EIF2AK3/EIF2S1/EIF4G1/FADS1/FAS/FBXO22/FNIP1/FOS/FOSL1/FOXA2/FOXA3/FOXO1/GAS2L1/GBA/GLUL/GSDMD/GSTP1/HFE/HIGD1A/HMOX1/HSF1/HSP90B1/HSPA5/HSPA8/ICAM1/IFI16/IL15/IMPACT/INHBB/ITGA4/ITGA6/JUN/KANK2/KIAA1324/KLF10/KPTN/LAMP…	147
GO:1901800	BP	GO:1901800	positive regulation of proteasomal protein catabolic process	66/7099	93/17913	8.51596e-10	2.27724e-08	1.57997e-08	AKT1/AURKA/BAG2/BCAP31/CAV1/CLU/CSNK1A1/CSNK1D/CSNK1E/DAB2/DAB2IP/DDRGK1/DNAJB2/DVL1/EDEM1/MMP24-AS1-EDEM2/EDEM2/FAM122A/FBXO22/FBXW7/FMR1/GBA/GCLC/GSK3A/GSK3B/HERPUD1/HSPA1A/HSPBP1/KEAP1/LRRK2/MAPK9/MDM2/NFE2L2/NKD2/NUB1/OSBPL7/PIAS1/PLK1/PLK2/PLK3/PSEN1/PSMC1/PSMC3/PSMC4/PSMC5/PSMC6/PSMD10/RAD23A/RCHY1/RNF185/RNF40/SGTA/SMAD7/SOCS4/SOCS5/STUB1/SUMO2/TAF1/TMTC3/TRIB1/TRIB2/UBE2V2/UBQLN1/USP5/VCP…	66
GO:0048199	BP	GO:0048199	vesicle targeting, to, from or within Golgi	53/7099	70/17913	8.55611e-10	2.27724e-08	1.57997e-08	AP1AR/AREG/BET1/CD59/CNIH2/COL7A1/CSNK1D/CTSC/CTSZ/CUL3/F5/F8/GBF1/GORASP1/GOSR2/LMAN1/MCFD2/NAPA/NSF/PDCD6/PEF1/PPP6C/PPP6R1/PREB/RAB1A/RAB1B/SAR1B/SCFD1/SEC13/CRYZL2P-SEC16B/SEC16B/SEC22B/SEC23A/SEC23IP/SEC24A/SEC24B/SEC24C/SEC24D/SEC31A/SERPINA1/TBC1D20/TMED10/TMED2/TMED9/TRAPPC1/TRAPPC10/TRAPPC2/TRAPPC2L/TRAPPC3/TRAPPC5/TRAPPC6A/TRAPPC6B/TRAPPC9	53
GO:0090114	BP	GO:0090114	COPII-coated vesicle budding	53/7099	70/17913	8.55611e-10	2.27724e-08	1.57997e-08	AREG/BET1/CD59/CNIH2/COL7A1/CSNK1D/CTSC/CTSZ/CUL3/F5/F8/GORASP1/GOSR2/INSIG1/LMAN1/MCFD2/MIA3/NAPA/NSF/PDCD6/PEF1/PPP6C/PPP6R1/PREB/RAB1A/RAB1B/SAR1B/SCFD1/SEC13/CRYZL2P-SEC16B/SEC16B/SEC22B/SEC23A/SEC23IP/SEC24A/SEC24B/SEC24C/SEC24D/SEC31A/SERPINA1/TBC1D20/TMED10/TMED2/TRAPPC1/TRAPPC10/TRAPPC2/TRAPPC2L/TRAPPC3/TRAPPC5/TRAPPC6A/TRAPPC6B/TRAPPC9/VAPA	53
GO:0048207	BP	GO:0048207	vesicle targeting, rough ER to cis-Golgi	50/7099	65/17913	9.82265e-10	2.58237e-08	1.79167e-08	AREG/BET1/CD59/CNIH2/COL7A1/CSNK1D/CTSC/CTSZ/CUL3/F5/F8/GORASP1/GOSR2/LMAN1/MCFD2/NAPA/NSF/PDCD6/PEF1/PPP6C/PPP6R1/PREB/RAB1A/RAB1B/SAR1B/SCFD1/SEC13/CRYZL2P-SEC16B/SEC16B/SEC22B/SEC23A/SEC23IP/SEC24A/SEC24B/SEC24C/SEC24D/SEC31A/SERPINA1/TBC1D20/TMED10/TMED2/TRAPPC1/TRAPPC10/TRAPPC2/TRAPPC2L/TRAPPC3/TRAPPC5/TRAPPC6A/TRAPPC6B/TRAPPC9	50
GO:0048208	BP	GO:0048208	COPII vesicle coating	50/7099	65/17913	9.82265e-10	2.58237e-08	1.79167e-08	AREG/BET1/CD59/CNIH2/COL7A1/CSNK1D/CTSC/CTSZ/CUL3/F5/F8/GORASP1/GOSR2/LMAN1/MCFD2/NAPA/NSF/PDCD6/PEF1/PPP6C/PPP6R1/PREB/RAB1A/RAB1B/SAR1B/SCFD1/SEC13/CRYZL2P-SEC16B/SEC16B/SEC22B/SEC23A/SEC23IP/SEC24A/SEC24B/SEC24C/SEC24D/SEC31A/SERPINA1/TBC1D20/TMED10/TMED2/TRAPPC1/TRAPPC10/TRAPPC2/TRAPPC2L/TRAPPC3/TRAPPC5/TRAPPC6A/TRAPPC6B/TRAPPC9	50
GO:0032392	BP	GO:0032392	DNA geometric change	62/7099	86/17913	9.86839e-10	2.58237e-08	1.79167e-08	BRIP1/CDC45/CETN2/CHD1/CHD2/CHD8/CUL4A/CUL4B/DDB1/DDB2/DDX1/DDX11/DDX3X/DHX30/DHX36/DHX9/ERCC2/ERCC6/G3BP1/GINS1/GINS2/GINS4/GTF2H1/GTF2H5/HELB/HMGA1/HMGB1/HMGB2/HMGB3/HNRNPA2B1/INO80/MCM2/MCM4/MCM6/MCM7/MCM9/MNAT1/NBN/PARP1/POT1/PURA/RAD23B/RAD51/RAD54B/RECQL/RECQL4/RUVBL1/RUVBL2/SETX/SMARCA1/SUPV3L1/TOP2A/TP53/TREX1/UBA52/UBB/UBC/XPA/XPC/XRCC5/XRCC6/ZRANB3	62
GO:0044773	BP	GO:0044773	mitotic DNA damage checkpoint	62/7099	86/17913	9.86839e-10	2.58237e-08	1.79167e-08	ARID3A/ATF2/AURKA/BAX/BRSK1/BTG2/CARM1/CASP2/CCNB1/CCND1/CDK1/CDK2/CDK5RAP3/CDKN1B/CHEK2/CNOT10/CNOT11/CNOT2/CNOT3/CNOT4/CNOT6/CNOT6L/CNOT7/CNOT8/CRADD/DONSON/E2F4/E2F7/EP300/FBXO31/FOXN3/GADD45A/GIGYF2/HMGA2/MDM2/MDM4/MUC1/NBN/PCBP4/PCNA/PLK2/PLK3/PML/PPP1R10/PRKDC/PRMT1/RINT1/RPA2/RPL26/RPS27L/SFN/SOX4/SYF2/TAOK1/TFDP1/TFDP2/TIPIN/TNKS1BP1/TP53/TRIAP1/XPC/ZNF385A	62
GO:0051648	BP	GO:0051648	vesicle localization	156/7099	270/17913	1.00569e-09	2.62069e-08	1.81826e-08	ACTN4/ADORA2B/AP1AR/AP1M2/AP3D1/AP3M1/AP3S1/APBA2/AREG/ARF1/ARL6/ATP2A2/BACE1/BBS2/BBS5/BET1/BLOC1S1/BLOC1S2/BLOC1S3/BLOC1S6/BRSK1/CACNB2/CALM3/CASK/CD59/CDH2/CDK5/CHRNA5/CLASP1/CLASP2/CLN3/CNIH2/COL7A1/CSNK1D/CSPG5/CTNNB1/CTSC/CTSZ/CUL3/DCTN2/DNAJC5/DNM2/DRD1/DVL1/EXOC4/F5/F8/FAM91A1/FMR1/FNBP1L/GBF1/GIPC1/GIT1/GORASP1/GOSR2/GSK3B/HTT/IKBKG/ITGA4/KIF13A/KIF1C/KIF23/KIF5A/KIF5B/LMAN1/LRRK2/MAP2/M…	156
GO:0048732	BP	GO:0048732	gland development	228/7099	422/17913	1.02816e-09	2.66808e-08	1.85114e-08	AACS/ABL1/ACAT1/ACO2/ADA/AK4/AKT1/AKT2/ALDH1A3/APRT/AR/AREG/ARF6/ARHGAP35/ARHGAP5/ARID5B/ASH1L/ASNS/ASXL1/ATP7A/AURKA/BAAT/BAX/BCL11B/BCL2L11/BMP2/BRCA2/BTBD7/CAD/CAPN1/CAV1/CCDC40/CCND1/CDH1/CDKN1B/CEACAM1/CEBPB/CEBPG/CFLAR/CIT/COBL/CPS1/CREB1/CRIP1/CRKL/CSF1/CSNK2A2/CSNK2B/CST3/CTNNB1/CUL3/DAG1/DBP/DDR1/DEAF1/DHODH/E2F7/EGFR/ELF3/EPHA2/ETS1/ETV5/EZH2/FA2H/FADD/FASN/FBXW7/FEM1B/FGL1/FKBP4/FRS2/F…	228
GO:0006631	BP	GO:0006631	fatty acid metabolic process	189/7099	339/17913	1.04321e-09	2.69591e-08	1.87045e-08	AACS/ABCD3/ABHD16A/ACAA2/ACACA/ACAD10/ACAD9/ACADM/ACADS/ACADSB/ACADVL/ACBD5/ACOT2/ACOT7/ACOT8/ACOX3/ACSF2/ACSF3/ACSL1/ACSL3/ACSL4/ACSS1/ADIPOR2/AIG1/AKR1C2/AKR1C3/AKT1/AKT2/ALDH3A2/ALDH5A1/ALKBH7/ALOX12/ALOX12B/ALOX5/ALOXE3/APOC1/APPL2/ATP6V1B1/BDH2/BRCA1/C3/CAV1/CBR1/CEACAM1/CES1/CES2/CPT1A/CPT2/CRAT/CREM/CROT/CRYL1/CYGB/CYP1B1/CYP4F11/CYP4F3/CYP4V2/DECR1/DECR2/DEGS1/DLD/ECH1/ECHS1/ECI1/ECI2/EDN…	189
GO:0070555	BP	GO:0070555	response to interleukin-1	113/7099	183/17913	1.06321e-09	2.73623e-08	1.89843e-08	ABCC2/ADAMTS12/ADAMTS7/AKAP12/ANKRD1/APP/CACTIN/CCL2/CCL5/CEBPB/CHUK/CYBA/DAB2IP/EDN1/EGR1/ETS1/FBXW11/GBP1/GBP2/GBP3/GCLC/HAS2/HYAL2/HYAL3/ICAM1/IGBP1/IKBKG/IL1A/IL1B/IL1R1/IL6/IRAK1/IRAK2/KLF2/KMO/LGALS9/MAP3K8/MAPK3/MTHFR/MYD88/NFKB1/NFKBIA/NKX3-1/NOD1/NR1D1/OTUB1/OTUD4/PCK1/PELI1/PELI3/PRKCA/PRKCI/PSMA2/PSMA5/PSMA6/PSMA7/PSMB1/PSMB10/PSMB2/PSMB3/PSMB4/PSMB5/PSMB6/PSMB7/PSMB8/PSMB9/PSMC1/PSMC3…	113
GO:0010389	BP	GO:0010389	regulation of G2/M transition of mitotic cell cycle	114/7099	185/17913	1.07149e-09	2.74324e-08	1.90329e-08	ACTR1A/AKAP9/ALMS1/APP/AURKA/BRCA1/BRD4/BRSK1/CCNB1/CCND1/CDK1/CDK4/CDK5RAP3/CENPJ/CEP135/CEP192/CEP290/CEP41/CEP57/CEP72/CEP76/CEP78/CETN2/CLASP1/CSNK1D/CSNK1E/DBF4B/DCTN1/DCTN2/DCTN3/DONSON/DTL/DYNC1H1/FBXL7/FBXO5/FHL1/FOXN3/HAUS1/HAUS3/HAUS4/HAUS7/HMGA2/HSP90AA1/MAPRE1/MECP2/MIIP/NAE1/NBN/NDE1/NEDD1/NINL/ODF2/OFD1/PAFAH1B1/PBX1/PCM1/PINX1/PLK1/PLK4/PPP2R1A/PRKACA/PSMA2/PSMA5/PSMA6/PSMA7/PSMB1/…	114
GO:0034404	BP	GO:0034404	nucleobase-containing small molecule biosynthetic process	127/7099	211/17913	1.07474e-09	2.74324e-08	1.90329e-08	AAAS/ACAT1/ACOT7/ADA/ADK/ADPGK/ALDOA/ALDOC/APRT/BPGM/CAD/CMPK1/CNP/CTPS1/CTPS2/DCK/DCTPP1/DDIT4/DHODH/DHTKD1/DNPH1/DTYMK/ECD/EIF6/ENO1/ENO2/ENO4/ENPP1/ESRRB/FOXK1/FOXK2/GALK1/GAPDH/GAPDHS/GMPS/GPI/GPX1/GUK1/HINT1/HK1/HK2/HPRT1/IMPDH1/IMPDH2/INSR/ITPA/JMJD8/MLYCD/MTAP/NCOR1/NME1/NME3/NME4/NME6/NT5C/NT5E/NT5M/NTHL1/NUDT1/NUDT15/NUDT16/NUDT18/NUDT5/NUDT9/NUP133/NUP153/NUP160/NUP188/NUP210/NUP35/NUP5…	127
GO:0032479	BP	GO:0032479	regulation of type I interferon production	82/7099	123/17913	1.11059e-09	2.82318e-08	1.95875e-08	CACTIN/CHUK/CRCP/CREBBP/CTNNB1/CYLD/DDX3X/DDX41/DDX58/DHX33/DHX36/DHX9/EP300/FLOT1/HERC5/HMGB2/HSPD1/IFI16/IFIH1/IRAK1/IRF1/IRF5/IRF7/ISG15/ITCH/LRRFIP1/MAVS/MYD88/NFKB1/NFKB2/NLRC3/NLRC5/NLRX1/NMI/NPLOC4/PCBP2/PIN1/POLR2E/POLR2F/POLR2K/POLR2L/POLR3A/POLR3B/POLR3C/POLR3D/POLR3G/POLR3GL/POLR3H/POLR3K/PPM1B/PQBP1/PRKDC/PTPN11/PTPRS/PYCARD/REL/RELA/RELB/RIOK3/RIPK2/RNF135/RNF26/SETD2/SIRPA/STAT1/TBK…	82
GO:0042326	BP	GO:0042326	negative regulation of phosphorylation	243/7099	455/17913	1.23566e-09	3.12833e-08	2.17047e-08	ABL1/ADAR/AJUBA/AKT1/AKT1S1/AMBP/ANKLE2/ARRB1/ARRB2/ASH1L/ATF3/ATG14/BAX/BDKRB2/BTN2A2/C9orf72/CACTIN/CADM4/CALM1/CALM2/CALM3/CAMK2N1/CASP3/CAV1/CCNB1/CD109/CDK5RAP3/CDKN1B/CDKN2C/CDKN2D/CEACAM1/CHMP6/CHP1/CNKSR3/CORO1C/COX11/CRKL/CSK/CTDSP1/CTDSP2/CTDSPL/CYLD/DAB2IP/DAG1/DDIT4/DKK1/DLG1/DNAJA1/DNAJC10/DNAJC3/DUSP1/DUSP10/DUSP14/DUSP16/DUSP22/DUSP3/DUSP4/DUSP6/DUSP8/DVL1/EFNA1/EIF3A/EIF4G1/ENPP1/…	243
GO:0042773	BP	GO:0042773	ATP synthesis coupled electron transport	64/7099	90/17913	1.33983e-09	3.36471e-08	2.33447e-08	BID/CCNB1/CDK1/COQ9/COX15/COX4I1/COX5A/COX5B/COX6A1/COX6B1/COX6C/COX7A2L/COX7B/COX7C/COX8A/CYC1/DLD/MECP2/NDUFA1/NDUFA10/NDUFA11/NDUFA12/NDUFA13/NDUFA2/NDUFA3/NDUFA4/NDUFA6/NDUFA7/NDUFA8/NDUFA9/NDUFAB1/NDUFB1/NDUFB10/NDUFB11/NDUFB2/NDUFB3/NDUFB4/NDUFB5/NDUFB6/NDUFB7/NDUFB8/NDUFB9/NDUFC2/NDUFS1/NDUFS2/NDUFS3/NDUFS4/NDUFS5/NDUFS6/NDUFS7/NDUFS8/NDUFV1/NDUFV2/NDUFV3/PARK7/PINK1/SDHAF2/UQCR10/UQCR11/U…	64
GO:0044774	BP	GO:0044774	mitotic DNA integrity checkpoint	64/7099	90/17913	1.33983e-09	3.36471e-08	2.33447e-08	ARID3A/ATF2/AURKA/BAX/BRSK1/BTG2/CARM1/CASP2/CCNB1/CCND1/CDK1/CDK2/CDK5RAP3/CDKN1B/CHEK2/CNOT10/CNOT11/CNOT2/CNOT3/CNOT4/CNOT6/CNOT6L/CNOT7/CNOT8/CRADD/DONSON/E2F4/E2F7/EP300/FBXO31/FOXN3/GADD45A/GIGYF2/HMGA2/MDM2/MDM4/MUC1/NAE1/NBN/PCBP4/PCNA/PLK2/PLK3/PML/PPP1R10/PRKDC/PRMT1/RINT1/RPA2/RPL26/RPS27L/SFN/SOX4/SYF2/TAOK1/TFDP1/TFDP2/TIPIN/TNKS1BP1/TP53/TRIAP1/XPC/ZNF385A/ZNF830	64
GO:0070302	BP	GO:0070302	regulation of stress-activated protein kinase signaling cascade	132/7099	222/17913	1.55905e-09	3.89951e-08	2.70552e-08	AGER/AKT1/AMBP/APP/ARL6IP5/AXIN1/BIRC7/BMP2/CARD9/CCR7/COPS5/CYLD/DAB2IP/DAXX/DBNL/DKK1/DLG1/DNAJA1/DUSP1/DUSP10/DUSP3/DVL2/DVL3/EDA2R/EDN1/EGFR/EIF2AK2/EMC10/ERCC6/ERN1/EZR/FAS/FKTN/FOXM1/FOXO1/FZD5/FZD8/GADD45A/GADD45B/GPS2/GSTP1/HDAC3/HIPK2/HIPK3/HMGB1/HMGCR/HRAS/IGBP1/IGF1R/IL1B/ITCH/LTBR/LYN/MAGI3/MAP2K1/MAP2K2/MAP2K7/MAP3K11/MAP3K12/MAP3K13/MAP3K2/MAP3K4/MAP3K5/MAP3K6/MAP3K9/MAP4K2/MAP4K4/M…	132
GO:0002478	BP	GO:0002478	antigen processing and presentation of exogenous peptide antigen	108/7099	174/17913	1.6171e-09	4.02851e-08	2.79502e-08	ACTR10/ACTR1A/ACTR1B/AP1G1/AP1M1/AP1M2/AP1S1/AP1S3/AP2A1/AP2A2/AP2B1/AP2M1/AP2S1/ARF1/B2M/CALR/CANX/CAPZA2/CAPZB/CENPE/CHUK/CLTA/CLTC/CTSD/CTSF/CTSS/CYBA/DCTN1/DCTN2/DCTN3/DCTN4/DCTN5/DCTN6/DNM2/DYNC1H1/DYNC1LI2/DYNLL2/HLA-A/HLA-B/HLA-C/HLA-DMA/HLA-DMB/HLA-E/HLA-F/IFI30/IKBKG/ITGAV/ITGB5/KIF11/KIF22/KIF23/KIF2A/KIF5A/KLC1/LNPEP/NCF2/OSBPL1A/PDIA3/PSMA2/PSMA5/PSMA6/PSMA7/PSMB1/PSMB10/PSMB2/PSMB3/P…	108
GO:0019884	BP	GO:0019884	antigen processing and presentation of exogenous antigen	109/7099	176/17913	1.63475e-09	4.05626e-08	2.81428e-08	ACTR10/ACTR1A/ACTR1B/AP1G1/AP1M1/AP1M2/AP1S1/AP1S3/AP2A1/AP2A2/AP2B1/AP2M1/AP2S1/AP3D1/ARF1/B2M/CALR/CANX/CAPZA2/CAPZB/CENPE/CHUK/CLTA/CLTC/CTSD/CTSF/CTSS/CYBA/DCTN1/DCTN2/DCTN3/DCTN4/DCTN5/DCTN6/DNM2/DYNC1H1/DYNC1LI2/DYNLL2/HLA-A/HLA-B/HLA-C/HLA-DMA/HLA-DMB/HLA-E/HLA-F/IFI30/IKBKG/ITGAV/ITGB5/KIF11/KIF22/KIF23/KIF2A/KIF5A/KLC1/LNPEP/NCF2/OSBPL1A/PDIA3/PSMA2/PSMA5/PSMA6/PSMA7/PSMB1/PSMB10/PSMB2/P…	109
GO:0048002	BP	GO:0048002	antigen processing and presentation of peptide antigen	115/7099	188/17913	1.69866e-09	4.19813e-08	2.91271e-08	ACTR10/ACTR1A/ACTR1B/AP1G1/AP1M1/AP1M2/AP1S1/AP1S3/AP2A1/AP2A2/AP2B1/AP2M1/AP2S1/ARF1/B2M/BCAP31/CALR/CANX/CAPZA2/CAPZB/CENPE/CHUK/CLTA/CLTC/CTSD/CTSF/CTSS/CYBA/DCTN1/DCTN2/DCTN3/DCTN4/DCTN5/DCTN6/DNM2/DYNC1H1/DYNC1LI2/DYNLL2/ERAP1/ERAP2/HFE/HLA-A/HLA-B/HLA-C/HLA-DMA/HLA-DMB/HLA-E/HLA-F/IDE/IFI30/IKBKG/ITGAV/ITGB5/KIF11/KIF22/KIF23/KIF2A/KIF5A/KLC1/LNPEP/MR1/NCF2/OSBPL1A/PDIA3/PSMA2/PSMA5/PSMA6/P…	115
GO:0046394	BP	GO:0046394	carboxylic acid biosynthetic process	229/7099	426/17913	1.72521e-09	4.24689e-08	2.94654e-08	AAAS/ABAT/ABCC5/ABCD3/ACACA/ACADVL/ACCS/ACOT7/ACOT8/ACSF3/ACSL3/ACSS1/ADI1/ADIPOR2/ADPGK/AKR1C3/ALDH18A1/ALDH1A3/ALDOA/ALDOC/ALOX12/ALOX12B/ALOX5/ALOXE3/AP2A1/APIP/APOC1/ASNS/ASNSD1/ATIC/BAAT/BCAN/BCAT1/BCAT2/BPGM/BRCA1/CBR1/CBS/CEACAM1/CHST12/CLTC/CPS1/CRABP2/CSPG5/DDIT4/DECR2/DEGS1/DHFR/DHRS9/DHTKD1/DSE/ECD/EDN1/EDN2/EIF6/ELOVL1/ELOVL2/ELOVL5/ELOVL6/ELOVL7/ENO1/ENO2/ENO4/ENOPH1/EPHX2/ERLIN2/ESR…	229
GO:0045185	BP	GO:0045185	maintenance of protein location	61/7099	85/17913	1.81141e-09	4.44152e-08	3.08158e-08	AKT1/ANK3/ARL2/ARL2BP/BCL3/CAV1/CCDC22/CDK5/DAG1/DBN1/DZIP1/EZR/FBN1/FBN2/FLNA/FLNB/G3BP2/GET4/GOPC/GPAA1/GSN/HK1/HK2/HNRNPU/HSPA5/IGSF11/INSIG1/JUP/LATS1/LTBP1/MORC3/MXI1/NFKBIA/NFKBIE/NFKBIL1/OS9/PARK7/PINK1/PKD1/PKD2/PML/PSMD10/SCIN/SKP1/SORL1/SP100/SRGN/SRI/SUN1/SYNE1/SYNE2/TAF3/TAF8/TLN1/TLN2/TMSB4X/TONSL/TOPORS/TSPO/TWF2/TXN	61
GO:0046782	BP	GO:0046782	regulation of viral transcription	49/7099	64/17913	1.92172e-09	4.69351e-08	3.25641e-08	CCL5/CCNT1/CDK9/CHD1/CTDP1/DHX9/EP300/GTF2B/GTF2F2/HDAC1/HMGA2/IFITM3/INPP5K/JUN/MDFIC/NELFA/NELFB/NELFE/NUCKS1/POLR2A/POLR2C/POLR2D/POLR2E/POLR2F/POLR2G/POLR2I/POLR2J/POLR2K/POLR2L/PSMC3/RRP1B/RSF1/SMARCA4/SMARCB1/SNW1/SP1/SUPT4H1/SUPT5H/TAF11/TARBP2/TARDBP/TRIM11/TRIM13/TRIM14/TRIM21/TRIM31/TRIM8/ZFP36/ZNF639	49
GO:0030111	BP	GO:0030111	regulation of Wnt signaling pathway	189/7099	341/17913	1.96702e-09	4.78539e-08	3.32015e-08	ABL1/AMER1/APP/ARNTL/ATP6AP2/ATP6V0C/ATP6V1C2/AXIN1/AXIN2/BAMBI/BARX1/BICC1/BMP2/CAPRIN2/CAV1/CBFB/CBY1/CCNY/CDH2/CHD8/COL1A1/CSNK1A1/CSNK1D/CSNK1E/CSNK2A1/CTDNEP1/CTNNB1/CUL3/CYLD/DAB2/DAB2IP/DAPK3/DCDC2/DDIT3/DDX3X/DIXDC1/DKK1/DVL1/DVL2/DVL3/EGFR/EGR1/FERMT1/FOXL1/FOXO1/FOXO3/FUZ/FZD6/G3BP1/GID8/GNAQ/GRB10/GREM1/GSK3A/GSK3B/GSKIP/HDAC1/HECW1/HHEX/HMGXB4/IFT20/IGFBP1/IGFBP2/IGFBP4/IGFBP6/ILK/ITG…	189
GO:1903052	BP	GO:1903052	positive regulation of proteolysis involved in cellular protein catabolic process	74/7099	109/17913	2.07009e-09	5.01654e-08	3.48053e-08	AKT1/AURKA/AXIN1/BAG2/BCAP31/CAV1/CCDC22/CLU/CSNK1A1/CSNK1D/CSNK1E/CTSC/DAB2/DAB2IP/DDRGK1/DNAJB2/DVL1/EDEM1/MMP24-AS1-EDEM2/EDEM2/FAM122A/FBXO22/FBXW7/FMR1/GBA/GCLC/GSK3A/GSK3B/HERPUD1/HSPA1A/HSPBP1/KEAP1/LRRK2/MAGEF1/MAPK9/MDM2/NFE2L2/NKD2/NUB1/OSBPL7/PIAS1/PLK1/PLK2/PLK3/PSEN1/PSMC1/PSMC3/PSMC4/PSMC5/PSMC6/PSMD10/PTEN/PTK2/RAD23A/RCHY1/RNF139/RNF185/RNF40/SGTA/SMAD7/SMURF1/SOCS4/SOCS5/STUB1/SU…	74
GO:0016053	BP	GO:0016053	organic acid biosynthetic process	229/7099	427/17913	2.27286e-09	5.48658e-08	3.80665e-08	AAAS/ABAT/ABCC5/ABCD3/ACACA/ACADVL/ACCS/ACOT7/ACOT8/ACSF3/ACSL3/ACSS1/ADI1/ADIPOR2/ADPGK/AKR1C3/ALDH18A1/ALDH1A3/ALDOA/ALDOC/ALOX12/ALOX12B/ALOX5/ALOXE3/AP2A1/APIP/APOC1/ASNS/ASNSD1/ATIC/BAAT/BCAN/BCAT1/BCAT2/BPGM/BRCA1/CBR1/CBS/CEACAM1/CHST12/CLTC/CPS1/CRABP2/CSPG5/DDIT4/DECR2/DEGS1/DHFR/DHRS9/DHTKD1/DSE/ECD/EDN1/EDN2/EIF6/ELOVL1/ELOVL2/ELOVL5/ELOVL6/ELOVL7/ENO1/ENO2/ENO4/ENOPH1/EPHX2/ERLIN2/ESR…	229
GO:2001234	BP	GO:2001234	negative regulation of apoptotic signaling pathway	132/7099	223/17913	2.33566e-09	5.61641e-08	3.89673e-08	ACAA2/ACVR1/AKT1/AR/ARRB2/ATAD5/BAG5/BAX/BCL2L1/BDKRB2/BID/BIRC6/BRCA1/CASP8/CD44/CDKN2D/CFLAR/CLU/CREB3/CSNK2A1/CSNK2A2/CTNNA1/CTNNB1/CTTN/CX3CL1/DDX3X/DNAJA1/ENO1/FADD/FAS/FGA/FXN/GCLC/GCLM/GNAI2/GNAI3/GPX1/GRINA/GSTP1/HDAC1/HERPUD1/HIGD1A/HMGB2/HMOX1/HSPA1A/HSPB1/HTRA2/HTT/HYOU1/ICAM1/IFI6/IL1A/IL1B/ING2/ITGA6/ITGAV/ITPRIP/IVNS1ABP/KDM1A/LGALS3/LMNA/LRRK2/MAPK8IP2/MAZ/MCL1/MDM2/MEIS3/MNT/MUC1/…	132
GO:0071214	BP	GO:0071214	cellular response to abiotic stimulus	174/7099	310/17913	2.40443e-09	5.73746e-08	3.98071e-08	AKR1B1/AKT1/AKT2/ANKRD1/AQP1/ASIC1/ATF4/ATP1A1/ATR/BAD/BAG3/BAX/BCL10/BCL2L1/BDKRB2/BMF/CAB39/CALM1/CAMKMT/CASP2/CASP3/CASP8/CASP8AP2/CDC25A/CHEK1/CHEK2/CHP1/CLOCK/CNN2/COL1A1/CRADD/CREBBP/CRIP1/CRY1/CRY2/CRYAB/CUL4B/CYBA/DAG1/DDB1/DDB2/DDX3X/DHX36/DNM2/ECT2/EEF1D/EGFR/EGR1/EIF2S1/ELK1/EP300/ERRFI1/FADD/FAS/FBXO4/FMR1/FNTA/GADD45A/GATA3/GCLC/GJA1/GOT1/GRB2/GTF2H5/GUCA1B/HABP4/HMGA2/HRAS/HSF1/HSPA…	174
GO:0104004	BP	GO:0104004	cellular response to environmental stimulus	174/7099	310/17913	2.40443e-09	5.73746e-08	3.98071e-08	AKR1B1/AKT1/AKT2/ANKRD1/AQP1/ASIC1/ATF4/ATP1A1/ATR/BAD/BAG3/BAX/BCL10/BCL2L1/BDKRB2/BMF/CAB39/CALM1/CAMKMT/CASP2/CASP3/CASP8/CASP8AP2/CDC25A/CHEK1/CHEK2/CHP1/CLOCK/CNN2/COL1A1/CRADD/CREBBP/CRIP1/CRY1/CRY2/CRYAB/CUL4B/CYBA/DAG1/DDB1/DDB2/DDX3X/DHX36/DNM2/ECT2/EEF1D/EGFR/EGR1/EIF2S1/ELK1/EP300/ERRFI1/FADD/FAS/FBXO4/FMR1/FNTA/GADD45A/GATA3/GCLC/GJA1/GOT1/GRB2/GTF2H5/GUCA1B/HABP4/HMGA2/HRAS/HSF1/HSPA…	174
GO:0048511	BP	GO:0048511	rhythmic process	163/7099	287/17913	2.42388e-09	5.7618e-08	3.9976e-08	ADA/ADNP/AHCY/AHR/ARNTL/ARNTL2/ARRB1/ARRB2/ATF4/ATF5/AXL/BHLHE40/BHLHE41/BMPR1B/CASP2/CASP3/CBX3/CDK1/CDK4/CDK5/CDK5R1/CLDN4/CLOCK/CPT1A/CREB1/CREBBP/CREM/CRY1/CRY2/CSNK1D/CSNK1E/CSNK2A1/CST3/CUL4A/DBP/DDB1/DDX5/DHX9/DTL/DYRK1A/EGFR/EGR1/ENOX2/EP300/EREG/ETS1/EZH2/FBXL3/FBXW11/FBXW7/FOXO3/GFPT1/GNAQ/GNRH1/GSK3B/HAS2/HDAC1/HDAC3/HEBP1/HES7/HLF/HNRNPD/HNRNPR/HNRNPU/HSPA5/ID2/IMPDH2/INHBA/JUN/JUND/K…	163
GO:1902275	BP	GO:1902275	regulation of chromatin organization	103/7099	165/17913	2.43962e-09	5.77716e-08	4.00825e-08	AKAP8L/ARRB1/ATF7IP/AUTS2/BCL6/BCOR/BRCA1/BRD4/BRD7/CCNB1/CDK9/CHEK1/CTBP1/CTNNB1/EED/EID1/FLCN/FMR1/GATA3/HMGA1/HNRNPU/IL1B/ING2/IWS1/JARID2/JDP2/KAT2A/KDM1A/KDM3A/KDM4C/KDM5A/LIF/LMNA/LRRK2/MAPK3/MECP2/MIER1/MLLT6/MORC2/MTF2/MTHFR/MUC1/NAP1L2/NELFE/NIPBL/NOC2L/NOS1/NSD1/OGT/OTUB1/PADI2/PAF1/PARP10/PAX7/PAXBP1/PAXIP1/PHF1/PHF19/PHF8/PINK1/PPARGC1A/PPHLN1/PRKD2/RIF1/RNF20/RNF40/RPS6KA5/RUVBL2/SAR…	103
GO:0034605	BP	GO:0034605	cellular response to heat	78/7099	117/17913	2.81256e-09	6.63507e-08	4.60349e-08	AAAS/AKT1S1/ATP2A2/ATR/BAG1/BAG2/BAG3/BAG4/BAG5/CAMK2G/CLPB/CREBBP/CRYAB/DAXX/DHX36/DNAJB1/DNAJC2/DNAJC7/EIF2S1/EP300/FKBP4/GSK3B/HMOX1/HSBP1/HSF1/HSP90AA1/HSP90AB1/HSPA1A/HSPA1L/HSPA6/HSPA8/HSPB8/HSPH1/HTRA2/IER5/IL1A/IRAK1/LYN/MAPK1/MAPK3/MAPKAPK2/MLST8/MTOR/MYOF/NF1/NUP133/NUP153/NUP160/NUP188/NUP210/NUP35/NUP50/NUP54/NUP62/NUP85/NUP93/NUP98/PDCD6/POM121/POM121C/PRKACA/PTGS2/RAE1/RANBP2/RBBP7/…	78
GO:0009060	BP	GO:0009060	aerobic respiration	51/7099	68/17913	3.16009e-09	7.4268e-08	5.15279e-08	ACO2/ADSL/BLOC1S1/CAT/COX15/COX4I1/COX5A/COX5B/COX6A1/COX6B1/COX6C/COX7A2L/COX7B/COX7C/COX8A/CS/DLAT/DLD/FAHD1/FH/FXN/IDE/IDH1/IDH2/IDH3A/IDH3B/IDH3G/MDH2/ME2/MTFR1/MTFR2/NDUFA4/NNT/OGDH/OXA1L/PANK2/PDHA1/PDHB/SDHA/SDHB/SDHC/SDHD/SHMT2/SIRT3/SLC25A14/SUCLA2/SUCLG1/SUCLG2/SURF1/UQCRC1/VCP	51
GO:0022406	BP	GO:0022406	membrane docking	95/7099	150/17913	3.41194e-09	7.98856e-08	5.54255e-08	ACTR1A/AHI1/AKAP9/ALMS1/ATG14/B9D1/B9D2/BLOC1S6/C2CD3/CAV2/CDK1/CENPJ/CEP135/CEP192/CEP290/CEP41/CEP57/CEP72/CEP76/CEP78/CETN2/CHP1/CLASP1/CPLX2/CSNK1D/CSNK1E/DCTN1/DCTN2/DCTN3/DYNC1H1/ESYT1/ESYT2/EXOC4/EXOC5/EXOC6/EZR/HAUS1/HAUS3/HAUS4/HAUS7/HSP90AA1/ICAM1/IQCB1/MAPRE1/MKS1/MSN/NDE1/NDRG4/NEDD1/NINL/NPHP4/ODF2/OFD1/PAFAH1B1/PCM1/PLK1/PLK4/PPFIA3/PPP2R1A/PRKACA/PSEN2/RAB11A/RAB3IP/RAB7A/RAB8A/RAB…	95
GO:0006839	BP	GO:0006839	mitochondrial transport	132/7099	224/17913	3.47672e-09	8.07948e-08	5.60563e-08	ABCB10/ABLIM3/ACAA2/ACACA/AFG3L2/AGK/AIP/ALKBH7/ARIH2/ATF2/ATG13/BAD/BAG3/BAG4/BAX/BCL2L1/BCL2L11/BID/BLOC1S2/BMF/BNIP3L/CASP8/CHCHD10/CNP/CPT1A/CPT2/CSNK2A2/DNAJC19/EYA2/FBXO7/FBXW7/FIS1/FZD5/GSK3A/GSK3B/HAX1/HEBP2/HIP1R/HK2/HSP90AA1/HSPA1A/HSPA1L/HTRA2/IMMP2L/LEPROT/LETM1/LMAN1/LRRK2/MCU/MFF/MFN2/MGARP/MICU1/MOAP1/MRPL18/MRS2/MTX2/MUL1/NAIF1/NDUFA13/NOL3/NPEPPS/PARL/PDCD5/PINK1/PITRM1/PMAIP1/PN…	132
GO:0046434	BP	GO:0046434	organophosphate catabolic process	132/7099	224/17913	3.47672e-09	8.07948e-08	5.60563e-08	AAAS/ABHD12/ABHD16A/ABHD6/ACAT1/ACOT7/ADA/ADPGK/ALDOA/ALDOC/APOC1/BPGM/CNP/DCTPP1/DDIT4/DERA/DHTKD1/DNPH1/ECD/EIF6/ENO1/ENO2/ENO4/ENPP1/ESRRB/FOXK1/FOXK2/GALK1/GAPDH/GAPDHS/GDE1/GPD1L/GPI/GPX1/HINT1/HK1/HK2/HPRT1/IDH1/IMPA1/IMPA2/INPP5E/INPP5K/INSR/ITPA/JMJD8/LDLR/MLYCD/MTMR7/NAPEPLD/NCOR1/NT5C/NT5E/NT5M/NTHL1/NUDT1/NUDT15/NUDT16/NUDT18/NUDT5/NUDT9/NUP133/NUP153/NUP160/NUP188/NUP210/NUP35/NUP50/N…	132
GO:0032872	BP	GO:0032872	regulation of stress-activated MAPK cascade	130/7099	220/17913	3.58353e-09	8.29673e-08	5.75636e-08	AGER/AKT1/AMBP/APP/ARL6IP5/AXIN1/BIRC7/BMP2/CARD9/CCR7/COPS5/CYLD/DAB2IP/DAXX/DBNL/DKK1/DLG1/DNAJA1/DUSP1/DUSP10/DUSP3/DVL2/DVL3/EDA2R/EDN1/EGFR/EIF2AK2/EMC10/ERCC6/ERN1/EZR/FAS/FKTN/FOXM1/FOXO1/FZD5/FZD8/GADD45A/GADD45B/GPS2/GSTP1/HDAC3/HIPK2/HIPK3/HMGB1/HMGCR/HRAS/IGBP1/IGF1R/IL1B/ITCH/LTBR/MAGI3/MAP2K1/MAP2K2/MAP2K7/MAP3K11/MAP3K12/MAP3K13/MAP3K2/MAP3K4/MAP3K5/MAP3K6/MAP3K9/MAP4K2/MAP4K4/MAP4K…	130
GO:0009408	BP	GO:0009408	response to heat	99/7099	158/17913	3.71349e-09	8.56579e-08	5.94304e-08	AAAS/ABCC2/AKT1/AKT1S1/ASIC3/ATP2A2/ATR/BAG1/BAG2/BAG3/BAG4/BAG5/CAMK2G/CLPB/CREBBP/CRYAB/DAXX/DHX36/DNAJA1/DNAJA2/DNAJA3/DNAJB1/DNAJB4/DNAJC2/DNAJC7/EIF2B1/EIF2B2/EIF2B3/EIF2S1/EP300/FKBP4/GCLC/GSK3B/HMOX1/HSBP1/HSF1/HSP90AA1/HSP90AB1/HSPA1A/HSPA1L/HSPA6/HSPA8/HSPB8/HSPH1/HTRA2/IER5/IGFBP7/IL1A/IRAK1/LRP11/LYN/MAP2K7/MAPK1/MAPK3/MAPKAPK2/MICB/MLST8/MTOR/MYOF/NF1/NOS1/NUP133/NUP153/NUP160/NUP188/…	99
GO:0001666	BP	GO:0001666	response to hypoxia	194/7099	354/17913	4.08502e-09	9.38802e-08	6.51351e-08	ABAT/ACAA2/ACTN4/ADA/ADAM15/ADAM8/ADM/ADSL/AGER/AGTRAP/AHCY/AJUBA/AKT1/ALAD/ALDH3A1/ANGPTL4/ANKRD1/APAF1/AQP1/ATP1B1/ATP7A/BACH1/BAD/BECN1/BIRC2/BMP2/BNIP3L/BRIP1/CAPN2/CASP3/CAT/CAV1/CCNB1/CD24/CDKN1B/CFLAR/CHCHD2/CPEB2/CREB1/CREBBP/CRYAB/CST3/CUL2/CXCR4/CYBA/CYGB/DDAH1/DDIT4/DPP4/EDN1/EGLN1/EGLN3/EGR1/EIF4EBP1/ENO1/EP300/ERCC2/ETS1/FAM162A/FIS1/FOXO3/FUNDC1/GATA6/HIF1AN/HIGD1A/HILPDA/HIPK2/HK2/…	194
GO:0140056	BP	GO:0140056	organelle localization by membrane tethering	90/7099	141/17913	4.96297e-09	1.13637e-07	7.88428e-08	ACTR1A/AHI1/AKAP9/ALMS1/ATG14/B9D1/B9D2/BLOC1S6/C2CD3/CAV2/CDK1/CENPJ/CEP135/CEP192/CEP290/CEP41/CEP57/CEP72/CEP76/CEP78/CETN2/CLASP1/CPLX2/CSNK1D/CSNK1E/DCTN1/DCTN2/DCTN3/DYNC1H1/ESYT1/ESYT2/EXOC4/EXOC5/EXOC6/HAUS1/HAUS3/HAUS4/HAUS7/HSP90AA1/IQCB1/MAPRE1/MKS1/NDE1/NDRG4/NEDD1/NINL/NPHP4/ODF2/OFD1/PAFAH1B1/PCM1/PLK1/PLK4/PPFIA3/PPP2R1A/PRKACA/PSEN2/RAB11A/RAB3IP/RAB8A/RABEPK/RALB/RPGRIP1L/SCFD1/S…	90
GO:0031145	BP	GO:0031145	anaphase-promoting complex-dependent catabolic process	58/7099	81/17913	5.19717e-09	1.18564e-07	8.2261e-08	ANAPC1/ANAPC10/ANAPC11/ANAPC16/ANAPC2/ANAPC5/AURKA/BUB3/CCNB1/CDC23/CDC26/CDC27/CDK1/CDK2/CUL3/FBXO31/FBXO5/FZR1/MAD2L1/PLK1/PSMA2/PSMA5/PSMA6/PSMA7/PSMB1/PSMB10/PSMB2/PSMB3/PSMB4/PSMB5/PSMB6/PSMB7/PSMB8/PSMB9/PSMC1/PSMC3/PSMC4/PSMC5/PSMC6/PSMD1/PSMD10/PSMD11/PSMD12/PSMD13/PSMD2/PSMD3/PSMD4/PSMD5/PSMD6/PSMD7/PSMD8/PSMD9/PSME4/PTTG1/UBA52/UBB/UBC/UBE2S	58
GO:0007034	BP	GO:0007034	vacuolar transport	70/7099	103/17913	5.23867e-09	1.19075e-07	8.26153e-08	ADRB2/AKTIP/ANKFY1/AP1G1/AP3M1/ARF1/ARSB/ATG14/BIN1/C9orf72/CHMP2B/CHMP4A/CHMP4B/CHMP5/CHMP6/CHMP7/CLU/DENND3/DTX3L/EHD3/EPG5/GCC2/GNPTAB/GRN/HGSNAT/HMGXB4/HOOK3/HSPA1A/HSPA8/KIF13A/LAMP1/LAMP2/LRP1/LRRK2/LYST/M6PR/MGRN1/NAGPA/NDFIP1/NDFIP2/NEDD4/PCSK9/PINK1/PSAP/RAB12/RAB7A/RHOB/SCARB2/SCYL2/SMURF1/SNX16/SNX27/SORL1/SORT1/SPTBN5/STX8/TRAK1/TRAK2/USE1/VAMP7/VCP/VPS18/VPS33A/VPS35/VPS39/VPS41/VPS5…	70
GO:0000422	BP	GO:0000422	autophagy of mitochondrion	43/7099	55/17913	6.14459e-09	1.38654e-07	9.61996e-08	AMBRA1/ATG14/ATP13A2/BECN1/BNIP3L/CDC37/CISD2/CLEC16A/CSNK2A2/CTSK/CTTN/FBXO7/FBXW7/FIS1/FUNDC1/FZD5/GBA/GSK3A/HAX1/HK2/HTRA2/HTT/MAP1LC3A/MAP1LC3B/MARK2/MFN2/MUL1/OPTN/PARK7/PINK1/PPARGC1A/SMURF1/SPATA18/SREBF1/SREBF2/TOMM7/TP53/TSC2/TSPO/USP30/VDAC1/VPS13C/VPS13D	43
GO:0061726	BP	GO:0061726	mitochondrion disassembly	43/7099	55/17913	6.14459e-09	1.38654e-07	9.61996e-08	AMBRA1/ATG14/ATP13A2/BECN1/BNIP3L/CDC37/CISD2/CLEC16A/CSNK2A2/CTSK/CTTN/FBXO7/FBXW7/FIS1/FUNDC1/FZD5/GBA/GSK3A/HAX1/HK2/HTRA2/HTT/MAP1LC3A/MAP1LC3B/MARK2/MFN2/MUL1/OPTN/PARK7/PINK1/PPARGC1A/SMURF1/SPATA18/SREBF1/SREBF2/TOMM7/TP53/TSC2/TSPO/USP30/VDAC1/VPS13C/VPS13D	43
GO:0006470	BP	GO:0006470	protein dephosphorylation	174/7099	313/17913	6.3396e-09	1.42538e-07	9.88943e-08	ACP1/ANKLE2/ARPP19/B3GAT3/BOD1/CABIN1/CALM1/CALM2/CALM3/CAMK2G/CAMTA1/CDC14A/CDC25A/CDCA2/CDKN3/CNEP1R1/CPPED1/CRY2/CTDNEP1/CTDP1/CTDSP1/CTDSP2/CTDSPL/CTDSPL2/CTTNBP2NL/CYCS/DLG1/DMPK/DUSP1/DUSP10/DUSP12/DUSP14/DUSP16/DUSP22/DUSP23/DUSP3/DUSP4/DUSP5/DUSP6/DUSP8/EIF2AK2/ELFN2/ENSA/EYA2/EYA3/FAM122A/FBXW11/FKBP1A/GBA/GNAI2/GSK3B/HSP90AB1/HSP90B1/HTT/IGBP1/IGFBP3/ILKAP/JAK2/LGALS3/LHPP/LMTK2/MASTL/M…	174
GO:1903322	BP	GO:1903322	positive regulation of protein modification by small protein conjugation or removal	83/7099	128/17913	6.55567e-09	1.46866e-07	1.01897e-07	ADRB2/AIMP2/AMER1/ARRB1/ARRB2/ARRDC3/ARRDC4/AXIN1/BCL10/BIRC2/BIRC3/BRCA1/CAV1/CDK5RAP3/CDK9/COMMD1/CRY1/CUL3/FANCI/FBXO4/FBXW7/FKBP1A/FZR1/GORASP1/GSK3A/HDAC3/HSPA5/HSPBP1/KDM1A/LRRK2/MAPK9/MASTL/MUL1/MYCBP2/NDFIP1/NDFIP2/NMI/PAXIP1/PDCD6/PEF1/PELI1/PHF23/PIAS1/PIAS4/PIN1/PINK1/PLK1/PSMD10/PTEN/PTTG1IP/RAB1A/RASD2/RASSF5/RCHY1/RIPK2/RNF111/RNF20/RNF40/RPS2/RWDD3/SART3/SENP2/SKP2/SMAD7/SPHK1/STUB…	83
GO:0032508	BP	GO:0032508	DNA duplex unwinding	55/7099	76/17913	6.93381e-09	1.54781e-07	1.07388e-07	BRIP1/CDC45/CETN2/CHD1/CHD2/CHD8/CUL4A/CUL4B/DDB1/DDB2/DDX1/DDX11/DDX3X/DHX30/DHX36/DHX9/ERCC2/ERCC6/G3BP1/GINS1/GINS2/GINS4/GTF2H1/GTF2H5/HELB/HMGA1/INO80/MCM2/MCM4/MCM6/MCM7/MCM9/MNAT1/NBN/PARP1/POT1/PURA/RAD23B/RAD51/RAD54B/RECQL4/RUVBL1/RUVBL2/SETX/SUPV3L1/TOP2A/TREX1/UBA52/UBB/UBC/XPA/XPC/XRCC5/XRCC6/ZRANB3	55
GO:0006360	BP	GO:0006360	transcription by RNA polymerase I	47/7099	62/17913	7.25388e-09	1.61347e-07	1.11944e-07	ATF4/BAZ2A/CD3EAP/CDK7/DDX11/DHX33/EIF2AK3/ERBB2/ERCC2/ERCC6/FLNA/GTF2H1/GTF2H5/HEATR1/IPPK/MAPK3/MED1/MNAT1/MTOR/NCL/NOL11/PHF8/POLR1A/POLR1B/POLR1E/POLR2E/POLR2F/POLR2K/POLR2L/PWP1/RRN3/SMARCA4/SMARCB1/TAF1/TAF1A/TAF1B/TAF1C/TAF1D/TBP/TTF1/TWISTNB/UBTF/UTP15/WDR43/WDR75/ZMPSTE24/ZNRD1	47
GO:0071479	BP	GO:0071479	cellular response to ionizing radiation	51/7099	69/17913	7.44414e-09	1.6499e-07	1.14472e-07	ATR/BCL2L1/CHEK2/CLOCK/CRYAB/CYBA/DNM2/ECT2/EEF1D/EGR1/ELK1/FBXO4/GADD45A/GATA3/GRB2/GTF2H5/HMGA2/HRAS/HSF1/HSPA5/HUS1/IFI16/INO80/INTS7/KDM1A/LIG4/MAPK14/MDM2/MGMT/NAMPT/NET1/NIPBL/NUCKS1/RAD51/RHNO1/RHOB/RPL26/SFRP1/SIRT1/SWI5/TANK/TLK2/TMEM109/TNKS1BP1/TP53/TP53BP1/TREX1/XRCC5/XRCC6/YAP1/ZMPSTE24	51
GO:0043900	BP	GO:0043900	regulation of multi-organism process	218/7099	408/17913	8.28957e-09	1.82e-07	1.26273e-07	ADA/ADAR/AGO2/ANKRD17/ANXA2/APOBEC3C/APOBEC3D/APOBEC3F/ARG2/AURKA/B4GALT1/BAD/BANF1/BCL2L11/BIRC2/BIRC3/BST2/C1QBP/CACNA1H/CACTIN/CALR/CAV1/CAV2/CCL5/CCNK/CCNT1/CD55/CDK9/CFL1/CHD1/CHMP2B/CHMP4B/CNOT7/CTDP1/CX3CL1/CXCR4/CYBA/DDB1/DDX3X/DDX5/DDX58/DDX60/DHX9/DTX3L/EIF2AK2/ELMOD2/EP300/ERCC6/EXOC7/FAM111A/FBXL2/FMR1/FOXP1/FUCA2/GAPDH/GRN/GSN/GTF2B/GTF2F2/HDAC1/HERC5/HMGA2/HSPA8/HTRA1/HYAL3/IFI16/IF…	218
GO:0072431	BP	GO:0072431	signal transduction involved in mitotic G1 DNA damage checkpoint	44/7099	57/17913	8.29927e-09	1.82e-07	1.26273e-07	ARID3A/AURKA/BAX/BTG2/CARM1/CASP2/CCNB1/CDK1/CDK2/CDKN1B/CHEK2/CNOT10/CNOT11/CNOT2/CNOT3/CNOT4/CNOT6/CNOT6L/CNOT7/CNOT8/CRADD/E2F4/E2F7/EP300/GADD45A/MDM2/MDM4/MUC1/PCBP4/PCNA/PLK2/PLK3/PML/PRKDC/PRMT1/RPL26/SFN/SOX4/TFDP1/TFDP2/TNKS1BP1/TP53/TRIAP1/ZNF385A	44
GO:1902400	BP	GO:1902400	intracellular signal transduction involved in G1 DNA damage checkpoint	44/7099	57/17913	8.29927e-09	1.82e-07	1.26273e-07	ARID3A/AURKA/BAX/BTG2/CARM1/CASP2/CCNB1/CDK1/CDK2/CDKN1B/CHEK2/CNOT10/CNOT11/CNOT2/CNOT3/CNOT4/CNOT6/CNOT6L/CNOT7/CNOT8/CRADD/E2F4/E2F7/EP300/GADD45A/MDM2/MDM4/MUC1/PCBP4/PCNA/PLK2/PLK3/PML/PRKDC/PRMT1/RPL26/SFN/SOX4/TFDP1/TFDP2/TNKS1BP1/TP53/TRIAP1/ZNF385A	44
GO:0016311	BP	GO:0016311	dephosphorylation	241/7099	458/17913	8.41421e-09	1.83873e-07	1.27573e-07	ACP1/ACP6/ANKLE2/APEX1/APTX/ARPP19/ATP1A1/B3GAT3/BAG4/BMP2/BOD1/BPNT1/CABIN1/CALM1/CALM2/CALM3/CAMK2G/CAMSAP3/CAMTA1/CD2BP2/CDC14A/CDC25A/CDCA2/CDK5RAP3/CDKN3/CEP192/CHP1/CNEP1R1/CPPED1/CRY2/CSRNP2/CTDNEP1/CTDP1/CTDSP1/CTDSP2/CTDSPL/CTDSPL2/CTTNBP2NL/CYCS/DLG1/DMPK/DUSP1/DUSP10/DUSP12/DUSP14/DUSP16/DUSP22/DUSP23/DUSP3/DUSP4/DUSP5/DUSP6/DUSP8/EIF2AK2/ELFN2/ELL/ENOPH1/ENSA/EPHX2/EYA2/EYA3/FAM122A/F…	241
GO:0006289	BP	GO:0006289	nucleotide-excision repair	69/7099	102/17913	9.07397e-09	1.97597e-07	1.37095e-07	BRCA2/CDK7/CETN2/COPS2/COPS5/COPS6/COPS7A/CUL4A/CUL4B/DDB1/DDB2/EP300/ERCC1/ERCC2/ERCC6/FAN1/GPS1/GTF2H1/GTF2H5/HMGN1/ISY1/LIG1/LIG3/LIG4/MNAT1/NEIL3/NTHL1/OGG1/PARP1/PCNA/PNKP/POLD1/POLD2/POLD4/POLE/POLK/POLR2A/POLR2C/POLR2D/POLR2E/POLR2F/POLR2G/POLR2I/POLR2J/POLR2K/POLR2L/PPIE/PRPF19/RAD23A/RAD23B/RAD52/RFC3/RFC5/RNF111/RPA1/RPA2/RPA3/SIRT1/SLC30A9/TCEA1/TP53/UBA52/UBB/UBC/USP7/UVSSA/XPA/XPC/ZN…	69
GO:0007254	BP	GO:0007254	JNK cascade	119/7099	200/17913	9.26611e-09	2.01078e-07	1.3951e-07	ADORA2B/AGER/AKT1/AMBP/APP/AXIN1/BIRC7/CARD9/CCR7/COPS5/CRKL/CYLD/DAB2IP/DAXX/DBNL/DKK1/DNAJA1/DUSP10/DUSP3/DVL2/DVL3/EDA2R/EDN1/EGFR/ERCC6/ERN1/FKTN/FZD5/FZD8/GADD45A/GADD45B/GPS1/GPS2/GSTP1/HDAC3/HIPK2/HIPK3/HMGB1/HRAS/IGF1R/IKBKG/IL1B/IRAK1/IRAK2/ITCH/LTBR/MAGI3/MAP2K4/MAP2K7/MAP3K11/MAP3K12/MAP3K13/MAP3K2/MAP3K4/MAP3K5/MAP3K6/MAP3K9/MAP4K2/MAP4K3/MAP4K4/MAP4K5/MAPK8IP2/MAPK8IP3/MAPK9/MDFIC/ME…	119
GO:0043281	BP	GO:0043281	regulation of cysteine-type endopeptidase activity involved in apoptotic process	117/7099	196/17913	9.46558e-09	2.04693e-07	1.42018e-07	ACER2/AIFM1/AKT1/ALOX12/APAF1/AQP1/ARL6IP1/ARL6IP5/ARRB1/ARRB2/BAD/BAX/BCAP31/BCL10/BCL2L11/BCL2L13/CASP8/CASP8AP2/CD44/CDKN2D/CFLAR/CRYAB/CSNK2A1/CTSD/CTSH/CYCS/DAP/DDX3X/DHCR24/DIABLO/EGLN3/EIF2AK3/F2R/F3/FADD/FAM162A/FAS/FIS1/FNIP1/GPX1/GRAMD4/GSN/HERPUD1/HIP1/HIP1R/HMGB1/HSF1/HSPD1/HSPE1/HTRA2/IFI6/IGBP1/JAK2/KLF4/LAMP3/LAMTOR5/LGALS9/MAP3K5/MDM2/MGMT/MICAL1/MUL1/MYC/NDUFA13/NGF/NGFR/NKX3-1/N…	117
GO:0006733	BP	GO:0006733	oxidoreduction coenzyme metabolic process	115/7099	192/17913	9.63895e-09	2.07721e-07	1.44119e-07	AAAS/ADPGK/ALDOA/ALDOC/BPGM/COQ2/COQ3/COQ4/COQ5/COQ6/COQ9/DCXR/DDIT4/DERA/DHTKD1/DLD/ECD/EIF6/ENO1/ENO2/ENO4/ESRRB/FOXK1/FOXK2/G6PD/GALK1/GAPDH/GAPDHS/GPD1L/GPI/H6PD/HK1/HK2/HMGCR/IDH1/IDH2/INSR/JMJD8/KCNAB2/KMO/KYNU/MDH1/MDH2/ME1/ME2/MPC2/NAMPT/NCOR1/NMNAT1/NMRK1/NT5E/NUP133/NUP153/NUP160/NUP188/NUP210/NUP35/NUP50/NUP54/NUP62/NUP85/NUP93/NUP98/OGDH/OGT/PARP10/PARP16/PARP9/PDHA1/PDHB/PDHX/PDSS1/P…	115
GO:0001736	BP	GO:0001736	establishment of planar polarity	80/7099	123/17913	9.96248e-09	2.1258e-07	1.4749e-07	ABL1/AP2A1/AP2A2/AP2B1/AP2M1/AP2S1/ARRB2/ASTN2/BRSK1/CELSR1/CELSR2/CELSR3/CLTC/DAAM1/DAB2/DKK1/DVL1/DVL2/DVL3/EXOC5/FOXF2/FUZ/FZD2/FZD3/FZD5/FZD6/GPC6/GRHL3/IFT20/INTU/MED12/MKS1/MLLT3/PAFAH1B1/PFN1/PSMA2/PSMA5/PSMA6/PSMA7/PSMB1/PSMB10/PSMB2/PSMB3/PSMB4/PSMB5/PSMB6/PSMB7/PSMB8/PSMB9/PSMC1/PSMC3/PSMC4/PSMC5/PSMC6/PSMD1/PSMD10/PSMD11/PSMD12/PSMD13/PSMD2/PSMD3/PSMD4/PSMD5/PSMD6/PSMD7/PSMD8/PSMD9/PSM…	80
GO:0007164	BP	GO:0007164	establishment of tissue polarity	80/7099	123/17913	9.96248e-09	2.1258e-07	1.4749e-07	ABL1/AP2A1/AP2A2/AP2B1/AP2M1/AP2S1/ARRB2/ASTN2/BRSK1/CELSR1/CELSR2/CELSR3/CLTC/DAAM1/DAB2/DKK1/DVL1/DVL2/DVL3/EXOC5/FOXF2/FUZ/FZD2/FZD3/FZD5/FZD6/GPC6/GRHL3/IFT20/INTU/MED12/MKS1/MLLT3/PAFAH1B1/PFN1/PSMA2/PSMA5/PSMA6/PSMA7/PSMB1/PSMB10/PSMB2/PSMB3/PSMB4/PSMB5/PSMB6/PSMB7/PSMB8/PSMB9/PSMC1/PSMC3/PSMC4/PSMC5/PSMC6/PSMD1/PSMD10/PSMD11/PSMD12/PSMD13/PSMD2/PSMD3/PSMD4/PSMD5/PSMD6/PSMD7/PSMD8/PSMD9/PSM…	80
GO:0030177	BP	GO:0030177	positive regulation of Wnt signaling pathway	104/7099	170/17913	9.96681e-09	2.1258e-07	1.4749e-07	ABL1/AMER1/ARNTL/ATP6AP2/ATP6V0C/ATP6V1C2/AXIN1/AXIN2/BAMBI/BMP2/CAPRIN2/CAV1/COL1A1/CSNK1D/CSNK1E/CSNK2A1/CTDNEP1/DAB2/DAPK3/DDX3X/DIXDC1/DKK1/EGFR/GID8/GSKIP/HHEX/ILK/JRK/JUP/KANK1/LGR4/LRRK2/MLLT3/NFKB1/NRARP/PIN1/PPM1A/PSMA2/PSMA5/PSMA6/PSMA7/PSMB1/PSMB10/PSMB2/PSMB3/PSMB4/PSMB5/PSMB6/PSMB7/PSMB8/PSMB9/PSMC1/PSMC3/PSMC4/PSMC5/PSMC6/PSMD1/PSMD10/PSMD11/PSMD12/PSMD13/PSMD2/PSMD3/PSMD4/PSMD5/PSM…	104
GO:0071158	BP	GO:0071158	positive regulation of cell cycle arrest	58/7099	82/17913	1.09017e-08	2.28704e-07	1.58678e-07	ARID3A/AURKA/BAX/BRCA1/BTG2/CARM1/CASP2/CCNB1/CDK1/CDK2/CDK5R1/CDKN1B/CHEK2/CNOT10/CNOT11/CNOT2/CNOT3/CNOT4/CNOT6/CNOT6L/CNOT7/CNOT8/CRADD/CRLF3/DAB2IP/E2F4/E2F7/EP300/GADD45A/GATA6/HMGA2/ID2/MDM2/MDM4/MUC1/MYBBP1A/PCBP4/PCNA/PKD2/PLK2/PLK3/PML/PPP2R5B/PRKACA/PRMT1/RNF112/RPL26/RRP8/SFN/SOX4/TFDP1/TFDP2/TNKS1BP1/TP53/TRIAP1/UHRF2/ZBTB17/ZNF385A	58
GO:2000060	BP	GO:2000060	positive regulation of ubiquitin-dependent protein catabolic process	58/7099	82/17913	1.09017e-08	2.28704e-07	1.58678e-07	AKT1/AURKA/AXIN1/BCAP31/CAV1/CCDC22/CLU/CSNK1A1/CSNK1D/CSNK1E/DAB2/DDRGK1/DNAJB2/DVL1/FAM122A/FBXO22/FBXW7/GBA/GCLC/GSK3A/GSK3B/HERPUD1/HSPA1A/HSPBP1/KEAP1/LRRK2/MAGEF1/MAPK9/MDM2/NFE2L2/NKD2/NUB1/PIAS1/PLK1/PLK2/PLK3/PSEN1/PSMD10/PTEN/PTK2/RAD23A/RCHY1/RNF139/SGTA/SMAD7/SMURF1/SOCS4/SOCS5/STUB1/SUMO2/TAF1/TRIB1/TRIB2/UBE2V2/UBQLN1/USP5/VCP/ZFAND2A	58
GO:0072413	BP	GO:0072413	signal transduction involved in mitotic cell cycle checkpoint	45/7099	59/17913	1.09064e-08	2.28704e-07	1.58678e-07	ARID3A/AURKA/BAX/BTG2/CARM1/CASP2/CCNB1/CDK1/CDK2/CDKN1B/CHEK2/CNOT10/CNOT11/CNOT2/CNOT3/CNOT4/CNOT6/CNOT6L/CNOT7/CNOT8/CRADD/E2F4/E2F7/EP300/GADD45A/MDM2/MDM4/MUC1/PCBP4/PCNA/PLK2/PLK3/PML/PRKDC/PRMT1/RINT1/RPL26/SFN/SOX4/TFDP1/TFDP2/TNKS1BP1/TP53/TRIAP1/ZNF385A	45
GO:1902402	BP	GO:1902402	signal transduction involved in mitotic DNA damage checkpoint	45/7099	59/17913	1.09064e-08	2.28704e-07	1.58678e-07	ARID3A/AURKA/BAX/BTG2/CARM1/CASP2/CCNB1/CDK1/CDK2/CDKN1B/CHEK2/CNOT10/CNOT11/CNOT2/CNOT3/CNOT4/CNOT6/CNOT6L/CNOT7/CNOT8/CRADD/E2F4/E2F7/EP300/GADD45A/MDM2/MDM4/MUC1/PCBP4/PCNA/PLK2/PLK3/PML/PRKDC/PRMT1/RINT1/RPL26/SFN/SOX4/TFDP1/TFDP2/TNKS1BP1/TP53/TRIAP1/ZNF385A	45
GO:1902403	BP	GO:1902403	signal transduction involved in mitotic DNA integrity checkpoint	45/7099	59/17913	1.09064e-08	2.28704e-07	1.58678e-07	ARID3A/AURKA/BAX/BTG2/CARM1/CASP2/CCNB1/CDK1/CDK2/CDKN1B/CHEK2/CNOT10/CNOT11/CNOT2/CNOT3/CNOT4/CNOT6/CNOT6L/CNOT7/CNOT8/CRADD/E2F4/E2F7/EP300/GADD45A/MDM2/MDM4/MUC1/PCBP4/PCNA/PLK2/PLK3/PML/PRKDC/PRMT1/RINT1/RPL26/SFN/SOX4/TFDP1/TFDP2/TNKS1BP1/TP53/TRIAP1/ZNF385A	45
GO:0032868	BP	GO:0032868	response to insulin	144/7099	252/17913	1.18457e-08	2.47567e-07	1.71765e-07	ADM/AKT1/AKT2/AP3S1/APPL1/APPL2/APRT/ATP2B1/ATP6AP1/ATP6V0A1/ATP6V0A2/ATP6V0C/ATP6V0D1/ATP6V0E1/ATP6V0E2/ATP6V1A/ATP6V1B1/ATP6V1B2/ATP6V1C2/ATP6V1D/ATP6V1E1/ATP6V1F/ATP6V1G2/BAIAP2L1/CAD/CAT/CAV2/CCND3/CDK4/CEACAM1/CFLAR/CPEB2/CRY1/DENND4C/EEF2K/EGR1/EIF4EBP1/EIF6/ENPP1/ERRFI1/ESRRA/FER/FOXO1/GCLC/GGH/GKAP1/GNAI2/GOT1/GOT2/GRB10/GRB2/GSK3A/GSTP1/HADH/HADHA/HDAC5/HDAC9/ICAM1/IDE/IGF1R/IGFBP1/IL1B/…	144
GO:0006626	BP	GO:0006626	protein targeting to mitochondrion	59/7099	84/17913	1.24197e-08	2.58696e-07	1.79486e-07	ABLIM3/AGK/AIP/ARIH2/ATG13/BAG3/BAG4/BID/BNIP3L/CSNK2A2/DNAJC19/FBXO7/FBXW7/FIS1/FZD5/GSK3A/HAX1/HSP90AA1/HSPA1L/HTRA2/IMMP2L/LEPROT/LMAN1/LRRK2/MFF/MFN2/MGARP/NDUFA13/NPEPPS/PARL/PDCD5/PINK1/PITRM1/PRKAA1/RHOU/RNF31/SAE1/SAMM50/SH3GLB1/SIRT4/SLC25A6/SREBF1/SREBF2/TIMM10/TIMM10B/TIMM13/TIMM17B/TIMM22/TIMM44/TIMM8B/TOMM20/TOMM22/TOMM40/TOMM5/TOMM7/TSPO/UBE2D3/UBE2L3/UBL5	59
GO:0009411	BP	GO:0009411	response to UV	87/7099	137/17913	1.27742e-08	2.65192e-07	1.83993e-07	AKT1/AQP1/ATF4/ATR/BAX/BCL3/BMF/BRCA2/BRSK1/CASP3/CAT/CCND1/CDC25A/CDKN2D/CHEK1/CIRBP/CREBBP/CRIP1/CUL4B/DCUN1D3/DDB1/DDB2/DHX36/DTL/EGFR/EIF2S1/EP300/ERCC1/ERCC2/ERCC6/FEN1/FMR1/GPX1/HMGN1/HUS1/HYAL2/HYAL3/IL12A/IMPACT/INO80/KDM1A/MAP2K7/MAP3K4/MAP4K3/MDM2/MEN1/MSH2/MYC/N4BP1/NEDD4/NOC2L/NPM1/PARP1/PBK/PCNA/PML/POLD1/POLK/PRKAA1/PTGS2/PTPRK/RELA/REV1/RHNO1/RPL26/RUVBL2/SCARA3/SDE2/SDF4/SIRT1/TAF…	87
GO:0001738	BP	GO:0001738	morphogenesis of a polarized epithelium	88/7099	139/17913	1.31061e-08	2.71178e-07	1.88146e-07	ABL1/AHI1/AP2A1/AP2A2/AP2B1/AP2M1/AP2S1/ARRB2/ASTN2/BRSK1/CAMSAP3/CELSR1/CELSR2/CELSR3/CLTC/DAAM1/DAB2/DKK1/DLG5/DVL1/DVL2/DVL3/EXOC5/FOXF2/FUZ/FZD2/FZD3/FZD5/FZD6/GPC6/GRHL3/IFT20/INTU/LAMA5/MED12/MKS1/MLLT3/MSN/OPHN1/PAFAH1B1/PFN1/PSMA2/PSMA5/PSMA6/PSMA7/PSMB1/PSMB10/PSMB2/PSMB3/PSMB4/PSMB5/PSMB6/PSMB7/PSMB8/PSMB9/PSMC1/PSMC3/PSMC4/PSMC5/PSMC6/PSMD1/PSMD10/PSMD11/PSMD12/PSMD13/PSMD2/PSMD3/PSMD4…	88
GO:0032436	BP	GO:0032436	positive regulation of proteasomal ubiquitin-dependent protein catabolic process	50/7099	68/17913	1.40054e-08	2.88827e-07	2.00392e-07	AKT1/AURKA/BCAP31/CAV1/CLU/CSNK1A1/CSNK1D/CSNK1E/DAB2/DDRGK1/DNAJB2/DVL1/FAM122A/FBXO22/GBA/GCLC/GSK3A/GSK3B/HERPUD1/HSPA1A/HSPBP1/KEAP1/LRRK2/MAPK9/MDM2/NFE2L2/NKD2/NUB1/PIAS1/PLK1/PLK2/PLK3/PSEN1/PSMD10/RAD23A/RCHY1/SGTA/SMAD7/SOCS4/SOCS5/STUB1/SUMO2/TAF1/TRIB1/TRIB2/UBE2V2/UBQLN1/USP5/VCP/ZFAND2A	50
GO:0007093	BP	GO:0007093	mitotic cell cycle checkpoint	92/7099	147/17913	1.42277e-08	2.92443e-07	2.029e-07	ARID3A/ATF2/AURKA/BAX/BCL2L1/BRCA1/BRSK1/BTG2/BUB1/CARM1/CASP2/CCNB1/CCND1/CDK1/CDK2/CDK5RAP3/CDKN1B/CDT1/CHEK2/CNOT10/CNOT11/CNOT2/CNOT3/CNOT4/CNOT6/CNOT6L/CNOT7/CNOT8/CRADD/DLG1/DONSON/DUSP1/E2F4/E2F7/EP300/FBXO31/FOXN3/GADD45A/GIGYF2/HMGA2/HRAS/IK/KLHL22/MAD1L1/MAD2L1/MAD2L1BP/MAD2L2/MDM2/MDM4/MUC1/NABP1/NABP2/NAE1/NBN/PCBP4/PCNA/PLK1/PLK2/PLK3/PML/PPP1R10/PRCC/PRKDC/PRMT1/RINT1/RPA2/RPL24/RPL…	92
GO:0016073	BP	GO:0016073	snRNA metabolic process	55/7099	77/17913	1.49064e-08	3.05386e-07	2.1188e-07	CCNK/CCNT1/CCNT2/CDK7/CDK9/ELL/ELL2/GTF2A2/GTF2B/GTF2E1/GTF2E2/GTF2F2/INTS1/INTS10/INTS12/INTS6/INTS7/MEPCE/METTL16/NABP1/NABP2/NCBP1/PHAX/POLR2A/POLR2C/POLR2D/POLR2E/POLR2F/POLR2G/POLR2I/POLR2J/POLR2K/POLR2L/POU2F1/POU2F2/RPAP2/RPRD1A/RPRD1B/RPRD2/SNAPC1/SNAPC4/SNAPC5/SP1/SRRT/TAF11/TAF13/TAF5/TAF6/TAF8/TAF9/TBP/TUT1/USB1/USPL1/ZNF143	55
GO:0050821	BP	GO:0050821	protein stabilization	104/7099	171/17913	1.55664e-08	3.17495e-07	2.20281e-07	AAK1/ATF7IP/ATP1B1/ATP1B3/BAG2/BAG3/BAG5/CALR/CCT3/CCT4/CCT5/CCT6A/CCT7/CCT8/CDK7/CHEK2/CHP1/CLU/COG3/CREB1/CRTAP/CRYAB/DVL1/DVL3/EFNA1/EP300/FBXW7/FLNA/FLOT1/FLOT2/GAPDH/GNAQ/GOLGA7/GRN/GTPBP4/HCFC1/HIP1/HIP1R/HSP90AA1/HSP90AB1/HSPA1A/HSPD1/IFT46/LAMP1/LAMP2/MCM8/MDM4/MORC3/MSX1/MUL1/NAA15/NAA16/NCLN/NLK/OTUD3/PARK7/PDCD10/PER3/PFN1/PFN2/PHB/PHB2/PIM1/PIM2/PIN1/PINK1/PPARGC1A/PPIB/PRKCD/PRKRA/PT…	104
GO:0008631	BP	GO:0008631	intrinsic apoptotic signaling pathway in response to oxidative stress	34/7099	41/17913	1.56504e-08	3.17495e-07	2.20281e-07	AKT1/ARL6IP5/BAG5/CYP1B1/FBXW7/GPX1/GSKIP/HSPB1/HTRA2/JAK2/MAP3K5/MCL1/MELK/NFE2L2/NOL3/NONO/P4HB/PARK7/PARP1/PDCD10/PDK1/PINK1/PML/PRKCD/PRODH/SFPQ/SIRT1/SOD1/SOD2/STK24/STK25/TRAP1/UBQLN1/ZNF622	34
GO:0050434	BP	GO:0050434	positive regulation of viral transcription	34/7099	41/17913	1.56504e-08	3.17495e-07	2.20281e-07	CCNT1/CDK9/CHD1/CTDP1/DHX9/EP300/GTF2B/GTF2F2/JUN/MDFIC/NELFA/NELFB/NELFE/NUCKS1/POLR2A/POLR2C/POLR2D/POLR2E/POLR2F/POLR2G/POLR2I/POLR2J/POLR2K/POLR2L/RRP1B/RSF1/SMARCA4/SMARCB1/SNW1/SP1/SUPT4H1/SUPT5H/TAF11/ZNF639	34
GO:0006977	BP	GO:0006977	DNA damage response, signal transduction by p53 class mediator resulting in cell cycle arrest	43/7099	56/17913	1.6295e-08	3.29499e-07	2.2861e-07	ARID3A/AURKA/BAX/BTG2/CARM1/CASP2/CCNB1/CDK1/CDK2/CDKN1B/CHEK2/CNOT10/CNOT11/CNOT2/CNOT3/CNOT4/CNOT6/CNOT6L/CNOT7/CNOT8/CRADD/E2F4/E2F7/EP300/GADD45A/MDM2/MDM4/MUC1/PCBP4/PCNA/PLK2/PLK3/PML/PRMT1/RPL26/SFN/SOX4/TFDP1/TFDP2/TNKS1BP1/TP53/TRIAP1/ZNF385A	43
GO:0071375	BP	GO:0071375	cellular response to peptide hormone stimulus	165/7099	297/17913	1.64602e-08	3.3176e-07	2.30179e-07	ADCY3/ADCY6/ADCY9/AGTR1/AGTRAP/AHCYL1/AKT1/AKT2/AP3S1/APEX1/APPL1/APPL2/APRT/ATP2B1/ATP6AP1/ATP6V0A1/ATP6V0A2/ATP6V0C/ATP6V0D1/ATP6V0E1/ATP6V0E2/ATP6V1A/ATP6V1B1/ATP6V1B2/ATP6V1C2/ATP6V1D/ATP6V1E1/ATP6V1F/ATP6V1G2/BAIAP2L1/BRIP1/CA2/CAV1/CAV2/CCND3/CDC5L/CDC6/CDK4/CEACAM1/CFLAR/CPEB2/CPS1/CREB1/CRK/CSK/CYBA/DENND4C/EDN1/EEF2K/EIF4EBP1/ENPP1/ERRFI1/ESRRA/FBN1/FER/FOXO1/GCLC/GDF15/GJB2/GKAP1/GLP2R/…	165
GO:0051054	BP	GO:0051054	positive regulation of DNA metabolic process	129/7099	222/17913	1.71399e-08	3.44346e-07	2.38911e-07	ACD/ACTR2/AKT1/ANXA3/APBB1/ARRB2/ATAD5/ATF1/ATF7IP/ATR/BABAM1/BAX/BRCA1/BRCC3/CACYBP/CBX8/CCT3/CCT4/CCT5/CCT6A/CCT7/CCT8/CDK1/CDK2/CDT1/CEBPG/CLCF1/CST3/CTNNB1/DBF4B/DDX11/DHX36/DHX9/DKC1/DSCC1/DTX3L/E2F7/EGFR/ERCC1/ERCC6/EREG/EYA3/FBXO4/FGF2/FGFR4/FOXM1/FUS/GLI2/GREM1/HMBOX1/HMGB1/HNRNPA2B1/HNRNPD/HRAS/HSF1/HSP90AA1/HSP90AB1/IL6/INO80/JUN/KLF4/MAD2L2/MAP2K4/MAP2K7/MAP3K4/MAPK1/MAPK3/MECP2/MGMT/M…	129
GO:0008654	BP	GO:0008654	phospholipid biosynthetic process	143/7099	251/17913	1.72954e-08	3.46352e-07	2.40303e-07	ABHD3/ACHE/ACP6/ACSL3/AGK/AGPAT1/AGPAT2/AGPAT3/AGPAT4/AGPAT5/AJUBA/ARF1/ARF3/CAPN2/CDIPT/CEPT1/CHPT1/CPNE3/CRLS1/CSNK2A1/CSNK2A2/CSNK2B/DDHD2/DGKA/DGKE/DGKZ/DOLK/DOLPP1/DPM1/DPM2/FABP5/FADS1/FAR1/FDPS/FGF2/GNPAT/GPAA1/GPAM/GPD1L/HEXB/IDH1/IMPA1/INPP4A/INPP5E/INPP5K/INPPL1/ISYNA1/LIPH/LPCAT1/LPCAT2/LPCAT3/LPGAT1/LPIN2/MBOAT2/MBOAT7/MFSD2A/MTMR12/MTMR3/MTMR4/MTMR7/MVD/MVK/NUS1/OCRL/PCTP/PCYT1A/PCYT…	143
GO:0019882	BP	GO:0019882	antigen processing and presentation	128/7099	220/17913	1.7507e-08	3.4835e-07	2.41689e-07	ACTR10/ACTR1A/ACTR1B/AP1G1/AP1M1/AP1M2/AP1S1/AP1S3/AP2A1/AP2A2/AP2B1/AP2M1/AP2S1/AP3D1/ARF1/B2M/BCAP31/CALR/CANX/CAPZA2/CAPZB/CCR7/CD68/CENPE/CHUK/CLTA/CLTC/CTSD/CTSF/CTSH/CTSS/CYBA/DCTN1/DCTN2/DCTN3/DCTN4/DCTN5/DCTN6/DNM2/DYNC1H1/DYNC1LI2/DYNLL2/ERAP1/ERAP2/HFE/HLA-A/HLA-B/HLA-C/HLA-DMA/HLA-DMB/HLA-E/HLA-F/ICAM1/IDE/IFI30/IKBKG/ITGAV/ITGB5/KIF11/KIF22/KIF23/KIF2A/KIF5A/KLC1/LNPEP/MR1/NCF2/NOD1/O…	128
GO:0031669	BP	GO:0031669	cellular response to nutrient levels	128/7099	220/17913	1.7507e-08	3.4835e-07	2.41689e-07	AIFM1/AKR1C3/AMBRA1/ASNS/ATF3/ATF4/ATG14/ATP2B1/BECN1/BMPR2/BRIP1/CBL/CD68/CLEC16A/COL1A1/COMT/CPEB4/CYBA/CYP24A1/DAP/DSC2/EHMT2/EIF2AK2/EIF2AK3/EIF2S1/EIF4G1/FADS1/FAS/FBXO22/FNIP1/FOXA2/FOXA3/FOXO1/GAS2L1/GBA/GLUL/HFE/HIGD1A/HMOX1/HSF1/HSP90B1/HSPA5/HSPA8/ICAM1/IFI16/IL15/IMPACT/INHBB/JUN/KANK2/KIAA1324/KLF10/KPTN/LAMP2/LRRK2/MAP1LC3A/MAP1LC3B/MAP3K5/MAPK1/MAPK3/MAX/MDM2/MED1/MTMR3/MTOR/MYBBP1A…	128
GO:0006487	BP	GO:0006487	protein N-linked glycosylation	47/7099	63/17913	1.75686e-08	3.48463e-07	2.41767e-07	ALG1/ALG12/ALG13/ALG14/ALG2/ALG3/ALG5/ALG8/ALG9/ASGR1/B4GALT1/B4GALT7/DAD1/DDOST/DOLK/DOLPP1/DPAGT1/DPM1/DPM2/FUT8/GAL3ST1/GORASP1/KRTCAP2/LMAN1/MAGT1/MCFD2/MGAT4B/MGAT5/MPDU1/MVD/NUDT14/NUS1/OST4/OSTC/RPN1/RPN2/SRD5A3/ST3GAL1/STT3A/STT3B/SYVN1/TMEM165/TMEM258/TUSC3/UBE2G2/UBE2J1/VCP	47
GO:0071453	BP	GO:0071453	cellular response to oxygen levels	136/7099	237/17913	2.09301e-08	4.13818e-07	2.87111e-07	ACAA2/ADAM8/AIFM1/AJUBA/AKT1/ANKRD1/AQP1/ATF4/ATP6AP1/ATP6V0A2/ATP6V0D1/ATP6V1A/ATP7A/BACH1/BAD/BNIP3L/BRIP1/CAV1/CBL/CCDC115/CCNB1/CFLAR/CHCHD2/CPEB2/CPEB4/CREBBP/CUL2/DDAH1/EDN1/EEF2K/EGLN1/EGLN3/EGR1/EIF4EBP1/ENO1/EP300/FAM162A/FAS/FOXO1/FOXO3/GATA6/HIF1AN/HIGD1A/HILPDA/HIPK2/HMOX1/HP1BP3/HYOU1/ICAM1/IRAK1/LMNA/MALAT1/MDM2/MDM4/MGARP/MTOR/MYC/NAMPT/NDRG1/NFE2L2/NKX3-1/NOL3/NOTCH1/NPEPPS/P4HB/P…	136
GO:0071897	BP	GO:0071897	DNA biosynthetic process	114/7099	192/17913	2.21982e-08	4.36628e-07	3.02937e-07	ACD/ANKRD1/ARRB2/ATR/BMPR2/CCT3/CCT4/CCT5/CCT6A/CCT7/CCT8/CDKN2D/CHRAC1/CTNNB1/DCP2/DKC1/DNAJC2/DSCC1/DTL/DUSP1/FBXO4/FGF2/FGFR4/GJA1/GNL3L/GREM1/HMBOX1/HNRNPA2B1/HNRNPC/HNRNPD/HNRNPU/HSP90AA1/HSP90AB1/ISG15/KLF4/LIG1/LIG3/LIG4/LIN9/LOX/MAD2L2/MAP2K7/MAP3K4/MAPK1/MAPK3/MEN1/MYC/NAT10/NEK7/NHP2/NOP10/NPLOC4/PARM1/PARN/PARP10/PARP4/PCNA/PDGFB/PHB/PINX1/PKIB/PNKP/POLA1/POLA2/POLB/POLD1/POLD2/POLD4/P…	114
GO:1905897	BP	GO:1905897	regulation of response to endoplasmic reticulum stress	58/7099	83/17913	2.2224e-08	4.36628e-07	3.02937e-07	AGR2/ATF6B/BAX/BCAP31/BCL2L1/BCL2L11/BFAR/CAV1/CLU/COPS5/CREB3/DAB2IP/DDIT3/DERL2/DNAJC3/EDEM1/MMP24-AS1-EDEM2/EDEM2/EIF2AK3/ERLEC1/ERN1/ERP29/FICD/GRINA/HERPUD1/HSPA1A/HSPA5/HYOU1/LRRK2/MANF/NCK1/NCK2/NFE2L1/NFE2L2/OS9/PARK7/PMAIP1/PPP1R15A/PPP1R15B/PTPN1/PTPN2/RNF185/SERINC3/SGTA/SIRT1/SVIP/SYVN1/TMBIM6/TMEM33/TXNDC12/UBAC2/UBE2G2/UBE2J1/UBQLN1/USP25/WFS1/XBP1/YOD1	58
GO:0070997	BP	GO:0070997	neuron death	188/7099	347/17913	2.24769e-08	4.40208e-07	3.05421e-07	ABL1/ADAM8/ADNP/AIFM1/AIMP2/AKT1/AKT1S1/AKT2/ALKBH1/AMBRA1/AP2B1/APAF1/APP/ARRB1/ARRB2/ATF2/ATF4/ATP13A2/AXL/BACE1/BAD/BAG5/BAX/BCL2L1/BCL2L11/BID/BTBD10/BTG2/CAPN2/CASP2/CASP3/CASP8/CBL/CCL2/CCL5/CDC34/CDK5/CDK5R1/CEBPB/CHMP4A/CHMP4B/CHP1/CIT/CLCF1/CLN3/CLU/CPEB4/CREB1/CSF1/CTNNB1/CTSZ/CX3CL1/DAXX/DDIT3/DDIT4/DHCR24/DKK1/DNAJC5/DPYSL4/EFNB2/EGLN1/EGLN3/EGR1/EIF2S1/EIF4G1/ELK1/ERBB3/F2R/FADD/FAM1…	188
GO:0032481	BP	GO:0032481	positive regulation of type I interferon production	53/7099	74/17913	2.34279e-08	4.57396e-07	3.17346e-07	CHUK/CRCP/CREBBP/CTNNB1/DDX3X/DDX41/DDX58/DHX33/DHX36/DHX9/EP300/FLOT1/HMGB2/HSPD1/IFI16/IFIH1/IRAK1/IRF1/IRF5/IRF7/LRRFIP1/MAVS/MYD88/NFKB1/NFKB2/POLR2E/POLR2F/POLR2K/POLR2L/POLR3A/POLR3B/POLR3C/POLR3D/POLR3G/POLR3GL/POLR3H/POLR3K/PQBP1/PRKDC/PTPN11/RELA/RIOK3/RIPK2/RNF135/SETD2/STAT1/TBK1/TICAM1/TLR2/TLR3/XRCC5/XRCC6/ZCCHC3	53
GO:0043902	BP	GO:0043902	positive regulation of multi-organism process	108/7099	180/17913	2.35694e-08	4.5872e-07	3.18265e-07	ADAR/AGO2/ANKRD17/AURKA/BAD/BCL2L11/C1QBP/CACNA1H/CAV2/CCL5/CCNT1/CDK9/CFL1/CHD1/CHMP2B/CHMP4B/CNOT7/CTDP1/CYBA/DDB1/DDX3X/DDX60/DHX9/EP300/FMR1/GAPDH/GRN/GTF2B/GTF2F2/HSPA8/HYAL3/IFIT1/INHBA/INHBB/JUN/KPNA2/KPNA6/LARP1/LGALS1/LGALS9/LHFPL2/MAPK3/MDFIC/NELFA/NELFB/NELFE/NOD1/NR5A2/NUCKS1/OPTN/OSBP/OXTR/P2RY1/P4HB/PABPC1/PC/PDE12/PKN2/POLR2A/POLR2C/POLR2D/POLR2E/POLR2F/POLR2G/POLR2I/POLR2J/POLR2K/…	108
GO:0008637	BP	GO:0008637	apoptotic mitochondrial changes	77/7099	119/17913	2.624e-08	5.09105e-07	3.53222e-07	ACAA2/AIFM2/AKT1/ARRB2/ATF2/ATG3/ATP2A1/BAD/BAX/BCL2L1/BCL2L11/BID/BIK/BLOC1S2/BMF/CASP8/CHCHD10/CLU/EYA2/FAM162A/FIS1/FXN/GCLC/GCLM/GGCT/GPX1/GSK3A/GSK3B/HIGD1A/HIP1R/HK2/HSPA1A/IFI6/IFIT2/JUN/LMNA/MFF/MLLT11/MOAP1/MUL1/NAIF1/NDUFS1/NOL3/PDCD5/PIM2/PINK1/PLA2G6/PLAUR/PMAIP1/PPIF/PPP3CC/PPP3R1/PRELID1/PSMD10/PYCARD/RHOT1/SFN/SLC25A4/SLC25A5/SLC35F6/SOD2/TFDP1/TFDP2/THEM4/TIMM50/TMEM102/TMEM14A/TN…	77
GO:0046822	BP	GO:0046822	regulation of nucleocytoplasmic transport	67/7099	100/17913	2.68546e-08	5.19412e-07	3.60374e-07	AAAS/AKAP8L/BAG3/CAMK1/CDH1/CDK5/CHP1/CPSF6/CTDSPL2/DHX9/DMAP1/DNAJC27/ECT2/FERMT1/FLNA/GSK3B/HDAC3/HYAL2/IFI27/IL1B/IPO5/IWS1/JUP/KHDRBS1/MAPK1/MAPK14/MAVS/MDFIC/MDM2/NEDD4/NF1/NOLC1/NUP153/NUP54/NUP62/NUTF2/PARK7/PIK3R2/PKIG/PPM1A/PPP1CC/PPP1R12A/PRKACA/PRKCD/PSEN1/PTGS2/PTPN11/RAN/RBM22/RBM4/RIOK2/SETD2/SFN/SMAD3/SMO/SP100/SUPT6H/TARDBP/TCF7L2/TP53/TPR/TRIM28/TXN/UBR5/UHMK1/YWHAE/ZC3H12A	67
GO:0006890	BP	GO:0006890	retrograde vesicle-mediated transport, Golgi to ER	54/7099	76/17913	2.71194e-08	5.21296e-07	3.6168e-07	ARF3/ARF5/ARFGAP2/ARFGAP3/BNIP1/CENPE/COG3/COG4/COPA/COPB1/COPB2/COPE/COPG1/COPG2/COPZ1/COPZ2/GBF1/HTT/KDELR1/KDELR2/KDELR3/KIF11/KIF1C/KIF22/KIF23/KIF2A/KIF5A/KLC1/LMAN2/NAPA/NBAS/NSF/PICK1/PITPNB/RAB1A/RAB1B/RAB33B/RAB6A/RACGAP1/RER1/RINT1/SCFD1/SCYL1/SEC22B/STX18/SURF4/TMED10/TMED2/TMED3/TMED7/TMED9/TMEM115/USE1/UVRAG	54
GO:0031397	BP	GO:0031397	negative regulation of protein ubiquitination	54/7099	76/17913	2.71194e-08	5.21296e-07	3.6168e-07	ABL1/AKT1/ARRB1/ARRB2/BAG2/BAG5/CAV1/CDK5/CHP1/CRY1/DNAJA1/DTX3L/FBXO5/GCLC/GNL3L/GPS2/GTPBP4/HSPA1A/ISG15/IVNS1ABP/LIMK1/MAD2L1/MAD2L2/MTOR/N4BP1/NXN/OGT/OTUB1/PARK7/PARP10/PER2/PINX1/PLAA/PRKCE/PRKCG/PRMT3/PSEN1/RASD2/RPL5/RPS3/RPS7/SENP2/SMAD7/SOX4/SPOPL/TAF1/TNFAIP3/TRIM44/TRIP12/TSPO/U2AF2/UBR5/USP4/VPS28	54
GO:0043405	BP	GO:0043405	regulation of MAP kinase activity	176/7099	322/17913	2.72574e-08	5.22335e-07	3.62402e-07	ADAM8/ADAM9/ADORA2B/AGER/AJUBA/AKAP13/ARRB1/AVPI1/BIRC7/BMP2/C5/CAV1/CD24/CD81/CDK1/CDK12/CDK5RAP3/CRK/CRKL/CSK/CXCR4/DAB2IP/DAXX/DBNL/DKK1/DNAJA1/DUSP1/DUSP10/DUSP14/DUSP16/DUSP3/DUSP4/DUSP5/DUSP6/DUSP8/DVL2/DVL3/EDN1/EGFR/EIF2AK2/EPHB2/ERBB2/ERCC6/ERN1/ERP29/EZH2/F2R/FGF2/FRS2/FZD5/FZD8/GADD45A/GADD45B/GBA/GDF15/GPS1/GPS2/GSTP1/HIPK3/HMGCR/HRAS/HYAL2/IGF1R/IKBKG/IL1B/ILK/INPP5K/INSR/IRAK1/IRAK2…	176
GO:0042590	BP	GO:0042590	antigen processing and presentation of exogenous peptide antigen via MHC class I	55/7099	78/17913	3.10563e-08	5.93308e-07	4.11644e-07	B2M/CALR/CHUK/CYBA/HLA-A/HLA-B/HLA-C/HLA-E/HLA-F/IFI30/IKBKG/ITGAV/ITGB5/LNPEP/NCF2/PDIA3/PSMA2/PSMA5/PSMA6/PSMA7/PSMB1/PSMB10/PSMB2/PSMB3/PSMB4/PSMB5/PSMB6/PSMB7/PSMB8/PSMB9/PSMC1/PSMC3/PSMC4/PSMC5/PSMC6/PSMD1/PSMD10/PSMD11/PSMD12/PSMD13/PSMD2/PSMD3/PSMD4/PSMD5/PSMD6/PSMD7/PSMD8/PSMD9/PSME4/SEC22B/SNAP23/TAP1/TAP2/VAMP3/VAMP8	55
GO:0006446	BP	GO:0006446	regulation of translational initiation	50/7099	69/17913	3.1272e-08	5.93787e-07	4.11976e-07	AGO2/ALKBH1/ATF4/BANK1/CCL5/CDC123/DDX1/DDX3X/DNAJC3/EIF1/EIF1B/EIF2AK1/EIF2AK2/EIF2AK3/EIF2B2/EIF2S1/EIF3B/EIF3E/EIF3H/EIF3K/EIF4A2/EIF4B/EIF4EBP1/EIF4G1/EIF4G2/EIF5/EIF5B/FMR1/HABP4/HSPB1/IMPACT/KHDRBS1/LARP1/MTOR/NCBP1/NCK1/NCK2/NPM1/PPP1CA/PPP1R15A/PPP1R15B/RBM4/RPL13A/RPS6KB1/RXRA/TPR/UHMK1/YTHDF1/YTHDF2/YTHDF3	50
GO:0031146	BP	GO:0031146	SCF-dependent proteasomal ubiquitin-dependent protein catabolic process	50/7099	69/17913	3.1272e-08	5.93787e-07	4.11976e-07	FBXL17/FBXL18/FBXL2/FBXL3/FBXL5/FBXL7/FBXO31/FBXO33/FBXO38/FBXO4/FBXO6/FBXO9/FBXW11/FBXW5/FBXW7/PSMA2/PSMA5/PSMA6/PSMA7/PSMB1/PSMB10/PSMB2/PSMB3/PSMB4/PSMB5/PSMB6/PSMB7/PSMB8/PSMB9/PSMC1/PSMC3/PSMC4/PSMC5/PSMC6/PSMD1/PSMD10/PSMD11/PSMD12/PSMD13/PSMD2/PSMD3/PSMD4/PSMD5/PSMD6/PSMD7/PSMD8/PSMD9/PSME4/SKP1/WWTR1	50
GO:0032869	BP	GO:0032869	cellular response to insulin stimulus	116/7099	197/17913	3.21718e-08	6.09014e-07	4.22541e-07	AKT1/AKT2/AP3S1/APPL1/APPL2/APRT/ATP2B1/ATP6AP1/ATP6V0A1/ATP6V0A2/ATP6V0C/ATP6V0D1/ATP6V0E1/ATP6V0E2/ATP6V1A/ATP6V1B1/ATP6V1B2/ATP6V1C2/ATP6V1D/ATP6V1E1/ATP6V1F/ATP6V1G2/BAIAP2L1/CAV2/CCND3/CDK4/CEACAM1/CFLAR/CPEB2/DENND4C/EEF2K/EIF4EBP1/ENPP1/ERRFI1/ESRRA/FER/FOXO1/GCLC/GKAP1/GNAI2/GOT1/GRB10/GRB2/GSK3A/GSTP1/HDAC5/HDAC9/IDE/IGF1R/IGFBP1/IL1B/INHBB/INPP5K/INSR/IRS2/KANK1/KAT2B/MYO1C/MYO5A/NCK1/N…	116
GO:0000302	BP	GO:0000302	response to reactive oxygen species	132/7099	230/17913	3.32275e-08	6.27094e-07	4.35085e-07	ABL1/ADA/ADAM9/ADPRHL2/AIFM1/AKR1C3/AKT1/ANKZF1/APEX1/APTX/AQP1/AREG/ATP7A/AXL/BAD/BECN1/CAPN2/CASP3/CAT/CBX8/CCR7/CDK1/CDK2/CFLAR/CHUK/COL1A1/CRK/CRYAB/CST3/CYP1B1/DHFR/DNM2/DUSP1/ECT2/EDN1/EGFR/EGLN1/ERCC6/ERCC6L2/ETS1/EZH2/FER/FOS/FOSL1/FOXO1/FOXO3/FXN/GCH1/GPX1/GSTP1/HMOX1/HNRNPD/HSF1/HYAL2/IL6/IMPACT/JUN/KDM6B/KLF2/KLF4/KPNA4/LRRK2/MAP1LC3A/MAP3K5/MAPK1/MAPK3/MAPK9/MB/MDM2/MTR/NET1/NFE2L2/NQ…	132
GO:0032092	BP	GO:0032092	positive regulation of protein binding	63/7099	93/17913	3.66449e-08	6.87423e-07	4.76941e-07	ABL1/ADD1/ADD2/AKTIP/AMFR/ANXA2/APP/ARF6/ARRB1/B2M/BAMBI/BMP2/CAPRIN2/CAV1/CDK5/CRBN/DTX3L/EP300/EPB41/EPB41L5/FKBP1A/FLOT1/GNL3L/GSK3B/HERPUD1/HFE/HIP1R/HIPK2/HOXA3/HSF1/HSP90AB1/LGALS3/LRP1/LRRK2/MAPRE1/MARK3/MEN1/MFNG/NMD3/PARK7/PIN1/PKD1/PLCL2/PLK2/PLXND1/PPP2CA/PSEN1/RALB/RAN/RAPGEF2/RIPK2/SPPL3/STK3/SYAP1/TAF1/TCF7L2/TICAM1/TIRAP/TRAF2/TRAF4/TRIB3/USP33/VTN	63
GO:0046364	BP	GO:0046364	monosaccharide biosynthetic process	63/7099	93/17913	3.66449e-08	6.87423e-07	4.76941e-07	AKR1B1/ALDOA/ALDOC/ARPP19/ATF3/ATF4/CLK2/CRTC2/CRY1/DDB1/ENO1/ENO2/EP300/FOXK1/FOXK2/FOXO1/G6PC3/G6PD/GAPDH/GAPDHS/GOT1/GOT2/GPI/KAT2A/KAT2B/MAEA/MDH1/MDH2/MST1/NLN/NR1D1/OGT/PC/PCK1/PCK2/PDK2/PER2/PGAM1/PGAM2/PGD/PGK1/PGM1/PGP/PPARA/PPARGC1A/PTPN2/RANBP2/RBP4/SESN2/SIK1/SIRT1/SLC25A1/SLC25A10/SLC25A11/SLC25A12/SLC25A13/SLC35B4/SOGA1/SORD/TALDO1/TKT/TPI1/WDR5	63
GO:0009166	BP	GO:0009166	nucleotide catabolic process	102/7099	169/17913	3.73841e-08	6.99184e-07	4.85101e-07	AAAS/ACAT1/ACOT7/ADA/ADPGK/ALDOA/ALDOC/BPGM/CNP/DCTPP1/DDIT4/DHTKD1/DNPH1/ECD/EIF6/ENO1/ENO2/ENO4/ESRRB/FOXK1/FOXK2/GALK1/GAPDH/GAPDHS/GPI/GPX1/HINT1/HK1/HK2/HPRT1/INSR/ITPA/JMJD8/MLYCD/NCOR1/NT5C/NT5E/NT5M/NTHL1/NUDT1/NUDT15/NUDT16/NUDT18/NUDT9/NUP133/NUP153/NUP160/NUP188/NUP210/NUP35/NUP50/NUP54/NUP62/NUP85/NUP93/NUP98/OGDH/OGG1/OGT/PDE10A/PDE2A/PDE4A/PDE4B/PDE4D/PDE8A/PDE8B/PDE9A/PFKFB2/PFKFB3…	102
GO:0045088	BP	GO:0045088	regulation of innate immune response	230/7099	440/17913	3.78461e-08	7.05705e-07	4.89626e-07	ABCE1/ADAM8/ADAR/ALPK1/ANKRD17/AP1G1/APPL1/APPL2/ARRB2/BCL10/BIRC2/BIRC3/C1QBP/CACTIN/CARD11/CARD9/CASP8/CAV1/CCL5/CD160/CDC37/CEACAM1/CHUK/CLEC4E/CNOT7/CNPY3/COCH/CREBBP/CRK/CTSB/CTSK/CTSS/CYBA/CYLD/DAB2IP/DDX58/DDX60/DHX9/DUSP10/EP300/EPG5/ERAP1/EREG/FADD/FBXW11/FGA/FLOT1/GPS2/GRAMD4/GRN/HEXIM1/HLA-E/HLA-F/HMGB1/HRAS/HSP90AB1/HSP90B1/HSPA1A/HSPD1/IFI16/IFIH1/IFNAR2/IFNGR2/IKBKG/IL12A/IRAK1/IRAK…	230
GO:0009755	BP	GO:0009755	hormone-mediated signaling pathway	125/7099	216/17913	3.94493e-08	7.33403e-07	5.08843e-07	ABHD2/ACSL1/ADIPOR2/AKAP13/APPL1/APPL2/AR/ARID1A/ARNTL/ARRB2/AXIN1/BRCA1/CALCOCO1/CALR/CARM1/CBFB/CDK7/CLOCK/CNOT2/CREBRF/CRY1/CRY2/CSNK2B/CTNNB1/DAB2/DAXX/DDRGK1/DDX17/DDX5/DDX54/EP300/ESRRA/ESRRB/FHL2/FKBP4/FOXP1/GPAM/HDAC1/JAK2/KANK2/KAT5/KCTD6/KDM3A/KDM5D/LANCL2/LATS1/LATS2/LBH/MED1/NCOA1/NCOA3/NCOA6/NCOR1/NCOR2/NEDD4/NKX3-1/NR1D1/NR1D2/NR1H2/NR2C1/NR2C2/NR2F1/NR2F2/NR2F6/NR3C1/NR4A1/NR4A2/NR…	125
GO:0034340	BP	GO:0034340	response to type I interferon	64/7099	95/17913	3.97091e-08	7.36037e-07	5.1067e-07	ABCE1/ADAR/BST2/CACTIN/CDC37/CNOT7/EGR1/FADD/GBP2/HLA-A/HLA-B/HLA-C/HLA-E/HLA-F/HSP90AB1/IFI27/IFI35/IFI6/IFIT1/IFIT2/IFIT3/IFITM1/IFITM2/IFITM3/IFNAR1/IFNAR2/IP6K2/IRAK1/IRF1/IRF2/IRF5/IRF7/IRF9/ISG15/ISG20/JAK1/LSM14A/MAVS/MUL1/MX1/MYD88/NLRC5/OAS1/OAS3/OASL/PSMB8/PTPN1/PTPN11/PTPN2/PTPN6/RNASEL/SAMHD1/SCRIB/SETD2/SHMT2/SP100/STAT1/STAT2/TBK1/TREX1/TRIM56/TYK2/UBE2K/USP18	64
GO:0034329	BP	GO:0034329	cell junction assembly	124/7099	214/17913	4.0357e-08	7.45826e-07	5.17462e-07	ABL1/ACE2/ACTB/ACTG1/ACTN1/ACTN4/AJUBA/ARHGEF7/ARL2/BCAS3/CAMSAP3/CAV1/CBFB/CD151/CD9/CLASP1/CLASP2/CNTNAP1/COL16A1/CORO1C/CTNNA1/CTNNB1/CTTN/DAPK3/DLG1/DLG5/DUSP22/DUSP3/ECT2/EFNA5/EPB41L5/EPHA2/F11R/FBLIM1/FERMT2/FLCN/FLNA/FLNC/FLOT1/FMN1/FN1/FSCN1/FZD5/GJA1/GJB2/GJC1/GNPAT/GPM6B/GREM1/HEG1/HIPK1/ILK/ITGA2/ITGA6/ITGB1BP1/ITGB4/JUP/LAMA3/LAMA5/LAMC1/LAMC2/LIMS1/LRP1/MAP4K4/MPP5/MTDH/MYO1C/NPHP4/…	124
GO:0060828	BP	GO:0060828	regulation of canonical Wnt signaling pathway	148/7099	264/17913	4.08435e-08	7.52584e-07	5.22151e-07	AMER1/ARNTL/AXIN1/AXIN2/BAMBI/BICC1/BMP2/CAPRIN2/CAV1/CCNY/CDH2/CHD8/COL1A1/CSNK1A1/CSNK1D/CTDNEP1/CTNNB1/CUL3/CYLD/DAB2/DAB2IP/DAPK3/DDIT3/DDX3X/DKK1/DVL1/DVL2/DVL3/EGFR/EGR1/FERMT1/FOXO1/FOXO3/FUZ/FZD6/G3BP1/GID8/GNAQ/GREM1/GSK3A/GSK3B/GSKIP/HDAC1/HECW1/IFT20/IGFBP1/IGFBP2/IGFBP4/IGFBP6/ILK/JRK/JUP/KANK1/KREMEN1/LATS1/LATS2/LGR4/LRP4/LRRK2/MAD2L2/MAPK14/MCC/MKS1/MLLT3/NFKB1/NKD2/NPHP4/NRARP/PFD…	148
GO:0060070	BP	GO:0060070	canonical Wnt signaling pathway	170/7099	311/17913	4.64479e-08	8.53326e-07	5.92046e-07	AMER1/ARNTL/AXIN1/AXIN2/BAMBI/BCL9/BCL9L/BICC1/BMP2/CAPRIN2/CAV1/CCNY/CDH2/CHD8/COL1A1/CSNK1A1/CSNK1D/CSNK1E/CTDNEP1/CTNNB1/CUL3/CYLD/DAB2/DAB2IP/DAPK3/DDIT3/DDX3X/DIXDC1/DKK1/DVL1/DVL2/DVL3/EGFR/EGR1/FERMT1/FOXO1/FOXO3/FUZ/FZD2/FZD3/FZD5/FZD6/FZD8/G3BP1/GATA3/GID8/GNAQ/GREM1/GSK3A/GSK3B/GSKIP/HDAC1/HECW1/IFT20/IGFBP1/IGFBP2/IGFBP4/IGFBP6/ILK/JRK/JUP/KANK1/KDM6A/KLF4/KREMEN1/LATS1/LATS2/LGR4/LRP4…	170
GO:1903321	BP	GO:1903321	negative regulation of protein modification by small protein conjugation or removal	59/7099	86/17913	4.87589e-08	8.88622e-07	6.16535e-07	ABL1/AKT1/ARRB1/ARRB2/BAG2/BAG5/CAV1/CDK5/CHP1/CRY1/CTNNB1/DNAJA1/DTX3L/FBXO5/GCLC/GNL3L/GPS2/GTPBP4/HMG20A/HMG20B/HSPA1A/ISG15/IVNS1ABP/LIMK1/MAD2L1/MAD2L2/MTOR/N4BP1/NXN/OGT/OTUB1/PARK7/PARP10/PER2/PINX1/PLAA/PRKCE/PRKCG/PRMT3/PSEN1/RASD2/RELA/RPL5/RPS3/RPS7/SENP2/SMAD7/SOX4/SPOPL/TAF1/TNFAIP3/TRIM21/TRIM44/TRIP12/TSPO/U2AF2/UBR5/USP4/VPS28	59
GO:0016239	BP	GO:0016239	positive regulation of macroautophagy	48/7099	66/17913	4.88215e-08	8.88622e-07	6.16535e-07	ADRB2/BAG3/BECN1/BNIP3L/C9orf72/CALCOCO2/CDC37/CLEC16A/EPM2A/GNAI3/HMOX1/HSPB8/HTT/IKBKG/KIAA1324/LARP1/MAPK3/MFN2/NOD1/OPTN/PAFAH1B2/PIM2/PINK1/PIP4K2A/PIP4K2B/PRKAA2/RAB12/RAB3GAP1/RALB/RIPK2/SCOC/SESN2/SH3GLB1/SIRT1/SMURF1/SPTLC1/SPTLC2/SUPT5H/TBK1/TOMM7/TRIM13/TSC1/TSC2/ULK1/UVRAG/VPS13C/VPS13D/WAC	48
GO:0070498	BP	GO:0070498	interleukin-1-mediated signaling pathway	67/7099	101/17913	4.89416e-08	8.88622e-07	6.16535e-07	CHUK/EGR1/FBXW11/IKBKG/IL1A/IL1B/IL1R1/IL6/IRAK1/IRAK2/MAP3K8/MAPK3/MYD88/NFKB1/NFKBIA/NOD1/OTUD4/PELI1/PELI3/PSMA2/PSMA5/PSMA6/PSMA7/PSMB1/PSMB10/PSMB2/PSMB3/PSMB4/PSMB5/PSMB6/PSMB7/PSMB8/PSMB9/PSMC1/PSMC3/PSMC4/PSMC5/PSMC6/PSMD1/PSMD10/PSMD11/PSMD12/PSMD13/PSMD2/PSMD3/PSMD4/PSMD5/PSMD6/PSMD7/PSMD8/PSMD9/PSME4/RELA/RIPK2/RPS6KA5/SKP1/TAB2/TAB3/TNIP2/TOLLIP/TRAF6/UBA52/UBB/UBC/UBE2N/VRK2/ZNF675	67
GO:1905269	BP	GO:1905269	positive regulation of chromatin organization	67/7099	101/17913	4.89416e-08	8.88622e-07	6.16535e-07	AKAP8L/ARRB1/ATF7IP/AUTS2/BCL6/BRCA1/BRD4/BRD7/CCNB1/CDK9/CTBP1/CTNNB1/EED/FMR1/GATA3/IL1B/ING2/JARID2/JDP2/KAT2A/KDM1A/LIF/LMNA/LRRK2/MAPK3/MECP2/MIER1/MORC2/MTF2/MUC1/NAP1L2/NELFE/NIPBL/NOS1/OGT/PAF1/PAX7/PAXBP1/PAXIP1/PHF1/PHF19/PINK1/PPARGC1A/PPHLN1/PRKD2/RIF1/RNF20/RNF40/RPS6KA5/RUVBL2/SART3/SETDB1/SIN3A/SIRT1/SIRT6/SMAD4/SMARCB1/SNW1/SREBF1/TP53/TPR/TRIM28/UBE2N/VEGFA/WBP2/WDR61/ZBTB7B	67
GO:0002479	BP	GO:0002479	antigen processing and presentation of exogenous peptide antigen via MHC class I, TAP-dependent	53/7099	75/17913	4.9087e-08	8.88622e-07	6.16535e-07	B2M/CALR/CHUK/CYBA/HLA-A/HLA-B/HLA-C/HLA-E/HLA-F/IKBKG/ITGAV/ITGB5/NCF2/PDIA3/PSMA2/PSMA5/PSMA6/PSMA7/PSMB1/PSMB10/PSMB2/PSMB3/PSMB4/PSMB5/PSMB6/PSMB7/PSMB8/PSMB9/PSMC1/PSMC3/PSMC4/PSMC5/PSMC6/PSMD1/PSMD10/PSMD11/PSMD12/PSMD13/PSMD2/PSMD3/PSMD4/PSMD5/PSMD6/PSMD7/PSMD8/PSMD9/PSME4/SEC22B/SNAP23/TAP1/TAP2/VAMP3/VAMP8	53
GO:0016051	BP	GO:0016051	carbohydrate biosynthetic process	114/7099	194/17913	4.92252e-08	8.88622e-07	6.16535e-07	AGL/AKR1B1/AKT1/AKT2/ALDOA/ALDOC/AP2A1/ARPP19/ATF3/ATF4/B3GNT2/B3GNT4/B4GALT1/B4GALT5/CHST11/CHST12/CLK2/CLTC/CRTC2/CRY1/CSGALNACT1/CSGALNACT2/DDB1/DYRK2/ENO1/ENO2/ENPP1/EP300/ESRRB/EXT1/EXT2/FOXK1/FOXK2/FOXO1/FUT8/G6PC3/G6PD/GAPDH/GAPDHS/GBE1/GOT1/GOT2/GPI/GSK3A/GSK3B/GYG2/HAS2/HAS3/HRH1/IMPA1/IMPA2/IMPAD1/INPP5K/INSR/IRS2/ISYNA1/KAT2A/KAT2B/MAEA/MDH1/MDH2/MPDU1/MST1/MTOR/NANS/NDST1/NFKB1/NLN/NR…	114
GO:0071902	BP	GO:0071902	positive regulation of protein serine/threonine kinase activity	175/7099	322/17913	5.09925e-08	9.17864e-07	6.36824e-07	ACSL1/ADAM8/ADAM9/ADORA2B/ADRB2/AGER/AJUBA/AKAP13/AKT1/ARRB1/AVPI1/BIRC7/BMP2/C5/CAB39/CALM1/CALM2/CALM3/CAMK1/CCNB1/CCND1/CCND3/CCNK/CCNT1/CCNT2/CCNY/CD24/CD81/CDC6/CDK1/CDK5R1/CDKN1B/CKS1B/CKS2/CRK/CRKL/CSK/CXCR4/DAB2IP/DAXX/DAZAP2/DBF4/DBF4B/DBNL/DDX3X/DKK1/DUSP5/DUSP6/DVL2/DVL3/EDN1/EGFR/EIF2AK2/ERBB2/ERCC6/ERN1/ERP29/ETAA1/EZH2/F2R/FGF2/FRS2/FZD5/FZD8/GADD45A/GADD45B/GDF15/HIGD1A/HMGA2/HRAS/…	175
GO:0006261	BP	GO:0006261	DNA-dependent DNA replication	82/7099	130/17913	5.15791e-08	9.25749e-07	6.42294e-07	ATAD5/BAZ1A/BCL6/BOD1L1/BRCA2/CCNE2/CDC34/CDC6/CDK2/CDK2AP1/CDK9/CDT1/CHEK2/DBF4B/DDX11/DNAJA3/DONSON/DSCC1/E2F7/ETAA1/FBXO5/FBXW7/FEN1/GINS1/GINS2/GINS3/GINS4/HELB/HMGA1/INO80/LIG3/LRWD1/MCM2/MCM3/MCM4/MCM5/MCM6/MCM7/MCM9/MCMBP/MGME1/NBN/NUCKS1/ORC2/ORC4/PCNA/PNKP/POLA1/POLA2/POLB/POLD1/POLD2/POLD4/POLE/POLE3/POLE4/POLG2/PRIM1/PURA/RAD51/REV3L/RFC3/RFC5/RPA1/RPA2/RPA3/RRM2B/SAMHD1/SENP2/SLBP/SMC…	82
GO:0031056	BP	GO:0031056	regulation of histone modification	86/7099	138/17913	5.53654e-08	9.9085e-07	6.87462e-07	AKAP8L/ARRB1/AUTS2/BCL6/BCOR/BRCA1/BRD4/BRD7/CCNB1/CDK9/CHEK1/CTBP1/CTNNB1/EED/EID1/FLCN/FMR1/GATA3/IL1B/ING2/IWS1/JARID2/JDP2/KAT2A/KDM1A/KDM3A/KDM4C/KDM5A/LIF/LMNA/LRRK2/MAPK3/MECP2/MLLT6/MTF2/MTHFR/MUC1/NAP1L2/NELFE/NIPBL/NOC2L/NOS1/NSD1/OGT/OTUB1/PAF1/PAX7/PAXBP1/PAXIP1/PHF1/PHF19/PINK1/PPARGC1A/PRKD2/RIF1/RNF20/RNF40/RPS6KA5/RUVBL2/SART3/SET/SETD5/SETD7/SIN3A/SIRT1/SKI/SMAD4/SMARCB1/SNW1/SRE…	86
GO:1900034	BP	GO:1900034	regulation of cellular response to heat	55/7099	79/17913	6.28134e-08	1.12092e-06	7.77707e-07	AAAS/AKT1S1/ATR/BAG1/BAG2/BAG3/BAG4/BAG5/CAMK2G/CREBBP/CRYAB/DNAJB1/DNAJC2/DNAJC7/EP300/FKBP4/GSK3B/HSBP1/HSF1/HSP90AA1/HSP90AB1/HSPA1A/HSPA1L/HSPA8/HSPB8/HSPH1/IER5/MAPK1/MAPK3/MAPKAPK2/MLST8/MTOR/NUP133/NUP153/NUP160/NUP188/NUP210/NUP35/NUP50/NUP54/NUP62/NUP85/NUP93/NUP98/POM121/POM121C/RAE1/RANBP2/RPA1/RPA2/RPA3/SEC13/SIRT1/TPR/YWHAE	55
GO:0007041	BP	GO:0007041	lysosomal transport	63/7099	94/17913	6.82053e-08	1.20677e-06	8.37268e-07	ADRB2/AKTIP/ANKFY1/AP1G1/AP3M1/ARF1/ARSB/ATG14/BIN1/C9orf72/CHMP2B/CHMP5/CLU/DENND3/DTX3L/EHD3/EPG5/GCC2/GNPTAB/GRN/HGSNAT/HMGXB4/HOOK3/HSPA1A/HSPA8/KIF13A/LAMP1/LAMP2/LRP1/LRRK2/LYST/M6PR/MGRN1/NAGPA/NEDD4/PCSK9/PINK1/PSAP/RAB12/RAB7A/RHOB/SCARB2/SCYL2/SNX16/SNX27/SORL1/SORT1/SPTBN5/STX8/TRAK1/TRAK2/USE1/VAMP7/VCP/VPS18/VPS33A/VPS35/VPS39/VPS41/VPS51/VPS52/VPS53/ZFYVE16	63
GO:1990823	BP	GO:1990823	response to leukemia inhibitory factor	63/7099	94/17913	6.82053e-08	1.20677e-06	8.37268e-07	ADAM23/ARID5B/B3GNT2/BCAT2/BCLAF1/CACYBP/CREB1/EED/EIF4A2/EPS8/GCLM/GFPT2/GLDC/GNPNAT1/HK2/HNRNPU/ICAM1/JARID2/KDM3A/KDM5B/KLF4/KLF5/MAT2A/MRAS/MRPL15/MSC/MTF2/MYBL2/MYNN/NCL/NFYB/NR5A2/NRP2/PADI2/PARP16/PCOLCE2/PDCD10/PFKP/PIGA/PML/PMM1/RFX2/RIF1/RNMT/SBNO2/SIRT1/SLC25A5/SMAD7/SMARCA5/SOCS3/SPOCK2/SPRY2/SRM/SRSF7/TEX14/TFRC/TLE4/TRIM25/TWISTNB/VEGFC/WDR35/XBP1/XRCC5	63
GO:1990830	BP	GO:1990830	cellular response to leukemia inhibitory factor	63/7099	94/17913	6.82053e-08	1.20677e-06	8.37268e-07	ADAM23/ARID5B/B3GNT2/BCAT2/BCLAF1/CACYBP/CREB1/EED/EIF4A2/EPS8/GCLM/GFPT2/GLDC/GNPNAT1/HK2/HNRNPU/ICAM1/JARID2/KDM3A/KDM5B/KLF4/KLF5/MAT2A/MRAS/MRPL15/MSC/MTF2/MYBL2/MYNN/NCL/NFYB/NR5A2/NRP2/PADI2/PARP16/PCOLCE2/PDCD10/PFKP/PIGA/PML/PMM1/RFX2/RIF1/RNMT/SBNO2/SIRT1/SLC25A5/SMAD7/SMARCA5/SOCS3/SPOCK2/SPRY2/SRM/SRSF7/TEX14/TFRC/TLE4/TRIM25/TWISTNB/VEGFC/WDR35/XBP1/XRCC5	63
GO:0010822	BP	GO:0010822	positive regulation of mitochondrion organization	74/7099	115/17913	6.87235e-08	1.21249e-06	8.4124e-07	ABLIM3/ARIH2/ATG13/BAD/BAX/BCL2L11/BID/BIK/BMF/CASP8/CDC37/CHCHD10/CSNK2A2/DDHD2/FAM162A/FBXO7/FBXW7/FIS1/FZD5/GBA/GSK3A/GSK3B/HIP1R/HK2/HSPA1L/HTRA2/HTT/LEPROT/MFF/MFN2/MGARP/MLLT11/MOAP1/MUL1/NPEPPS/OPTN/PARK7/PDCD5/PINK1/PLA2G6/PLAUR/PLD6/PMAIP1/PPARGC1A/PPIF/PPP3CC/PPP3R1/PRKAA1/PYCARD/RHOU/RNF31/SAE1/SFN/SH3GLB1/SMURF1/SREBF2/STOML2/TFDP1/TFDP2/TNFSF10/TOMM7/TP53/TP53BP2/TP63/UBE2D3/UBE2L3/U…	74
GO:0043624	BP	GO:0043624	cellular protein complex disassembly	114/7099	195/17913	7.25082e-08	1.27565e-06	8.85062e-07	ADD1/ADD2/APEH/ASPH/AURKAIP1/AVIL/C12orf65/CAPG/CCSAP/CFL1/CFL2/CKAP2/CLASP1/CLASP2/DAP3/DSTN/EIF5A/EIF5AL1/EPS8/ERAL1/ETF1/GADD45GIP1/GSN/HSPA8/JMJD4/KATNB1/KIF2A/MAP1B/MAP6D1/MICAL1/MICAL2/MICAL3/MID1/MRPL11/MRPL12/MRPL14/MRPL15/MRPL17/MRPL18/MRPL19/MRPL2/MRPL20/MRPL21/MRPL23/MRPL24/MRPL27/MRPL28/MRPL3/MRPL30/MRPL33/MRPL34/MRPL35/MRPL36/MRPL37/MRPL38/MRPL39/MRPL40/MRPL41/MRPL42/MRPL43/MRPL44/MR…	114
GO:0036498	BP	GO:0036498	IRE1-mediated unfolded protein response	46/7099	63/17913	7.60906e-08	1.33491e-06	9.26173e-07	ACADVL/ADD1/AGR2/ATP6V0D1/BAX/BCL2L11/BFAR/COPS5/CTDSP2/DAB2IP/DCTN1/DDX11/DNAJB11/DNAJC3/EDEM1/ERN1/EXTL3/FICD/GFPT1/GOSR2/GSK3A/HDGF/HSPA5/HYOU1/KDELR3/KLHDC3/LMNA/PARP16/PDIA6/PPP2R5B/PREB/PTPN1/SEC31A/SERP1/SHC1/SRPRB/SSR1/SYVN1/TLN1/TMEM33/TPP1/TSPYL2/WFS1/XBP1/YIF1A/ZBTB17	46
GO:2000116	BP	GO:2000116	regulation of cysteine-type endopeptidase activity	127/7099	222/17913	7.73623e-08	1.35301e-06	9.38732e-07	ACER2/AIFM1/AKT1/ALOX12/APAF1/AQP1/ARL6IP1/ARL6IP5/ARRB1/ARRB2/ASPH/BAD/BAX/BCAP31/BCL10/BCL2L11/BCL2L13/BIRC2/BIRC3/CASP8/CASP8AP2/CAST/CD44/CDKN2D/CFLAR/CRYAB/CSNK2A1/CTSD/CTSH/CYCS/CYFIP2/DAP/DDX3X/DHCR24/DIABLO/EGLN3/EIF2AK3/F2R/F3/FADD/FAM162A/FAS/FIS1/FNIP1/GPX1/GRAMD4/GSN/HERPUD1/HIP1/HIP1R/HMGB1/HSF1/HSPD1/HSPE1/HTRA2/IFI16/IFI6/IGBP1/JAK2/KLF4/LAMP3/LAMTOR5/LGALS9/MAP3K5/MDM2/MGMT/MICAL1…	127
GO:0009301	BP	GO:0009301	snRNA transcription	51/7099	72/17913	7.75569e-08	1.35301e-06	9.38732e-07	CCNK/CCNT1/CCNT2/CDK7/CDK9/ELL/ELL2/GTF2A2/GTF2B/GTF2E1/GTF2E2/GTF2F2/INTS1/INTS10/INTS12/INTS6/INTS7/NABP1/NABP2/NCBP1/PHAX/POLR2A/POLR2C/POLR2D/POLR2E/POLR2F/POLR2G/POLR2I/POLR2J/POLR2K/POLR2L/POU2F1/POU2F2/RPAP2/RPRD1A/RPRD1B/RPRD2/SNAPC1/SNAPC4/SNAPC5/SP1/SRRT/TAF11/TAF13/TAF5/TAF6/TAF8/TAF9/TBP/USPL1/ZNF143	51
GO:0036294	BP	GO:0036294	cellular response to decreased oxygen levels	126/7099	220/17913	7.94688e-08	1.38249e-06	9.59187e-07	ACAA2/ADAM8/AIFM1/AJUBA/AKT1/ANKRD1/AQP1/ATF4/ATP7A/BACH1/BAD/BNIP3L/BRIP1/CBL/CCNB1/CFLAR/CHCHD2/CPEB2/CPEB4/CREBBP/CUL2/DDAH1/EDN1/EEF2K/EGLN1/EGLN3/EGR1/EIF4EBP1/ENO1/EP300/FAM162A/FOXO3/GATA6/HIF1AN/HIGD1A/HILPDA/HIPK2/HMOX1/HP1BP3/HYOU1/ICAM1/IRAK1/LMNA/MALAT1/MDM2/MDM4/MGARP/MTOR/MYC/NAMPT/NDRG1/NFE2L2/NKX3-1/NOL3/NOTCH1/NPEPPS/P4HB/PCK1/PDK1/PDK3/PGK1/PHB2/PICK1/PINK1/PLK3/PMAIP1/PPARD/PPA…	126
GO:1901292	BP	GO:1901292	nucleoside phosphate catabolic process	104/7099	175/17913	8.48689e-08	1.47232e-06	1.02151e-06	AAAS/ACAT1/ACOT7/ADA/ADPGK/ALDOA/ALDOC/BPGM/CNP/DCTPP1/DDIT4/DHTKD1/DNPH1/ECD/EIF6/ENO1/ENO2/ENO4/ENPP1/ESRRB/FOXK1/FOXK2/GALK1/GAPDH/GAPDHS/GPI/GPX1/HINT1/HK1/HK2/HPRT1/INSR/ITPA/JMJD8/MLYCD/NCOR1/NT5C/NT5E/NT5M/NTHL1/NUDT1/NUDT15/NUDT16/NUDT18/NUDT5/NUDT9/NUP133/NUP153/NUP160/NUP188/NUP210/NUP35/NUP50/NUP54/NUP62/NUP85/NUP93/NUP98/OGDH/OGG1/OGT/PDE10A/PDE2A/PDE4A/PDE4B/PDE4D/PDE8A/PDE8B/PDE9A/P…	104
GO:1901532	BP	GO:1901532	regulation of hematopoietic progenitor cell differentiation	58/7099	85/17913	8.5267e-08	1.47512e-06	1.02345e-06	ABL1/CBFB/CDK6/DHX36/DPF2/EIF2AK2/FLCN/FNIP1/GATA3/HES1/HSPA9/ITCH/KITLG/N4BP2L2/NFE2L2/NOTCH1/PDCD2/PSMA2/PSMA5/PSMA6/PSMA7/PSMB1/PSMB10/PSMB2/PSMB3/PSMB4/PSMB5/PSMB6/PSMB7/PSMB8/PSMB9/PSMC1/PSMC3/PSMC4/PSMC5/PSMC6/PSMD1/PSMD10/PSMD11/PSMD12/PSMD13/PSMD2/PSMD3/PSMD4/PSMD5/PSMD6/PSMD7/PSMD8/PSMD9/PSME4/RUNX1/SETD1A/SOS1/TCF12/TCF3/YAP1/YTHDF2/ZBTB1	58
GO:0061008	BP	GO:0061008	hepaticobiliary system development	83/7099	133/17913	8.5836e-08	1.48085e-06	1.02743e-06	AACS/ACAT1/ACO2/ADA/AK4/ARF6/ARID5B/ASNS/ATP7A/AURKA/BAAT/CAD/CCDC40/CCND1/CEACAM1/CEBPB/CEBPG/CFLAR/CIT/COBL/CPS1/CSNK2A2/CSNK2B/CUL3/DBP/E2F7/EGFR/EZH2/FBXW7/FGL1/GATA6/GNPNAT1/HES1/HFE/HMGCL/HMGCS1/HMOX1/HNRNPD/IGF2R/ITGA2/JARID2/JUN/KRAS/MAN2A1/MED1/MKS1/MPST/NF1/NIPBL/PCNA/PCSK9/PIK3CA/PKD1/PKD2/PKM/PNPT1/PRMT5/PROX1/PTCD2/PTPN3/QDPR/RB1CC1/RELA/RHBDD3/RPGRIP1L/RPL30/SEC63/SMAD3/SOX9/SP3/SRD…	83
GO:0006513	BP	GO:0006513	protein monoubiquitination	47/7099	65/17913	9.0426e-08	1.55573e-06	1.07938e-06	ATXN7L3/BCOR/BIRC2/CBL/CUL3/CUL4B/DDB1/DDB2/DTL/DTX3L/FANCL/FBXL2/KBTBD8/KLHL22/LEO1/MGRN1/NEDD4/NEDD4L/PAF1/PCGF1/PCGF2/PCGF3/PCGF5/PDCD6/PEF1/RAG1/RING1/RNF126/RNF168/RNF20/RNF40/RYBP/SKP1/TOPORS/TRIM21/TRIM25/UBB/UBE2B/UBE2D3/UBE2O/UBE2R2/UBE2T/UBE2W/UBE4B/UHRF1/WAC/WDR48	47
GO:0006090	BP	GO:0006090	pyruvate metabolic process	90/7099	147/17913	9.11682e-08	1.55988e-06	1.08226e-06	AAAS/ADPGK/ALDOA/ALDOC/BPGM/BSG/DDIT4/DHTKD1/DLAT/DLD/ECD/EIF6/ENO1/ENO2/ENO4/ESRRB/FOXK1/FOXK2/GALK1/GAPDH/GAPDHS/GLO1/GPI/GSTZ1/HAGH/HK1/HK2/HOGA1/INSR/JMJD8/LDHAL6B/LDHB/ME1/MPC2/NCOR1/NR4A3/NUP133/NUP153/NUP160/NUP188/NUP210/NUP35/NUP50/NUP54/NUP62/NUP85/NUP93/NUP98/OGDH/OGT/PCK1/PDHA1/PDHB/PDHX/PDK1/PDK2/PDK3/PDP1/PDP2/PFKFB2/PFKFB3/PFKFB4/PFKL/PFKM/PFKP/PGAM1/PGAM2/PGK1/PGM1/PKM/POM121/POM1…	90
GO:0071236	BP	GO:0071236	cellular response to antibiotic	90/7099	147/17913	9.11682e-08	1.55988e-06	1.08226e-06	ABL1/ACTR2/ADCY3/ADCY6/AHR/AIFM1/ANKZF1/APEX1/AQP1/ATP7A/AXL/BECN1/CBX8/CDK1/CDKN1B/CLU/CRIP1/CST3/CYP1B1/DAXX/DDX11/ECT2/EFNA5/EGR1/ETS1/EZH2/FDX1/FOXO1/FOXO3/FXN/GNAI1/HSF1/HSPA5/ID3/IL6/IMPACT/ITPR2/JAGN1/KDM6B/KLF2/KLF4/LARP1/LRRK2/MAP1LC3A/MAP3K5/MDM2/NET1/NFE2L2/NQO1/NR4A3/PARK7/PAWR/PCGF2/PCNA/PDCD10/PDE8A/PDGFB/PDGFD/PINK1/PLA2G4A/PLEKHA1/PPIF/PPP5C/PRKAA1/PRKCD/PRKCE/PSAP/PTEN/PYCR1/RELA…	90
GO:0098781	BP	GO:0098781	ncRNA transcription	68/7099	104/17913	9.2124e-08	1.57191e-06	1.09061e-06	BRF1/CCNK/CCNT1/CCNT2/CD3EAP/CDK7/CDK9/DDX11/ELL/ELL2/GTF2A2/GTF2B/GTF2E1/GTF2E2/GTF2F2/GTF3C2/GTF3C4/GTF3C5/GTF3C6/INTS1/INTS10/INTS12/INTS6/INTS7/IPPK/MTOR/NABP1/NABP2/NCBP1/NCL/NOL11/PHAX/POLR1B/POLR2A/POLR2C/POLR2D/POLR2E/POLR2F/POLR2G/POLR2I/POLR2J/POLR2K/POLR2L/POU2F1/POU2F2/PWP1/RPAP2/RPRD1A/RPRD1B/RPRD2/SMARCA4/SMARCB1/SNAPC1/SNAPC4/SNAPC5/SP1/SPIN1/SRRT/TAF11/TAF13/TAF5/TAF6/TAF8/TAF9/TB…	68
GO:0006354	BP	GO:0006354	DNA-templated transcription, elongation	69/7099	106/17913	9.65997e-08	1.64378e-06	1.14047e-06	ADRM1/AFF4/BRD4/CCNK/CCNT1/CCNT2/CD3EAP/CDK7/CDK9/CTDP1/EAF1/EAPP/ELL/ELL2/ELP2/ERCC2/ERCC6/EZH2/GTF2F2/GTF2H1/GTF2H5/HMGN1/HNRNPU/HTATSF1/IWS1/LEO1/MLLT3/MNAT1/NCBP1/NELFA/NELFB/NELFE/PAF1/POLR1A/POLR1B/POLR1E/POLR2A/POLR2C/POLR2D/POLR2E/POLR2F/POLR2G/POLR2I/POLR2J/POLR2K/POLR2L/RNF168/RNF8/SETD2/SSRP1/SUPT16H/SUPT4H1/SUPT5H/SUPT6H/TAF1A/TAF1B/TAF1C/TAF1D/TBP/TCEA1/THOC1/THOC5/TSFM/TWISTNB/UBTF/…	69
GO:0030521	BP	GO:0030521	androgen receptor signaling pathway	43/7099	58/17913	9.72984e-08	1.65116e-06	1.14559e-06	AR/ARID1A/ARRB2/BRCA1/CDK7/CTNNB1/DAB2/DAXX/DDX17/DDX5/EP300/FHL2/FKBP4/FOXP1/HDAC1/KAT5/KDM3A/KDM5D/NCOA1/NCOA3/NCOR1/NCOR2/NKX3-1/NRIP1/PARK7/PHB/PIAS1/PMEPA1/PPARGC1A/PRMT2/RAN/RHOA/RNF14/RNF4/RNF6/RWDD1/SFRP1/SIRT1/SMARCA4/TAF1/TGFB1I1/UBE3A/ZBTB7A	43
GO:0071156	BP	GO:0071156	regulation of cell cycle arrest	70/7099	108/17913	1.00924e-07	1.70803e-06	1.18505e-06	AKT2/ARID3A/AURKA/BAX/BIN1/BRCA1/BTG2/CALR/CARM1/CASP2/CCNB1/CCND1/CCNK/CDK1/CDK2/CDK4/CDK5/CDK5R1/CDK9/CDKN1B/CHEK2/CNOT10/CNOT11/CNOT2/CNOT3/CNOT4/CNOT6/CNOT6L/CNOT7/CNOT8/CRADD/CRLF3/DAB2IP/E2F4/E2F7/EP300/FOXM1/GADD45A/GATA6/HMGA2/HSP90AB1/ID2/MDM2/MDM4/MUC1/MYBBP1A/PCBP4/PCNA/PKD2/PLK2/PLK3/PML/PPP2R5B/PRKACA/PRMT1/RNF112/RPL26/RRP8/SDE2/SFN/SLC25A33/SOX4/TFDP1/TFDP2/TNKS1BP1/TP53/TRIAP1/UHR…	70
GO:0031398	BP	GO:0031398	positive regulation of protein ubiquitination	71/7099	110/17913	1.0508e-07	1.77354e-06	1.2305e-06	ADRB2/AIMP2/AMER1/ARRB1/ARRB2/ARRDC3/ARRDC4/AXIN1/BCL10/BIRC2/BIRC3/BRCA1/CAV1/CDK5RAP3/CDK9/COMMD1/CRY1/CUL3/FANCI/FBXO4/FBXW7/FKBP1A/FZR1/GORASP1/GSK3A/HDAC3/HSPA5/HSPBP1/KDM1A/LRRK2/MAPK9/MASTL/MYCBP2/NDFIP1/NDFIP2/NMI/PAXIP1/PDCD6/PEF1/PELI1/PHF23/PIN1/PINK1/PLK1/PSMD10/PTEN/PTTG1IP/RAB1A/RASSF5/RCHY1/RIPK2/RNF111/RNF20/RNF40/RPS2/SENP2/SKP2/SMAD7/SPHK1/STUB1/TICAM1/TOPORS/TRAF6/TRIB3/UBB/UBE…	71
GO:0051090	BP	GO:0051090	regulation of DNA-binding transcription factor activity	223/7099	429/17913	1.08558e-07	1.8206e-06	1.26315e-06	ADAM8/AGER/AKT1/ANXA3/ANXA4/APP/AR/ARID5B/ARRB1/ARRB2/ATF2/BCL10/BHLHE40/BRMS1/CACTIN/CARD11/CARM1/CAT/CAV1/CCDC22/CDK5RAP3/CEBPG/CFLAR/CHP1/CHUK/CLOCK/CLU/COMMD1/COMMD6/COMMD7/COPS5/CREBZF/CRTC2/CTNNB1/CX3CL1/CYLD/CYP1B1/DAB2IP/DAP/DDIT3/DDRGK1/DDX58/DHX33/DHX9/DVL2/EDA2R/EDN1/EGLN1/EIF2AK2/ENPP1/EP300/EZH2/FANCA/FANCD2/FER/FLNA/FLOT1/FLOT2/FOS/FOSL1/FOXA2/FZD2/FZD6/G3BP2/GREM1/GTF2A2/HDAC5/HIPK…	223
GO:0060337	BP	GO:0060337	type I interferon signaling pathway	61/7099	91/17913	1.08745e-07	1.8206e-06	1.26315e-06	ABCE1/ADAR/BST2/CACTIN/CDC37/CNOT7/EGR1/FADD/GBP2/HLA-A/HLA-B/HLA-C/HLA-E/HLA-F/HSP90AB1/IFI27/IFI35/IFI6/IFIT1/IFIT2/IFIT3/IFITM1/IFITM2/IFITM3/IFNAR1/IFNAR2/IP6K2/IRAK1/IRF1/IRF2/IRF5/IRF7/IRF9/ISG15/ISG20/JAK1/LSM14A/MAVS/MUL1/MX1/MYD88/NLRC5/OAS1/OAS3/OASL/PSMB8/PTPN1/PTPN11/PTPN2/PTPN6/RNASEL/SAMHD1/SCRIB/SP100/STAT1/STAT2/TBK1/TREX1/TYK2/UBE2K/USP18	61
GO:0071357	BP	GO:0071357	cellular response to type I interferon	61/7099	91/17913	1.08745e-07	1.8206e-06	1.26315e-06	ABCE1/ADAR/BST2/CACTIN/CDC37/CNOT7/EGR1/FADD/GBP2/HLA-A/HLA-B/HLA-C/HLA-E/HLA-F/HSP90AB1/IFI27/IFI35/IFI6/IFIT1/IFIT2/IFIT3/IFITM1/IFITM2/IFITM3/IFNAR1/IFNAR2/IP6K2/IRAK1/IRF1/IRF2/IRF5/IRF7/IRF9/ISG15/ISG20/JAK1/LSM14A/MAVS/MUL1/MX1/MYD88/NLRC5/OAS1/OAS3/OASL/PSMB8/PTPN1/PTPN11/PTPN2/PTPN6/RNASEL/SAMHD1/SCRIB/SP100/STAT1/STAT2/TBK1/TREX1/TYK2/UBE2K/USP18	61
GO:0033143	BP	GO:0033143	regulation of intracellular steroid hormone receptor signaling pathway	54/7099	78/17913	1.11452e-07	1.86092e-06	1.29113e-06	AR/ARNTL/ARRB2/AXIN1/BRCA1/CALR/CARM1/CBFB/CLOCK/CNOT2/CRY1/CRY2/DAB2/DDRGK1/DDX5/EP300/FOXP1/GPAM/HDAC1/KANK2/KCTD6/KDM5D/LATS1/LBH/MED1/NCOR1/NCOR2/PAGR1/PAK1/PARK7/PARP1/PER1/PHB/PHB2/PPP5C/PRMT2/RHOA/RNF14/RNF6/RUNX1/RWDD1/SFRP1/SIRT1/SKP2/SMARCA4/SRC/STRN3/TAF1/TP63/UFM1/UFSP2/WBP2/YAP1/ZBTB7A	54
GO:0072524	BP	GO:0072524	pyridine-containing compound metabolic process	108/7099	184/17913	1.19092e-07	1.98317e-06	1.37594e-06	AAAS/ADPGK/ALDOA/ALDOC/BPGM/DCXR/DDIT4/DERA/DHTKD1/DLD/ECD/EIF6/ENO1/ENO2/ENO4/ESRRB/FOXK1/FOXK2/G6PD/GALK1/GAPDH/GAPDHS/GPD1L/GPI/H6PD/HK1/HK2/IDH1/IDH2/INSR/JMJD8/KCNAB2/KMO/KYNU/MDH1/MDH2/ME1/ME2/MPC2/NAMPT/NCOR1/NMNAT1/NMRK1/NT5E/NUP133/NUP153/NUP160/NUP188/NUP210/NUP35/NUP50/NUP54/NUP62/NUP85/NUP93/NUP98/OGDH/OGT/PARP10/PARP16/PARP9/PDHA1/PDHB/PDHX/PDXK/PFKFB2/PFKFB3/PFKFB4/PFKL/PFKM/PFKP/PG…	108
GO:0045069	BP	GO:0045069	regulation of viral genome replication	63/7099	95/17913	1.24307e-07	2.06449e-06	1.43237e-06	ADAR/APOBEC3C/APOBEC3D/APOBEC3F/BANF1/BST2/CCL5/CCNK/CNOT7/DDB1/DDX3X/DDX5/EIF2AK2/FAM111A/FBXL2/FMR1/HMGA2/HSPA8/IFI16/IFI27/IFIT1/IFIT5/IFITM1/IFITM2/IFITM3/INPP5K/ISG15/ISG20/LARP1/MAVS/MORC2/MX1/NR5A2/NUCKS1/OAS1/OAS3/OASL/PABPC1/PARP10/PDE12/PKN2/PLSCR1/PPIA/PPIB/PPIE/PPIH/PROX1/RAD23A/RNASEL/SETDB1/SLPI/SRPK2/STAU1/STOM/TARBP2/TBC1D20/TNIP1/TOP2A/TRIM28/TRIM38/VAPA/ZC3H12A/ZC3HAV1	63
GO:0051701	BP	GO:0051701	interaction with host	121/7099	211/17913	1.29576e-07	2.14628e-06	1.48911e-06	ACE2/ANPEP/AXL/BAD/BCL2L1/BCL2L11/CASP8/CAV1/CAV2/CBL/CBLL1/CCNK/CD46/CD55/CD81/CDH1/CDK1/CHMP2B/CHMP4B/CTNNB1/CTSB/CXCR4/DAG1/DDB1/DPP4/EFNB2/EFNB3/EGFR/EIF2AK2/EPHA2/EXOC7/F11R/FUCA2/GAPDH/GRB2/GSN/HAVCR1/HIPK2/HSPA1A/HYAL2/HYAL3/ICAM1/IDE/IFIT1/IFITM1/IFITM2/IFITM3/INSR/IST1/ITCH/ITGA2/ITGAV/ITGB1/ITGB3/ITGB5/KPNA1/KPNA2/KPNA4/KPNA5/KPNA6/LAMP1/LDLR/LGALS1/LGALS9/NEDD4/NTRK3/NUP153/P4HB/PABPN1…	121
GO:0001889	BP	GO:0001889	liver development	81/7099	130/17913	1.35007e-07	2.23031e-06	1.54741e-06	AACS/ACAT1/ACO2/ADA/AK4/ARF6/ARID5B/ASNS/ATP7A/AURKA/BAAT/CAD/CCDC40/CCND1/CEACAM1/CEBPB/CEBPG/CFLAR/CIT/COBL/CPS1/CSNK2A2/CSNK2B/CUL3/DBP/E2F7/EGFR/EZH2/FBXW7/FGL1/GATA6/GNPNAT1/HES1/HFE/HMGCL/HMGCS1/HMOX1/HNRNPD/IGF2R/ITGA2/JARID2/JUN/KRAS/MAN2A1/MED1/MPST/NF1/PCNA/PCSK9/PIK3CA/PKD1/PKD2/PKM/PNPT1/PRMT5/PROX1/PTCD2/PTPN3/QDPR/RB1CC1/RELA/RHBDD3/RPGRIP1L/RPL30/SEC63/SMAD3/SOX9/SP3/SRD5A1/SRSF5/S…	81
GO:0032648	BP	GO:0032648	regulation of interferon-beta production	37/7099	48/17913	1.38998e-07	2.29015e-06	1.58893e-06	CACTIN/DDX3X/DDX58/DHX9/FLOT1/HMGB2/IFIH1/IRF1/IRF5/IRF7/MAVS/NLRC3/NLRX1/NMI/POLR3A/POLR3B/POLR3C/POLR3D/POLR3G/PPM1B/PTPN11/PTPRS/PYCARD/REL/RELB/RIOK3/RIPK2/RNF135/SIRPA/TBK1/TICAM1/TIRAP/TLR2/TLR3/TRAF3/TRAF3IP1/TRIM38	37
GO:0002244	BP	GO:0002244	hematopoietic progenitor cell differentiation	95/7099	158/17913	1.39918e-07	2.29418e-06	1.59172e-06	ABL1/ACP6/ADAR/AGPAT5/ANLN/C12orf29/CBFB/CDK6/CEBPD/CHD2/DACT2/DHTKD1/DHX36/DPF2/EIF2AK2/EML1/ERCC2/FLCN/FNIP1/FST/FSTL3/GATA3/HERC6/HES1/HOXB3/HSPA9/HYAL2/INHBA/ITCH/JAM3/KCNAB2/KITLG/LIG4/N4BP2L2/NFE2L2/NOTCH1/PDCD2/PRKDC/PSEN1/PSMA2/PSMA5/PSMA6/PSMA7/PSMB1/PSMB10/PSMB2/PSMB3/PSMB4/PSMB5/PSMB6/PSMB7/PSMB8/PSMB9/PSMC1/PSMC3/PSMC4/PSMC5/PSMC6/PSMD1/PSMD10/PSMD11/PSMD12/PSMD13/PSMD2/PSMD3/PSMD4/PS…	95
GO:0042795	BP	GO:0042795	snRNA transcription by RNA polymerase II	50/7099	71/17913	1.39979e-07	2.29418e-06	1.59172e-06	CCNK/CCNT1/CCNT2/CDK7/CDK9/ELL/ELL2/GTF2A2/GTF2B/GTF2E1/GTF2E2/GTF2F2/INTS1/INTS10/INTS12/INTS6/INTS7/NABP1/NABP2/NCBP1/PHAX/POLR2A/POLR2C/POLR2D/POLR2E/POLR2F/POLR2G/POLR2I/POLR2J/POLR2K/POLR2L/POU2F1/POU2F2/RPAP2/RPRD1A/RPRD1B/RPRD2/SNAPC1/SNAPC4/SNAPC5/SP1/SRRT/TAF11/TAF13/TAF5/TAF6/TAF8/TAF9/TBP/ZNF143	50
GO:0034250	BP	GO:0034250	positive regulation of cellular amide metabolic process	86/7099	140/17913	1.41316e-07	2.31001e-06	1.60271e-06	APP/BCL3/C1QBP/CASP3/CCL5/CDC123/CDK4/CIRBP/CLU/COA3/CPEB3/DDX3X/DHX36/DHX9/DNAJC3/EFNA1/EIF3D/EIF3E/EIF4A3/EIF5A/EIF5AL1/EIF6/ELAVL1/ERBB2/FASTKD2/FASTKD3/FMR1/GSK3A/HABP4/HNRNPD/IL6/IMPACT/ITGA2/JMJD4/KHDRBS1/LARP1/LARP4/LARP6/MAPK1/MAPK3/MIF4GD/MPV17L2/MRPS27/MTOR/NAT10/NCK1/NCK2/NFE2L2/NGRN/NPM1/NSMAF/NSUN4/PABPC1/PICALM/PINK1/PLA2G6/PLK3/POLDIP3/PPP1R15A/PRKCD/RBM3/RBMS3/RHOA/RPL26/RPL30/RPL…	86
GO:0042542	BP	GO:0042542	response to hydrogen peroxide	88/7099	144/17913	1.4231e-07	2.32017e-06	1.60976e-06	ABL1/ADA/ADAM9/AIFM1/ANKZF1/APEX1/APTX/AQP1/AREG/AXL/BAD/BECN1/CAPN2/CASP3/CBX8/CDK1/COL1A1/CRK/CRYAB/CST3/CYP1B1/DUSP1/ECT2/ETS1/EZH2/FOSL1/FOXO1/FOXO3/FXN/GPX1/HMOX1/HSF1/IL6/IMPACT/JUN/KDM6B/KLF2/KLF4/KPNA4/LRRK2/MAP1LC3A/MAP3K5/MB/MDM2/NET1/NFE2L2/NQO1/NR4A3/PARK7/PAWR/PCGF2/PCNA/PDCD10/PDE8A/PDGFD/PINK1/PLEKHA1/PPIF/PPP1R15B/PPP5C/PRDX3/PRKAA1/PRKCD/PSAP/PYCR1/RELA/RHOB/RNF112/RPS3/SDC1/SETX…	88
GO:0070936	BP	GO:0070936	protein K48-linked ubiquitination	41/7099	55/17913	1.49755e-07	2.43517e-06	1.68955e-06	AMFR/ARIH2/BFAR/BIRC2/CDC34/DTX3L/FBXO38/IFI27/ITCH/KLHL3/NEDD4L/NMI/PELI1/RNF126/RNF146/RNF187/RNF4/RNF6/RNF8/SKP2/SYVN1/TNFAIP3/TOPORS/TRIM38/TRIM44/TTC3/UBE2A/UBE2B/UBE2D2/UBE2D3/UBE2D4/UBE2E2/UBE2E3/UBE2G2/UBE2H/UBE2K/UBE2R2/UBE2T/UBE3A/UBR5/ZNRF1	41
GO:0006099	BP	GO:0006099	tricarboxylic acid cycle	24/7099	27/17913	1.53893e-07	2.49595e-06	1.73172e-06	ACO2/CS/DLAT/DLD/FAHD1/FH/IDH1/IDH2/IDH3A/IDH3B/IDH3G/MDH2/ME2/NNT/OGDH/PDHA1/PDHB/SDHA/SDHB/SDHC/SDHD/SUCLA2/SUCLG1/SUCLG2	24
GO:0010257	BP	GO:0010257	NADH dehydrogenase complex assembly	46/7099	64/17913	1.66553e-07	2.68729e-06	1.86447e-06	ACAD9/COA1/FOXRED1/NDUFA1/NDUFA10/NDUFA11/NDUFA12/NDUFA13/NDUFA2/NDUFA3/NDUFA6/NDUFA7/NDUFA8/NDUFA9/NDUFAB1/NDUFAF2/NDUFAF3/NDUFAF5/NDUFAF6/NDUFAF7/NDUFB1/NDUFB10/NDUFB11/NDUFB2/NDUFB3/NDUFB4/NDUFB5/NDUFB6/NDUFB7/NDUFB8/NDUFB9/NDUFC2/NDUFS1/NDUFS2/NDUFS3/NDUFS4/NDUFS5/NDUFS6/NDUFS7/NDUFS8/NDUFV1/NDUFV2/NDUFV3/NUBPL/OXA1L/TIMMDC1	46
GO:0032981	BP	GO:0032981	mitochondrial respiratory chain complex I assembly	46/7099	64/17913	1.66553e-07	2.68729e-06	1.86447e-06	ACAD9/COA1/FOXRED1/NDUFA1/NDUFA10/NDUFA11/NDUFA12/NDUFA13/NDUFA2/NDUFA3/NDUFA6/NDUFA7/NDUFA8/NDUFA9/NDUFAB1/NDUFAF2/NDUFAF3/NDUFAF5/NDUFAF6/NDUFAF7/NDUFB1/NDUFB10/NDUFB11/NDUFB2/NDUFB3/NDUFB4/NDUFB5/NDUFB6/NDUFB7/NDUFB8/NDUFB9/NDUFC2/NDUFS1/NDUFS2/NDUFS3/NDUFS4/NDUFS5/NDUFS6/NDUFS7/NDUFS8/NDUFV1/NDUFV2/NDUFV3/NUBPL/OXA1L/TIMMDC1	46
GO:0043254	BP	GO:0043254	regulation of protein complex assembly	213/7099	409/17913	1.73142e-07	2.78637e-06	1.93322e-06	ABCA1/ABI2/ABL1/ACTR2/ADD1/ADD2/AJUBA/AKAP9/ANKRA2/ANKRD27/AP1AR/ARF1/ARF6/ARHGAP18/ARL2/ARPC1B/ARPC2/ARPC3/ARPC4/ARPC5/ATAT1/ATF7IP/ATR/ATXN2L/AVIL/BAG4/BAIAP2L1/BAX/BCL2L11/BCLAF1/BID/BIK/BIN1/BIRC2/BMF/CAMSAP2/CAMSAP3/CAPG/CCL26/CCR7/CDC42EP2/CDH17/CDK5R1/CDKN1B/CDT1/CLASP1/CLIP1/CLU/CNOT2/CNOT6/CNOT6L/CORO1B/CRBN/CREB1/CRYAB/CTNNB1/CTTN/CUL4A/CUL4B/DAB2IP/DCTN1/DDB1/DDB2/DDX3X/DHX33/DHX36/DKK…	213
GO:0048024	BP	GO:0048024	regulation of mRNA splicing, via spliceosome	52/7099	75/17913	1.77223e-07	2.8447e-06	1.97369e-06	C1QBP/CELF5/CWC22/DDX17/DDX5/DYRK1A/FMR1/HNRNPA2B1/HNRNPK/HNRNPL/HNRNPU/HSPA8/JMJD6/KHDRBS1/MAGOH/METTL16/NCBP1/NSRP1/NUP98/PRDX6/PRPF19/PTBP1/RBFOX2/RBM10/RBM15/RBM15B/RBM24/RBM25/RBM4/RBM42/RBM5/RBM8A/RBMX/RNPS1/SFSWAP/SMU1/SNRNP70/SNW1/SON/SREK1/SRPK2/SRSF10/SRSF12/SRSF3/SRSF4/SRSF6/SRSF7/TRA2B/U2AF2/WTAP/YTHDC1/ZBTB7A	52
GO:0140014	BP	GO:0140014	mitotic nuclear division	133/7099	237/17913	1.79816e-07	2.8789e-06	1.99741e-06	AAAS/AKAP8L/ANLN/ARHGEF10/AURKA/AURKAIP1/BCCIP/BECN1/BOD1/BORA/BUB3/CAV2/CCNB1/CCSAP/CDC23/CDC26/CDC27/CDC6/CDKN1B/CDT1/CENPE/CEP192/CHEK1/CHEK2/CHMP1B/CHMP2B/CHMP4A/CHMP4B/CHMP5/CHMP6/CHMP7/DERPC/CLASP1/CLASP2/CTDP1/CUL3/DAPK3/DRG1/DSCC1/DUSP1/EDN1/EPS8/EREG/ESPL1/FBXO5/FBXW5/FLNA/HNRNPU/HSPA1A/IK/IL1A/IL1B/INO80/INSR/KATNB1/KIF11/KIF20B/KIF22/KIF23/KIF2A/KLHDC8B/KLHL22/KNSTRN/LRP5/MAD1L1/MAD2L1…	133
GO:0032608	BP	GO:0032608	interferon-beta production	38/7099	50/17913	1.81099e-07	2.89202e-06	2.00651e-06	CACTIN/DDX3X/DDX58/DHX9/FLOT1/HMGB2/IFIH1/IRF1/IRF5/IRF7/MAVS/NLRC3/NLRX1/NMI/POLR3A/POLR3B/POLR3C/POLR3D/POLR3G/PPM1B/PTPN11/PTPRS/PYCARD/REL/RELB/RIOK3/RIPK2/RNF135/SIRPA/TBK1/TICAM1/TIRAP/TLR2/TLR3/TRAF3/TRAF3IP1/TRIM38/TRIM56	38
GO:0019362	BP	GO:0019362	pyridine nucleotide metabolic process	105/7099	179/17913	1.8525e-07	2.94321e-06	2.04203e-06	AAAS/ADPGK/ALDOA/ALDOC/BPGM/DCXR/DDIT4/DERA/DHTKD1/DLD/ECD/EIF6/ENO1/ENO2/ENO4/ESRRB/FOXK1/FOXK2/G6PD/GALK1/GAPDH/GAPDHS/GPD1L/GPI/H6PD/HK1/HK2/IDH1/IDH2/INSR/JMJD8/KCNAB2/KMO/KYNU/MDH1/MDH2/ME1/ME2/MPC2/NAMPT/NCOR1/NMNAT1/NMRK1/NT5E/NUP133/NUP153/NUP160/NUP188/NUP210/NUP35/NUP50/NUP54/NUP62/NUP85/NUP93/NUP98/OGDH/OGT/PARP10/PARP16/PARP9/PDHA1/PDHB/PDHX/PFKFB2/PFKFB3/PFKFB4/PFKL/PFKM/PFKP/PGAM1/P…	105
GO:0046496	BP	GO:0046496	nicotinamide nucleotide metabolic process	105/7099	179/17913	1.8525e-07	2.94321e-06	2.04203e-06	AAAS/ADPGK/ALDOA/ALDOC/BPGM/DCXR/DDIT4/DERA/DHTKD1/DLD/ECD/EIF6/ENO1/ENO2/ENO4/ESRRB/FOXK1/FOXK2/G6PD/GALK1/GAPDH/GAPDHS/GPD1L/GPI/H6PD/HK1/HK2/IDH1/IDH2/INSR/JMJD8/KCNAB2/KMO/KYNU/MDH1/MDH2/ME1/ME2/MPC2/NAMPT/NCOR1/NMNAT1/NMRK1/NT5E/NUP133/NUP153/NUP160/NUP188/NUP210/NUP35/NUP50/NUP54/NUP62/NUP85/NUP93/NUP98/OGDH/OGT/PARP10/PARP16/PARP9/PDHA1/PDHB/PDHX/PFKFB2/PFKFB3/PFKFB4/PFKL/PFKM/PFKP/PGAM1/P…	105
GO:0072330	BP	GO:0072330	monocarboxylic acid biosynthetic process	171/7099	318/17913	1.87218e-07	2.9669e-06	2.05847e-06	AAAS/ABAT/ABCD3/ACACA/ACADVL/ACCS/ACOT7/ACOT8/ACSF3/ACSL3/ACSS1/ADIPOR2/ADPGK/AKR1C3/ALDH1A3/ALDOA/ALDOC/ALOX12/ALOX12B/ALOX5/ALOXE3/APOC1/ASNS/ASNSD1/BAAT/BCAN/BPGM/BRCA1/CBR1/CEACAM1/CHST12/CRABP2/CSPG5/DDIT4/DECR2/DEGS1/DHRS9/DHTKD1/DSE/ECD/EDN1/EDN2/EIF6/ELOVL1/ELOVL2/ELOVL5/ELOVL6/ELOVL7/ENO1/ENO2/ENO4/EPHX2/ERLIN2/ESRRB/FA2H/FABP5/FADS1/FADS2/FADS3/FASN/FGFR4/FOXK1/FOXK2/GAD1/GALK1/GAPDH/GA…	171
GO:0045727	BP	GO:0045727	positive regulation of translation	74/7099	117/17913	1.94235e-07	3.07029e-06	2.1302e-06	BCL3/C1QBP/CCL5/CDC123/CDK4/CIRBP/COA3/CPEB3/DDX3X/DHX36/DHX9/DNAJC3/EIF3D/EIF3E/EIF4A3/EIF5A/EIF5AL1/EIF6/ELAVL1/ERBB2/FASTKD2/FASTKD3/FMR1/HABP4/HNRNPD/IL6/IMPACT/ITGA2/JMJD4/KHDRBS1/LARP1/LARP4/LARP6/MAPK1/MAPK3/MIF4GD/MPV17L2/MRPS27/MTOR/NAT10/NCK1/NCK2/NGRN/NPM1/NSUN4/PABPC1/PINK1/POLDIP3/PPP1R15A/RBM3/RBMS3/RHOA/RPL26/RPL30/RPL5/RPS27L/RPS4X/RPS6KB1/RPUSD3/RXRA/SAMD4A/SERP1/SOX4/TARBP2/THBS…	74
GO:0046328	BP	GO:0046328	regulation of JNK cascade	100/7099	169/17913	2.00615e-07	3.16311e-06	2.1946e-06	AGER/AKT1/AMBP/APP/AXIN1/BIRC7/CARD9/CCR7/COPS5/CYLD/DAB2IP/DAXX/DBNL/DKK1/DNAJA1/DUSP10/DUSP3/DVL2/DVL3/EDA2R/EDN1/EGFR/ERCC6/ERN1/FKTN/FZD5/FZD8/GADD45A/GADD45B/GPS2/GSTP1/HDAC3/HIPK2/HIPK3/HMGB1/HRAS/IGF1R/IL1B/ITCH/LTBR/MAGI3/MAP2K7/MAP3K11/MAP3K12/MAP3K13/MAP3K2/MAP3K4/MAP3K5/MAP3K6/MAP3K9/MAP4K2/MAP4K4/MAP4K5/MAPK8IP2/MAPK8IP3/MDFIC/MEN1/MFHAS1/MINK1/MLKL/MUL1/NCOR1/NOD1/PAFAH1B1/PAK1/PDCD4…	100
GO:0034612	BP	GO:0034612	response to tumor necrosis factor	155/7099	284/17913	2.04077e-07	3.20149e-06	2.22123e-06	ABCC2/ACTN4/ADAM10/ADAM9/ADAMTS12/ADAMTS7/AKAP12/AKT1/ANKRD1/ASAH1/BAG4/BIRC2/BIRC3/BRCA1/CACTIN/CASP3/CASP8/CCL2/CCL5/CD58/CHUK/COL1A1/COMMD7/CXCL16/CYBA/CYLD/DAB2IP/DHX9/EDA2R/EDN1/FOXO3/GATA3/GBA/GBP1/GBP2/GBP3/GCH1/GPS2/GSS/GSTP1/HAS2/HIPK1/HSPA1A/HYAL2/HYAL3/ICAM1/IGBP1/IKBKG/ILK/INPP5K/JAK2/KAT2A/KLF2/KRT18/KRT8/LIMS1/LTB/LTBR/MAP2K7/MAP3K5/MAP4K3/MAPK1/MAPK14/MAPK3/NFE2L2/NFKB1/NFKBIA/NKX3…	155
GO:0046390	BP	GO:0046390	ribose phosphate biosynthetic process	155/7099	284/17913	2.04077e-07	3.20149e-06	2.22123e-06	AAAS/ACACA/ACAT1/ACLY/ACOT7/ACSF3/ACSL1/ACSL3/ACSL4/ACSS1/ADCY3/ADCY6/ADCY9/ADK/ADPGK/ADSL/AK1/AK2/AK3/AK4/ALDOA/ALDOC/APRT/ATIC/BPGM/CAD/CMPK1/COASY/CTPS1/CTPS2/DDIT4/DHODH/DHTKD1/DLAT/DLD/ECD/EIF6/ELOVL1/ELOVL2/ELOVL5/ELOVL6/ELOVL7/ENO1/ENO2/ENO4/ESRRB/FASN/FLCN/FOXK1/FOXK2/G6PD/GALK1/GAPDH/GAPDHS/GCDH/GMPS/GPI/GSTZ1/GUK1/HK1/HK2/HPRT1/HSD17B12/HSD17B8/IMPDH1/IMPDH2/INSR/JMJD8/MLYCD/MPC2/NCOR1/…	155
GO:0090263	BP	GO:0090263	positive regulation of canonical Wnt signaling pathway	83/7099	135/17913	2.1992e-07	3.44136e-06	2.38765e-06	AMER1/ARNTL/AXIN1/AXIN2/BAMBI/CAPRIN2/CAV1/COL1A1/CSNK1D/CTDNEP1/DAPK3/DDX3X/EGFR/GID8/GSKIP/ILK/JRK/JUP/KANK1/LGR4/LRRK2/NFKB1/NRARP/PIN1/PPM1A/PSMA2/PSMA5/PSMA6/PSMA7/PSMB1/PSMB10/PSMB2/PSMB3/PSMB4/PSMB5/PSMB6/PSMB7/PSMB8/PSMB9/PSMC1/PSMC3/PSMC4/PSMC5/PSMC6/PSMD1/PSMD10/PSMD11/PSMD12/PSMD13/PSMD2/PSMD3/PSMD4/PSMD5/PSMD6/PSMD7/PSMD8/PSMD9/PSME4/RBPJ/RECK/RNF146/RUVBL1/SFRP1/SFRP4/SMAD3/SMURF2/SO…	83
GO:1903900	BP	GO:1903900	regulation of viral life cycle	89/7099	147/17913	2.21278e-07	3.45394e-06	2.39638e-06	ADAR/APOBEC3C/APOBEC3D/APOBEC3F/BANF1/BST2/CAV2/CCL5/CCNK/CHMP2B/CHMP4B/CNOT7/DDB1/DDX3X/DDX5/EIF2AK2/FAM111A/FBXL2/FMR1/GSN/HMGA2/HSPA8/IFI16/IFI27/IFIT1/IFIT5/IFITM1/IFITM2/IFITM3/INPP5K/ISG15/ISG20/KPNA2/KPNA6/LAMP3/LARP1/LGALS1/LGALS9/MAVS/MORC2/MX1/NR5A2/NUCKS1/OAS1/OAS3/OASL/P4HB/PABPC1/PARP10/PC/PDE12/PKN2/PLSCR1/PML/PPIA/PPIB/PPIE/PPIH/PROX1/PTX3/RAD23A/RNASEL/SETDB1/SLPI/SMC3/SNF8/SRPK2/…	89
GO:0031330	BP	GO:0031330	negative regulation of cellular catabolic process	136/7099	244/17913	2.24817e-07	3.50039e-06	2.42861e-06	AKT1/ALAD/ANGEL2/ANXA2/APOC1/ATP13A2/ATRAID/AXIN2/BAG5/BECN1/BMF/CDK5RAP3/CHMP4A/CHMP4B/CIRBP/CLEC16A/CSNK2A1/CSNK2A2/CST3/CTSA/DAB2IP/DAP/DDIT4/DDRGK1/DERL2/DFFA/DHX34/DHX36/DHX9/DKC1/EFNA1/EIF4G1/EIF4G2/ELAVL1/ERLEC1/FMR1/FOXK1/FOXK2/GABARAPL2/GIPC1/GSK3A/HERC1/HFE/HIPK2/HMOX1/HNRNPA0/HNRNPC/HNRNPD/HNRNPU/HSP90AB1/HTRA2/IGF2BP1/KDM4A/KLHL22/LAMP3/LAPTM4B/LARP1/LRIG2/LRPPRC/LRRK2/MAPK14/MAPKAPK2…	136
GO:0001101	BP	GO:0001101	response to acid chemical	176/7099	330/17913	2.60433e-07	4.04483e-06	2.80635e-06	AACS/ABCA1/ABCC2/ABL2/ACACA/ACER2/ACSL1/ADCY6/ADNP2/AIFM1/AKR1B1/AKR1C1/AKR1C2/AKR1C3/AKT1/ALAD/AQP1/ASNS/ASXL1/ATF2/ATP7A/BAD/BCL2L1/CAPN2/CASP3/CAT/CCNB1/CCR7/CD9/CDK4/CDKN1B/CDKN2D/CEBPB/CFL1/CHUK/CLK2/COL16A1/COL18A1/COL1A1/COL4A1/COL5A2/COL6A1/CPEB3/CPEB4/CPS1/CPT1A/CREB1/CRLS1/CTSH/CYBA/CYP26B1/DHFR/DHODH/DKK1/DUSP1/EDN1/EGFR/EGR1/FIS1/FOXO1/GCLC/GCLM/GDAP2/GIP/GIPR/GJA1/GJB2/GLDC/GNG2/GNPA…	176
GO:0060562	BP	GO:0060562	epithelial tube morphogenesis	168/7099	313/17913	2.80445e-07	4.3448e-06	3.01447e-06	ABL1/ACVR1/ADAMTS12/ADM/AHI1/ALOX12/APAF1/AR/AREG/ARHGAP35/ARID1A/ARL13B/BBS5/BCL10/BMP2/C2CD3/CCDC103/CCDC40/CCM2/CELSR1/CEP290/CFL1/CLIC4/COBL/COL4A1/CSF1/CSNK2B/CTNNB1/CTSH/CTSZ/CXCR4/DAG1/DDR1/DEAF1/DLG1/DLG5/DVL2/EDN1/EFNB2/EPHA2/ETV5/FAT4/FGF2/FMN1/FOXD1/FOXP1/FUZ/FZD2/FZD3/FZD6/GATA3/GJA1/GLI2/GNA13/GREM1/GRHL3/GZF1/HES1/HOXA5/HOXB7/HOXD11/IFT122/IFT52/ILK/IRX3/KAT2A/KDM5B/KDM6A/KIF20B/KLH…	168
GO:0033108	BP	GO:0033108	mitochondrial respiratory chain complex assembly	58/7099	87/17913	2.96579e-07	4.58336e-06	3.17999e-06	ACAD9/COA1/COA3/COA4/COX14/COX16/FASTKD3/FOXRED1/LYRM7/NDUFA1/NDUFA10/NDUFA11/NDUFA12/NDUFA13/NDUFA2/NDUFA3/NDUFA6/NDUFA7/NDUFA8/NDUFA9/NDUFAB1/NDUFAF2/NDUFAF3/NDUFAF5/NDUFAF6/NDUFAF7/NDUFB1/NDUFB10/NDUFB11/NDUFB2/NDUFB3/NDUFB4/NDUFB5/NDUFB6/NDUFB7/NDUFB8/NDUFB9/NDUFC2/NDUFS1/NDUFS2/NDUFS3/NDUFS4/NDUFS5/NDUFS6/NDUFS7/NDUFS8/NDUFV1/NDUFV2/NDUFV3/NUBPL/OXA1L/SAMM50/SCO1/SDHAF1/SLC25A33/SURF1/TIMMDC…	58
GO:0043967	BP	GO:0043967	histone H4 acetylation	45/7099	63/17913	3.05004e-07	4.7019e-06	3.26223e-06	ACTL6A/APBB1/ARRB1/AUTS2/BRCA1/BRCA2/BRD8/CTBP1/DMAP1/EP300/EPC1/HAT1/HCFC1/ING3/ING4/IWS1/KANSL1/KANSL1L/KANSL2/KANSL3/KAT2A/KAT5/KAT6A/KAT8/MCRS1/MEAF6/MORF4L1/MSL1/MSL2/MUC1/NAA40/NAA50/NAA60/NCOA1/OGT/PER1/PHF20/RUVBL1/RUVBL2/SIRT1/SMARCB1/TRIM16/TRRAP/WDR5/ZMPSTE24	45
GO:0006101	BP	GO:0006101	citrate metabolic process	25/7099	29/17913	3.059e-07	4.70406e-06	3.26373e-06	ACLY/ACO2/CS/DLAT/DLD/FAHD1/FH/IDH1/IDH2/IDH3A/IDH3B/IDH3G/MDH2/ME2/NNT/OGDH/PDHA1/PDHB/SDHA/SDHB/SDHC/SDHD/SUCLA2/SUCLG1/SUCLG2	25
GO:0019319	BP	GO:0019319	hexose biosynthetic process	59/7099	89/17913	3.1612e-07	4.84925e-06	3.36446e-06	AKR1B1/ALDOA/ALDOC/ARPP19/ATF3/ATF4/CLK2/CRTC2/CRY1/DDB1/ENO1/ENO2/EP300/FOXK1/FOXK2/FOXO1/G6PC3/GAPDH/GAPDHS/GOT1/GOT2/GPI/KAT2A/KAT2B/MAEA/MDH1/MDH2/MST1/NLN/NR1D1/OGT/PC/PCK1/PCK2/PDK2/PER2/PGAM1/PGAM2/PGK1/PGM1/PGP/PPARA/PPARGC1A/PTPN2/RANBP2/RBP4/SESN2/SIK1/SIRT1/SLC25A1/SLC25A10/SLC25A11/SLC25A12/SLC25A13/SLC35B4/SOGA1/SORD/TPI1/WDR5	59
GO:0006997	BP	GO:0006997	nucleus organization	74/7099	118/17913	3.19511e-07	4.88922e-06	3.39219e-06	AGFG1/AHCTF1/AKAP8L/ANKLE2/ATXN7/BANF1/BIN1/CCNB1/CDK1/CHMP1B/CHMP2B/CHMP4A/CHMP4B/CHMP5/CHMP6/CHMP7/CNEP1R1/CTDNEP1/DCTN1/DMPK/DYRK3/EMG1/ETS1/FAM118B/GOLM1/HABP4/HIPK2/HMGB2/KDM3A/LEMD2/LMNA/NDEL1/NEK6/NEK9/NFE2L1/NOLC1/NUP133/NUP153/NUP93/NUP98/PAFAH1B1/PES1/PITPNB/PLK1/PML/POLR1B/PPP2CA/PPP2R1A/PPP2R2A/PRKCA/PSME4/REEP3/REEP4/RNF8/RPS19/RRN3/RTN4/SERBP1/SF1/SRPK2/SUN1/SYNE1/TARDBP/TMEM170A/TM…	74
GO:0019079	BP	GO:0019079	viral genome replication	75/7099	120/17913	3.24832e-07	4.95847e-06	3.44024e-06	ADAR/APOBEC3C/APOBEC3D/APOBEC3F/BANF1/BST2/CCL2/CCL5/CCNK/CNOT7/CTBP1/DDB1/DDX3X/DDX5/EEA1/EIF2AK2/FAM111A/FBXL2/FMR1/HMGA2/HSPA8/HTATSF1/IFI16/IFI27/IFIT1/IFIT5/IFITM1/IFITM2/IFITM3/INPP5K/ISG15/ISG20/LAMTOR5/LARP1/MAVS/MORC2/MX1/NFIA/NR5A2/NUCKS1/OAS1/OAS3/OASL/PABPC1/PARP10/PCBP1/PCBP2/PDE12/PKN2/PLSCR1/PPIA/PPIB/PPIE/PPIH/PROX1/RAB5A/RAD23A/RNASEL/SETDB1/SLPI/SMARCB1/SRPK2/STAU1/STOM/TARBP2/T…	75
GO:0009895	BP	GO:0009895	negative regulation of catabolic process	156/7099	288/17913	3.50413e-07	5.33587e-06	3.70208e-06	AKT1/ALAD/ANGEL2/ANXA2/APOC1/ATP13A2/ATRAID/AXIN2/BAG5/BECN1/BMF/CDK5RAP3/CHMP4A/CHMP4B/CIRBP/CLEC16A/CRTC3/CSNK2A1/CSNK2A2/CST3/CTSA/CYP51A1/DAB2IP/DAP/DDIT4/DDRGK1/DERL2/DFFA/DHX34/DHX36/DHX9/DKC1/EFNA1/EGFR/EIF4G1/EIF4G2/ELAVL1/ERLEC1/FLNA/FMR1/FOXK1/FOXK2/GABARAPL2/GIPC1/GRIN2C/GSK3A/HERC1/HFE/HIPK2/HMGCR/HMOX1/HNRNPA0/HNRNPC/HNRNPD/HNRNPU/HSP90AB1/HTRA2/IGF2BP1/IL1B/KDM4A/KLHL22/LAMP3/LAPTM4…	156
GO:0019395	BP	GO:0019395	fatty acid oxidation	61/7099	93/17913	3.5381e-07	5.37445e-06	3.72885e-06	ABCD3/ACAA2/ACAD10/ACADM/ACADS/ACADVL/ACOT8/ACOX3/ADIPOR2/AKT1/AKT2/ALDH3A2/ALOX12/APPL2/BDH2/CPT1A/CPT2/CRAT/CROT/CYGB/CYP4V2/DECR1/DECR2/ECH1/ECHS1/ECI1/ECI2/EHHADH/ETFA/ETFB/GCDH/HADH/HADHA/HADHB/HSD17B4/IRS2/IVD/LONP2/MAPK14/MCAT/MECR/MLYCD/MTOR/NR4A3/PECR/PEX2/PEX7/PHYH/POR/PPARA/PPARD/PPARG/PPARGC1A/PRKAA1/SCP2/SESN2/SIRT4/SLC25A17/SLC27A2/TWIST1/TYSND1	61
GO:1903008	BP	GO:1903008	organelle disassembly	53/7099	78/17913	3.77381e-07	5.71856e-06	3.96759e-06	AMBRA1/ATG14/ATP13A2/BECN1/BNIP3L/CDC37/CDK1/CISD2/CLEC16A/CSNK2A2/CTSK/CTTN/DYRK3/FBXO7/FBXW7/FIS1/FUNDC1/FZD5/GBA/GBF1/GSK3A/HAX1/HK2/HTRA2/HTT/KIF5B/KIF9/KLC1/MAP1LC3A/MAP1LC3B/MARK2/MFN2/MUL1/OPTN/PARK7/PINK1/PLK3/PPARGC1A/SMURF1/SPATA18/SREBF1/SREBF2/TOMM7/TP53/TSC2/TSPO/USP30/VCP/VDAC1/VPS13C/VPS13D/VRK1/ZFAND1	53
GO:1902750	BP	GO:1902750	negative regulation of cell cycle G2/M phase transition	63/7099	97/17913	3.89008e-07	5.88045e-06	4.07992e-06	ATF5/AURKA/BABAM1/BRCA1/BRCC3/BRSK1/CDK1/CDK5RAP3/CHEK1/DONSON/DTL/FBXL7/FHL1/FOXN3/FZR1/HMGA2/MIIP/NAE1/NBN/PINX1/PLK1/PSMA2/PSMA5/PSMA6/PSMA7/PSMB1/PSMB10/PSMB2/PSMB3/PSMB4/PSMB5/PSMB6/PSMB7/PSMB8/PSMB9/PSMC1/PSMC3/PSMC4/PSMC5/PSMC6/PSMD1/PSMD10/PSMD11/PSMD12/PSMD13/PSMD2/PSMD3/PSMD4/PSMD5/PSMD6/PSMD7/PSMD8/PSMD9/PSME4/RAD21/RINT1/SKP1/SYF2/TAOK1/UIMC1/USP47/ZFYVE19/ZNF830	63
GO:0045787	BP	GO:0045787	positive regulation of cell cycle	195/7099	373/17913	3.98934e-07	6.01589e-06	4.17389e-06	ABL1/AKT1/ANKRD17/APEX1/APP/ARID3A/ASNS/ATAD5/AURKA/BAX/BCL2L11/BECN1/BRCA1/BRCA2/BRD4/BTG2/CALR/CARM1/CASP2/CCNB1/CCND1/CCND3/CCNK/CCNT1/CCNT2/CCNY/CCPG1/CDC6/CDK1/CDK2/CDK4/CDK5R1/CDK9/CDKN1B/CDT1/CENPJ/CENPV/CEP120/CHEK1/CHEK2/CIT/CKS1B/CKS2/CNOT10/CNOT11/CNOT2/CNOT3/CNOT4/CNOT6/CNOT6L/CNOT7/CNOT8/CRADD/CRLF3/CSPP1/CUL3/CUL4A/CUL4B/DAB2IP/DBF4B/DDRGK1/DDX11/DDX3X/DTL/DUSP3/DYNC1H1/DYNLT3/DYRK3…	195
GO:0043409	BP	GO:0043409	negative regulation of MAPK cascade	104/7099	179/17913	4.05647e-07	6.10235e-06	4.23387e-06	ABL1/AKT1/AMBP/ARRB1/ASH1L/ATF3/BTN2A2/CAMK2N1/CAV1/CDK5RAP3/CNKSR3/CSK/CYLD/DAB2IP/DAG1/DLG1/DNAJA1/DUSP1/DUSP10/DUSP14/DUSP16/DUSP3/DUSP4/DUSP6/DUSP8/EFNA1/EIF3A/EPHB2/ERRFI1/EZR/FBLN1/FKTN/FLCN/FOXM1/FOXO1/GBA/GBP1/GPS1/GPS2/GSTP1/HDAC3/HIPK3/HMGCR/HYAL2/IGBP1/IGF1R/IL1B/INPP5K/ITCH/ITGB1BP1/KLF4/LEMD2/LIF/LYN/MBIP/MEN1/MYC/NCOR1/NDRG2/NF1/NUP62/PAFAH1B1/PAQR3/PBK/PDCD4/PER1/PHB/PIK3R2/PIN1/PI…	104
GO:0071478	BP	GO:0071478	cellular response to radiation	101/7099	173/17913	4.31583e-07	6.47687e-06	4.49372e-06	AKT2/AQP1/ATF4/ATR/BAX/BCL2L1/BMF/CALM1/CAMKMT/CDC25A/CHEK1/CHEK2/CLOCK/CREBBP/CRIP1/CRY1/CRY2/CRYAB/CUL4B/CYBA/DDB1/DDB2/DHX36/DNM2/ECT2/EEF1D/EGR1/EIF2S1/ELK1/EP300/FBXO4/FMR1/FNTA/GADD45A/GATA3/GRB2/GTF2H5/GUCA1B/HMGA2/HRAS/HSF1/HSPA5/HUS1/HYAL2/HYAL3/IFI16/IMPACT/INO80/INTS7/KDM1A/LIG4/MAPK14/MDM2/METAP1/MGMT/MYC/N4BP1/NAMPT/NEDD4/NET1/NIPBL/NOC2L/NPM1/NUCKS1/PARP1/PBK/PCNA/POLD1/POLK/PPEF1/P…	101
GO:0016049	BP	GO:0016049	cell growth	237/7099	466/17913	4.3309e-07	6.48385e-06	4.49857e-06	ABL1/ADAM10/ADAM15/ADIPOR2/ADNP/ADNP2/AGTR1/AKAP13/AKAP6/AKT1/ALCAM/ANAPC2/APBB1/APP/ARIH2/ATAD3A/AURKA/AUTS2/BCL6/BIN3/BLZF1/BMPR2/BRAT1/BST2/BTG1/C9orf72/CACNG7/CAPRIN2/CCDC85B/CDK11A/CDK5/CDK5R1/CDKL5/CDKN1B/CDKN2AIP/CDKN2C/CDKN2D/CEACAM1/CHPT1/CLSTN1/CLSTN3/COBL/CRABP2/CRKL/CRLF3/CRYAB/CSNK2A1/CTDP1/CTNNB1/CTTN/CXCL16/CXCR4/CYBA/CYFIP2/DCBLD2/DCLK1/DCUN1D3/DDR1/DDX3X/DERL2/DNAJB2/DNM2/DNPH1/D…	237
GO:0009314	BP	GO:0009314	response to radiation	223/7099	435/17913	4.37136e-07	6.52874e-06	4.52971e-06	AEN/AKT1/AKT2/ALAD/APP/AQP1/ARRB1/ASNS/ATF4/ATR/B4GALT2/BABAM1/BACE1/BAX/BCL2L1/BCL3/BHLHE40/BMF/BRAT1/BRCA1/BRCA2/BRCC3/BRSK1/CALM1/CAMKMT/CASP3/CAT/CBL/CCDC66/CCND1/CDC25A/CDK5/CDKN2D/CHEK1/CHEK2/CIRBP/CLK2/CLOCK/CREB1/CREBBP/CRIP1/CRY1/CRY2/CRYAB/CTNS/CUL4B/CYBA/CYP2R1/DCLRE1C/DCUN1D3/DDB1/DDB2/DDHD2/DEAF1/DHX36/DNM2/DRD1/DTL/DUSP1/DYNLRB1/ECT2/EEF1D/EGFR/EGR1/EIF2S1/ELK1/EP300/ERCC1/ERCC2/ERC…	223
GO:0006644	BP	GO:0006644	phospholipid metabolic process	208/7099	402/17913	4.47064e-07	6.64514e-06	4.61047e-06	ABHD12/ABHD16A/ABHD3/ABHD4/ABHD6/ACHE/ACP6/ACSL3/AGK/AGPAT1/AGPAT2/AGPAT3/AGPAT4/AGPAT5/AJUBA/ALDH5A1/AMBRA1/APOC1/ARF1/ARF3/ATG14/BPNT1/CAPN2/CCR7/CD81/CDIPT/CEPT1/CHPT1/CLN3/CLN8/CPNE3/CRLS1/CSNK2A1/CSNK2A2/CSNK2B/DAB2IP/DBI/DDHD2/DGKA/DGKE/DGKH/DGKZ/DOLK/DOLPP1/DPM1/DPM2/EFR3A/FABP5/FADS1/FAM126A/FAR1/FDPS/FGF2/GATA6/GDE1/GNPAT/GPAA1/GPAM/GPD1L/GPX4/HADHA/HADHB/HEXB/IDH1/IMPA1/IMPA2/IMPAD1/INP…	208
GO:0019216	BP	GO:0019216	regulation of lipid metabolic process	208/7099	402/17913	4.47064e-07	6.64514e-06	4.61047e-06	AADAC/ABCA1/ABHD6/ACACA/ACADM/ACADVL/ACSL1/ACSL3/ADIPOR2/ADM/AGTR1/AKR1C3/AKT1/AKT2/ALAS1/AMBRA1/ANGPTL4/ANKRD1/APOC1/APPL2/ARF1/ASAH1/ATG14/ATP1A1/BCL11B/BMP2/BRCA1/C3/CAPN2/CARM1/CAV1/CCR7/CD81/CDK4/CEACAM1/CHD9/CNEP1R1/CPT1A/CPT2/CREB1/CREBBP/CRTC3/CTDNEP1/CYP51A1/DAB2IP/DDX20/DGKZ/DHCR7/EDF1/EEF1A2/EGR1/EIF6/ELOVL5/ELOVL6/EPHX2/ERLIN2/FABP5/FADS1/FASN/FBXW7/FDFT1/FDPS/FGF2/FGFR4/FHL2/FITM2/G0…	208
GO:1903312	BP	GO:1903312	negative regulation of mRNA metabolic process	48/7099	69/17913	4.48298e-07	6.64762e-06	4.61219e-06	ANGEL2/AXIN2/C1QBP/CCNT1/CDK9/CIRBP/DHX34/DHX9/DYRK1A/ELAVL1/FMR1/HNRNPA0/HNRNPA2B1/HNRNPC/HNRNPD/HNRNPK/HNRNPU/IGF2BP1/LARP1/MAPK14/MAPKAPK2/MTOR/MYD88/NBAS/NELFE/PABPC1/PKP3/PTBP1/RBM10/RBM24/RBM42/RBMX/RNF20/RNF40/RNPS1/SFSWAP/SRSF10/SRSF12/SRSF4/SRSF6/SRSF7/SUPT5H/TARDBP/TIRAP/TOB1/U2AF2/YBX1/ZFP36	48
GO:0071826	BP	GO:0071826	ribonucleoprotein complex subunit organization	124/7099	221/17913	4.67509e-07	6.91603e-06	4.79842e-06	ADAR/AGO1/AGO2/ATR/ATXN2/ATXN2L/BOP1/C1QBP/C9orf72/CD2BP2/CELF1/CIRBP/CLNS1A/CLP1/CNOT2/CNOT6/CNOT6L/CNOT7/CPSF6/CPSF7/CRNKL1/DDX1/DDX20/DDX28/DDX3X/DDX6/DHX30/DHX9/DICER1/DYNC1H1/DYRK3/EIF2S1/EIF3A/EIF3B/EIF3D/EIF3E/EIF3F/EIF3H/EIF3I/EIF3J/EIF3K/EIF3L/EIF3M/EIF5/EIF6/ERAL1/FASTKD2/G3BP1/G3BP2/GEMIN2/GEMIN5/GEMIN6/GEMIN7/GRB7/HSP90AA1/HSP90AB1/KIF5B/KLC1/LSM14A/MPV17L2/MRPS2/MRTO4/NCBP1/NOL3/NOP2…	124
GO:0090175	BP	GO:0090175	regulation of establishment of planar polarity	69/7099	109/17913	4.74304e-07	6.99991e-06	4.85661e-06	ABL1/AP2A1/AP2A2/AP2B1/AP2M1/AP2S1/ARRB2/CELSR1/CELSR2/CELSR3/CLTC/DAAM1/DAB2/DKK1/DVL1/DVL2/DVL3/FZD2/FZD3/FZD5/FZD6/GPC6/GRHL3/MED12/MKS1/MLLT3/PFN1/PSMA2/PSMA5/PSMA6/PSMA7/PSMB1/PSMB10/PSMB2/PSMB3/PSMB4/PSMB5/PSMB6/PSMB7/PSMB8/PSMB9/PSMC1/PSMC3/PSMC4/PSMC5/PSMC6/PSMD1/PSMD10/PSMD11/PSMD12/PSMD13/PSMD2/PSMD3/PSMD4/PSMD5/PSMD6/PSMD7/PSMD8/PSMD9/PSME4/RAC1/RHOA/RSPO3/RYK/SAPCD2/SEC24B/SFRP1/SMURF…	69
GO:1901293	BP	GO:1901293	nucleoside phosphate biosynthetic process	191/7099	365/17913	4.79716e-07	7.06305e-06	4.90042e-06	AAAS/ACACA/ACAT1/ACLY/ACOT7/ACSF3/ACSL1/ACSL3/ACSL4/ACSS1/ADA/ADCY3/ADCY6/ADCY9/ADK/ADORA2B/ADPGK/ADSL/AGPAT1/AGPAT2/AGPAT3/AGPAT4/AGPAT5/AK1/AK2/AK3/AK4/AK7/ALDOA/ALDOC/APRT/ATIC/BPGM/CAD/CMPK1/COASY/CTPS1/CTPS2/DCK/DDIT4/DHODH/DHTKD1/DLAT/DLD/DTYMK/DUT/ECD/EIF6/ELOVL1/ELOVL2/ELOVL5/ELOVL6/ELOVL7/ENO1/ENO2/ENO4/ERH/ESRRB/FASN/FLAD1/FLCN/FOXK1/FOXK2/GALK1/GAPDH/GAPDHS/GCDH/GMPS/GPAM/GPI/GSTZ1/GUC…	191
GO:0009266	BP	GO:0009266	response to temperature stimulus	123/7099	219/17913	4.83136e-07	7.08227e-06	4.91376e-06	AAAS/ABCC2/ACADVL/ADM/ADRB2/AKT1/AKT1S1/APPL2/ARRB2/ASIC3/ATP2A2/ATP2B1/ATR/BAG1/BAG2/BAG3/BAG4/BAG5/CAMK2G/CASP8/CLPB/CREBBP/CRYAB/CXCR4/DAXX/DHX36/DNAJA1/DNAJA2/DNAJA3/DNAJB1/DNAJB4/DNAJC2/DNAJC3/DNAJC7/EIF2AK3/EIF2B1/EIF2B2/EIF2B3/EIF2S1/EP300/FKBP4/FOS/FOXO1/GCLC/GSK3B/HMOX1/HSBP1/HSF1/HSP90AA1/HSP90AB1/HSPA1A/HSPA1L/HSPA6/HSPA8/HSPB8/HSPD1/HSPH1/HTRA2/IER5/IGFBP7/IL1A/IRAK1/LRP11/LYN/MAP2K7/…	123
GO:0046677	BP	GO:0046677	response to antibiotic	174/7099	328/17913	4.83296e-07	7.08227e-06	4.91376e-06	AACS/ABAT/ABL1/ACTR2/ADA/ADAM9/ADCY3/ADCY6/AHR/AIFM1/ALAD/ANKZF1/AOC3/APEX1/APTX/AQP1/AREG/ATP7A/AXL/BAD/BCL2L1/BECN1/BIRC2/CAPN2/CASP3/CASP8/CAT/CBL/CBX8/CCND1/CDK1/CDKN1B/CHUK/CLU/COL1A1/CRIP1/CRK/CRYAB/CST3/CYB5R4/CYP1B1/DAXX/DDX11/DMAP1/DUSP1/ECT2/EDN1/EFNA5/EGR1/EIF4EBP1/EIF4G1/EPS8/ETS1/EZH2/FDX1/FOSL1/FOXO1/FOXO3/FXN/G6PD/GATA3/GGH/GJB2/GNAI1/GNRH1/GOT2/GPX1/GSN/GSTP1/HMGCR/HMOX1/HNRNPD/HP…	174
GO:0051348	BP	GO:0051348	negative regulation of transferase activity	148/7099	272/17913	4.85243e-07	7.09411e-06	4.92197e-06	ABL1/ADAR/AJUBA/AKT1/AKT1S1/BAG2/BAG5/CAMK2N1/CASP3/CAV1/CDK5RAP3/CDKN1B/CDKN2C/CDKN2D/CEACAM1/CHMP6/CHP1/CORO1C/COX11/CSK/DAB2IP/DNAJA1/DNAJC3/DTX3L/DUSP1/DUSP10/DUSP14/DUSP16/DUSP22/DUSP3/DUSP4/DUSP6/DUSP8/DVL1/EIF4A2/EPHB2/ERRFI1/FBXO5/FBXO7/FOXA2/GADD45A/GADD45B/GBA/GGNBP2/GMFB/GNAQ/GPRC5A/GPS1/GPS2/GSK3A/GSK3B/GSKIP/GSTP1/HEG1/HEXIM1/HHEX/HIPK3/HMGCR/HNRNPU/HSPB1/HYAL2/IBTK/IGF1R/IL1B/ILK/IN…	148
GO:0006650	BP	GO:0006650	glycerophospholipid metabolic process	161/7099	300/17913	4.9803e-07	7.26136e-06	5.03801e-06	ABHD12/ABHD16A/ABHD3/ABHD4/ABHD6/ACHE/ACP6/ACSL3/AGK/AGPAT1/AGPAT2/AGPAT3/AGPAT4/AGPAT5/AJUBA/ALDH5A1/APOC1/ARF1/ARF3/BPNT1/CAPN2/CDIPT/CEPT1/CHPT1/CPNE3/CRLS1/CSNK2A1/CSNK2A2/CSNK2B/DBI/DDHD2/DGKA/DGKH/DGKZ/DPM1/DPM2/EFR3A/FABP5/FAM126A/FAR1/FGF2/GDE1/GNPAT/GPAA1/GPAM/GPD1L/HADHA/HADHB/IMPA1/IMPA2/IMPAD1/INPP4A/INPP5A/INPP5B/INPP5E/INPP5K/INPPL1/IP6K1/IP6K2/LDLR/LIPH/LPCAT1/LPCAT2/LPCAT3/LPGAT1/…	161
GO:0000288	BP	GO:0000288	nuclear-transcribed mRNA catabolic process, deadenylation-dependent decay	49/7099	71/17913	4.99015e-07	7.26136e-06	5.03801e-06	AGO2/BTG2/CNOT10/CNOT11/CNOT2/CNOT3/CNOT4/CNOT6/CNOT6L/CNOT7/CNOT8/CPEB3/DCP1A/DCP1B/DCP2/DCPS/DDX6/DHX36/DIS3/EDC3/EDC4/EXOSC1/EXOSC2/EXOSC4/EXOSC5/EXOSC9/HBS1L/LSM1/LSM3/LSM4/LSM5/LSM6/LSM7/MLH1/NANOS1/NT5C3B/PABPC1/PAN3/PARN/PATL1/PDE12/RC3H1/SKIV2L/TNKS1BP1/TOB1/WDR61/ZFP36/ZFP36L1/ZFP36L2	49
GO:0006094	BP	GO:0006094	gluconeogenesis	57/7099	86/17913	5.04389e-07	7.30681e-06	5.06954e-06	ALDOA/ALDOC/ARPP19/ATF3/ATF4/CLK2/CRTC2/CRY1/DDB1/ENO1/ENO2/EP300/FOXK1/FOXK2/FOXO1/G6PC3/GAPDH/GAPDHS/GOT1/GOT2/GPI/KAT2A/KAT2B/MAEA/MDH1/MDH2/MST1/NLN/NR1D1/OGT/PC/PCK1/PCK2/PDK2/PER2/PGAM1/PGAM2/PGK1/PGM1/PGP/PPARA/PPARGC1A/PTPN2/RANBP2/RBP4/SESN2/SIK1/SIRT1/SLC25A1/SLC25A10/SLC25A11/SLC25A12/SLC25A13/SLC35B4/SOGA1/TPI1/WDR5	57
GO:1901214	BP	GO:1901214	regulation of neuron death	167/7099	313/17913	5.04484e-07	7.30681e-06	5.06954e-06	ABL1/ADAM8/ADNP/AIFM1/AIMP2/AKT1/AKT1S1/ALKBH1/AMBRA1/AP2B1/ARRB1/ARRB2/ATF2/ATF4/ATP13A2/AXL/BACE1/BAD/BAX/BCL2L1/BCL2L11/BTBD10/BTG2/CAPN2/CASP2/CASP3/CASP8/CBL/CCL2/CCL5/CDC34/CDK5/CDK5R1/CEBPB/CHMP4A/CHMP4B/CHP1/CLCF1/CLN3/CLU/CPEB4/CREB1/CSF1/CTNNB1/CTSZ/CX3CL1/DAXX/DDIT3/DDIT4/DHCR24/DKK1/DNAJC5/EFNB2/EGLN1/EGLN3/EGR1/EIF2S1/EIF4G1/ELK1/ERBB3/F2R/FBXO7/FBXW7/FIS1/FOS/FOXO3/FOXQ1/G6PD/GABRA5…	167
GO:2001236	BP	GO:2001236	regulation of extrinsic apoptotic signaling pathway	90/7099	151/17913	5.12232e-07	7.40181e-06	5.13545e-06	ACVR1/AKT1/AR/ATF3/BCL10/BCL2L1/BID/BIRC6/BMPR1B/BRCA1/CASP8/CAV1/CFLAR/CTNNA1/CTTN/CX3CL1/CYLD/DAPK3/DEDD2/FADD/FAS/FEM1B/FGA/G0S2/GCLC/GCLM/GPX1/GSTP1/HMGB2/HMOX1/HSPA1A/HTRA2/HTT/HYAL2/ICAM1/IFI6/IL1A/IL1B/INHBA/ITGA6/ITGAV/ITM2C/ITPRIP/LGALS3/LMNA/LTBR/MCL1/NF1/NOL3/PARK7/PDIA3/PEA15/PELI3/PHIP/PMAIP1/PML/PPP1CA/PPP2R1A/PPP2R1B/PTEN/PYCARD/RAF1/RB1CC1/RBCK1/RELA/SCG2/SERPINE1/SFRP1/SH3RF1/SIA…	90
GO:0061912	BP	GO:0061912	selective autophagy	35/7099	46/17913	5.31538e-07	7.66301e-06	5.31668e-06	ADRB2/AMBRA1/ATG14/BAG3/BECN1/CALCOCO2/CDC37/CLEC16A/HSPB8/HTRA2/HTT/KLHL3/LGALS8/MAPK3/MFN2/NOD1/OPTN/PINK1/RAB7A/RIPK2/SESN2/SMURF1/SPTLC1/SPTLC2/TBK1/TOMM7/TP53/TSC2/UBQLN1/USP30/VPS13C/VPS13D/WDFY3/WDR81/WIPI2	35
GO:0031058	BP	GO:0031058	positive regulation of histone modification	58/7099	88/17913	5.3465e-07	7.69007e-06	5.33545e-06	AKAP8L/ARRB1/AUTS2/BCL6/BRCA1/BRD4/BRD7/CCNB1/CDK9/CTBP1/CTNNB1/EED/FMR1/GATA3/IL1B/ING2/JARID2/JDP2/KAT2A/KDM1A/LIF/LMNA/LRRK2/MAPK3/MECP2/MTF2/MUC1/NAP1L2/NELFE/NIPBL/NOS1/OGT/PAF1/PAX7/PAXBP1/PAXIP1/PHF1/PHF19/PINK1/PPARGC1A/PRKD2/RIF1/RNF20/RNF40/RPS6KA5/RUVBL2/SART3/SIRT1/SMAD4/SMARCB1/SNW1/SREBF1/TP53/UBE2N/VEGFA/WBP2/WDR61/ZBTB7B	58
GO:0006283	BP	GO:0006283	transcription-coupled nucleotide-excision repair	50/7099	73/17913	5.50487e-07	7.88145e-06	5.46823e-06	CDK7/COPS2/COPS5/COPS6/COPS7A/CUL4A/CUL4B/DDB1/EP300/ERCC1/ERCC2/ERCC6/GPS1/GTF2H1/GTF2H5/HMGN1/ISY1/LIG1/LIG3/MNAT1/PCNA/POLD1/POLD2/POLD4/POLK/POLR2A/POLR2C/POLR2D/POLR2E/POLR2F/POLR2G/POLR2I/POLR2J/POLR2K/POLR2L/PPIE/PRPF19/RFC3/RFC5/RPA1/RPA2/RPA3/TCEA1/UBA52/UBB/UBC/USP7/UVSSA/XPA/ZNF830	50
GO:1905037	BP	GO:1905037	autophagosome organization	50/7099	73/17913	5.50487e-07	7.88145e-06	5.46823e-06	AMBRA1/ATG12/ATG13/ATG14/ATG2A/ATG3/ATG9A/ATP13A2/BAG3/BECN1/C9orf72/CHMP4A/CHMP4B/GBA/IFT20/KIAA1324/LRRK2/MAP1LC3A/MFN2/MTMR3/PHF23/PIK3C2B/PIK3C3/PINK1/PIP4K2A/PIP4K2B/PSEN1/RAB1A/RAB1B/RAB33B/RAB3GAP1/RAB5A/RAB7A/RALB/SCFD1/SEC22B/SH3GLB1/SMURF1/STX12/STX17/SYNPO2/TBC1D14/TMEM41B/TP53INP2/UBQLN1/ULK1/VMP1/WDR45/WDR45B/WIPI2	50
GO:0009260	BP	GO:0009260	ribonucleotide biosynthetic process	151/7099	279/17913	5.7288e-07	8.18325e-06	5.67762e-06	AAAS/ACACA/ACAT1/ACLY/ACOT7/ACSF3/ACSL1/ACSL3/ACSL4/ACSS1/ADCY3/ADCY6/ADCY9/ADK/ADPGK/ADSL/AK1/AK2/AK3/AK4/ALDOA/ALDOC/APRT/ATIC/BPGM/CAD/CMPK1/COASY/CTPS1/CTPS2/DDIT4/DHODH/DHTKD1/DLAT/DLD/ECD/EIF6/ELOVL1/ELOVL2/ELOVL5/ELOVL6/ELOVL7/ENO1/ENO2/ENO4/ESRRB/FASN/FLCN/FOXK1/FOXK2/GALK1/GAPDH/GAPDHS/GCDH/GMPS/GPI/GSTZ1/GUK1/HK1/HK2/HPRT1/HSD17B12/HSD17B8/IMPDH1/IMPDH2/INSR/JMJD8/MLYCD/MPC2/NCOR1/NME1/…	151
GO:2001243	BP	GO:2001243	negative regulation of intrinsic apoptotic signaling pathway	61/7099	94/17913	6.19149e-07	8.82394e-06	6.12214e-06	AKT1/ATAD5/BAG5/BCL2L1/BDKRB2/BID/CD44/CDKN2D/CLU/CREB3/DDX3X/DNAJA1/ENO1/GPX1/GRINA/HDAC1/HERPUD1/HSPA1A/HSPB1/HTRA2/HYOU1/ING2/IVNS1ABP/KDM1A/LRRK2/MDM2/MUC1/NDUFA13/NDUFS3/NFE2L2/NOC2L/NOL3/NONO/PARK7/PINK1/PLAUR/PPIF/PTGS2/PTPN1/PTTG1IP/RRM2B/RRN3/SIRT1/SNAI1/SOD2/SRC/SYVN1/TAF9/TAF9B/TMBIM6/TMEM161A/TPT1/TRAP1/TRIAP1/TXNDC12/URI1/USP47/VDAC2/WFS1/XBP1/ZNF385A	61
GO:0009636	BP	GO:0009636	response to toxic substance	251/7099	499/17913	6.31879e-07	8.98481e-06	6.23375e-06	AACS/ABAT/ABCC2/ABCG2/ABL1/ABTB2/ACTB/ACTR2/ADA/ADAM9/AHR/AIFM1/AKR1A1/AKR1B10/ALAD/ANKZF1/APEX1/APTX/AQP1/AREG/ARHGAP33/ASIC1/ASNS/ATF4/ATP7A/AXL/BAD/BAX/BCL2L1/BECN1/BIRC2/BPHL/BRIP1/CALM3/CAPN2/CASP3/CASP8/CAT/CBL/CBX8/CCL5/CCNB1/CCND1/CDH1/CDK1/CDK4/CES1/CHRNA5/CHRNB1/CHUK/CNP/COL1A1/CPOX/CPS1/CREB1/CRK/CRYAB/CST3/CYGB/CYP1B1/DAXX/DDX11/DHFR/DHRS2/DHX15/DMAP1/DNM2/DRD1/DUSP1/ECT2/EDN1/EGR1/EI…	251
GO:0006120	BP	GO:0006120	mitochondrial electron transport, NADH to ubiquinone	40/7099	55/17913	6.429e-07	9.12069e-06	6.32803e-06	COQ9/DLD/NDUFA1/NDUFA10/NDUFA11/NDUFA12/NDUFA13/NDUFA2/NDUFA3/NDUFA4/NDUFA6/NDUFA7/NDUFA8/NDUFA9/NDUFAB1/NDUFB1/NDUFB10/NDUFB11/NDUFB2/NDUFB3/NDUFB4/NDUFB5/NDUFB6/NDUFB7/NDUFB8/NDUFB9/NDUFC2/NDUFS1/NDUFS2/NDUFS3/NDUFS4/NDUFS5/NDUFS6/NDUFS7/NDUFS8/NDUFV1/NDUFV2/NDUFV3/PARK7/PINK1	40
GO:0009165	BP	GO:0009165	nucleotide biosynthetic process	188/7099	360/17913	7.04453e-07	9.97121e-06	6.91813e-06	AAAS/ACACA/ACAT1/ACLY/ACOT7/ACSF3/ACSL1/ACSL3/ACSL4/ACSS1/ADA/ADCY3/ADCY6/ADCY9/ADK/ADORA2B/ADPGK/ADSL/AGPAT1/AGPAT2/AGPAT3/AGPAT4/AGPAT5/AK1/AK2/AK3/AK4/AK7/ALDOA/ALDOC/APRT/ATIC/BPGM/CAD/CMPK1/COASY/CTPS1/CTPS2/DCK/DDIT4/DHODH/DHTKD1/DLAT/DLD/DTYMK/DUT/ECD/EIF6/ELOVL1/ELOVL2/ELOVL5/ELOVL6/ELOVL7/ENO1/ENO2/ENO4/ERH/ESRRB/FASN/FLAD1/FLCN/FOXK1/FOXK2/GALK1/GAPDH/GAPDHS/GCDH/GMPS/GPAM/GPI/GSTZ1/GUC…	188
GO:0006635	BP	GO:0006635	fatty acid beta-oxidation	46/7099	66/17913	7.13155e-07	1.00715e-05	6.98772e-06	ABCD3/ACAA2/ACAD10/ACADM/ACADS/ACADVL/ACOT8/ACOX3/AKT1/AKT2/BDH2/CPT1A/CPT2/CRAT/CROT/DECR1/DECR2/ECH1/ECHS1/ECI1/ECI2/EHHADH/ETFA/ETFB/GCDH/HADH/HADHA/HADHB/HSD17B4/IRS2/IVD/LONP2/MCAT/MECR/MLYCD/MTOR/PEX2/PEX7/PPARA/PPARD/SCP2/SESN2/SLC25A17/SLC27A2/TWIST1/TYSND1	46
GO:1901654	BP	GO:1901654	response to ketone	109/7099	191/17913	7.40501e-07	1.0434e-05	7.23924e-06	AACS/ABCC2/ABHD2/ACACA/ADAM15/ADCY3/ADCY6/AHR/AIFM1/AKR1B1/AKR1C2/AKR1C3/AKT1/AQP1/AR/ATP2B1/BAD/BCL2L1/CAD/CALM3/CALR/CAV1/CBL/CBX3/CCND1/CCR7/CDC5L/CDK4/CFLAR/CLDN4/CPS1/CSNK2B/CYBA/DCPS/DDIT4/DSG2/DUSP1/EDN1/EFNA5/EGFR/EIF4E/EIF4EBP1/ELK1/ERRFI1/FBXO32/FDX1/FOS/FOSB/FOSL1/FOXO1/FOXO3/GBA/GJB2/GLB1/GNAI1/GNG2/GNRH1/HNRNPD/HSF1/ICAM1/IGFBP7/KLF2/KLF4/KLF9/LARP1/MSN/MTAP/NCOA1/NCOA2/NEFL/NKX3-1/N…	109
GO:0030705	BP	GO:0030705	cytoskeleton-dependent intracellular transport	91/7099	154/17913	7.5862e-07	1.06652e-05	7.39963e-06	ACTN4/AP3D1/AP3M1/AP3S1/APP/ARHGAP21/ARL3/ARL8A/ARL8B/BAG3/BBS12/BLOC1S1/BLOC1S2/BLOC1S3/BLOC1S6/CAMSAP3/CLN3/CNIH2/COPG1/DYNC2H1/DYNC2LI1/DYNLL2/DYNLRB1/FLOT2/FNBP1L/HNRNPU/HSPB1/HSPB11/HTT/IFT122/IFT20/IFT27/IFT46/IFT52/IFT81/KIF13A/KIF1C/KIF23/KIF5A/KIF5B/LAMP1/LRPPRC/MAP1B/MAP2/MAPK8IP3/MGARP/MREG/MYO10/MYO19/MYO1C/MYO5A/NDEL1/NEFL/PAFAH1B1/PCM1/PURA/RAB1A/RAB21/RAB27B/RAB6A/RABL2B/RASGRP1/RH…	91
GO:0002218	BP	GO:0002218	activation of innate immune response	169/7099	319/17913	7.84095e-07	1.09985e-05	7.63089e-06	ALPK1/ANKRD17/APPL1/APPL2/ARRB2/BCL10/BIRC2/BIRC3/C1QBP/CACTIN/CARD11/CARD9/CASP8/CAV1/CHUK/CLEC4E/CNPY3/CREBBP/CTSB/CTSK/CTSS/CYBA/CYLD/DAB2IP/DDX58/DDX60/EP300/EPG5/FADD/FBXW11/FGA/FLOT1/GPS2/GRAMD4/HEXIM1/HMGB1/HRAS/HSP90B1/HSPA1A/HSPD1/IFI16/IFIH1/IKBKG/IRAK1/IRAK2/IRF1/IRF7/ITCH/ITGAM/KRAS/LGR4/LRRC14/LSM14A/LYN/MAP2K6/MAP3K1/MAPKAPK2/MAPKAPK3/MATR3/MAVS/MFHAS1/MUC1/MUC5B/MYD88/NFKB1/NFKBIA/…	169
GO:0071456	BP	GO:0071456	cellular response to hypoxia	118/7099	210/17913	7.92092e-07	1.10857e-05	7.69139e-06	ACAA2/ADAM8/AJUBA/AKT1/ANKRD1/AQP1/ATP7A/BACH1/BAD/BNIP3L/BRIP1/CCNB1/CFLAR/CHCHD2/CPEB2/CREBBP/CUL2/DDAH1/EDN1/EGLN1/EGLN3/EGR1/EIF4EBP1/ENO1/EP300/FAM162A/FOXO3/GATA6/HIF1AN/HIGD1A/HILPDA/HIPK2/HMOX1/HP1BP3/HYOU1/ICAM1/IRAK1/LMNA/MALAT1/MDM2/MDM4/MGARP/MTOR/MYC/NDRG1/NFE2L2/NKX3-1/NOL3/NOTCH1/NPEPPS/P4HB/PCK1/PDK1/PDK3/PGK1/PHB2/PINK1/PLK3/PMAIP1/PPARD/PPARGC1A/PRKAA1/PRKCE/PSMA2/PSMA5/PSMA6/PS…	118
GO:0072522	BP	GO:0072522	purine-containing compound biosynthetic process	156/7099	291/17913	8.11891e-07	1.13373e-05	7.86597e-06	AAAS/ACACA/ACAT1/ACLY/ACOT7/ACSF3/ACSL1/ACSL3/ACSL4/ACSS1/ADA/ADCY3/ADCY6/ADCY9/ADK/ADORA2B/ADPGK/ADSL/AK1/AK2/AK3/AK4/ALDOA/ALDOC/APRT/ATIC/BPGM/COASY/DCK/DDIT4/DHTKD1/DLAT/DLD/ECD/EIF6/ELOVL1/ELOVL2/ELOVL5/ELOVL6/ELOVL7/ENO1/ENO2/ENO4/ESRRB/FASN/FLCN/FOXK1/FOXK2/GALK1/GAPDH/GAPDHS/GCDH/GMPR2/GMPS/GPI/GSTZ1/GUCA1B/GUK1/HK1/HK2/HPRT1/HSD17B12/HSD17B8/IMPDH1/IMPDH2/INSR/JMJD8/MLYCD/MPC2/MTAP/MTHFD…	156
GO:0016482	BP	GO:0016482	cytosolic transport	84/7099	140/17913	8.21697e-07	1.1442e-05	7.93861e-06	ACTR2/AKTIP/ANKFY1/ANKRD27/AP1AR/AP1G1/AP1S1/AP2A1/BECN1/CES1/CLN5/CLTC/DAB2/DCTN1/DENND5A/DNAJC13/EEA1/EHD3/EMP2/EZR/GBF1/GCC2/GOSR1/HOOK3/KIF16B/KIF1C/KIF5A/KIF5B/KLHL20/LAMP1/LMTK2/LRRK2/MAP2/MAP2K1/MAP2K2/MAPK1/MAPK3/MSN/PIK3C3/PTPN23/RAB14/RAB21/RAB5A/RAB6A/RAB7A/RDX/RHOBTB3/RNF126/SNF8/SNX1/SNX12/SNX16/SNX5/SNX8/SORL1/SORT1/SPAG9/SRC/SRSF10/STX10/STX16/STX6/STX8/SYBU/TBC1D10A/TBC1D10B/TBC1D…	84
GO:0043280	BP	GO:0043280	positive regulation of cysteine-type endopeptidase activity involved in apoptotic process	73/7099	118/17913	8.23063e-07	1.1442e-05	7.93861e-06	ACER2/AIFM1/ALOX12/APAF1/ARL6IP5/ARRB1/BAD/BAX/BCAP31/BCL10/BCL2L11/BCL2L13/CASP8/CASP8AP2/CTSD/CTSH/CYCS/DAP/DDX3X/DIABLO/EGLN3/EIF2AK3/F2R/F3/FADD/FAM162A/FAS/FIS1/GRAMD4/GSN/HIP1/HIP1R/HMGB1/HSF1/HSPD1/HSPE1/HTRA2/JAK2/LGALS9/MAP3K5/MUL1/MYC/NDUFA13/NGF/NGFR/NKX3-1/NLRP2/NOD1/PDCD2/PDCD5/PDCD6/PMAIP1/PML/PPARG/PPM1F/PYCARD/RHOA/ROBO1/RPS27L/RPS3/S100A9/SENP1/SIRT1/SMAD3/SOX7/TNFRSF10A/TNFRSF10…	73
GO:0043928	BP	GO:0043928	exonucleolytic nuclear-transcribed mRNA catabolic process involved in deadenylation-dependent decay	27/7099	33/17913	8.51684e-07	1.17873e-05	8.17816e-06	CNOT6/CNOT7/CNOT8/DCP1A/DCP1B/DCP2/DCPS/DDX6/DIS3/EDC3/EDC4/EXOSC1/EXOSC2/EXOSC4/EXOSC5/EXOSC9/HBS1L/LSM1/LSM3/LSM4/LSM5/LSM6/LSM7/NT5C3B/PATL1/SKIV2L/WDR61	27
GO:0072350	BP	GO:0072350	tricarboxylic acid metabolic process	27/7099	33/17913	8.51684e-07	1.17873e-05	8.17816e-06	ACLY/ACO2/CS/DLAT/DLD/FAHD1/FH/GLUD1/IDH1/IDH2/IDH3A/IDH3B/IDH3G/MDH2/ME2/NNT/OGDH/PDHA1/PDHB/SDHA/SDHB/SDHC/SDHD/SIRT4/SUCLA2/SUCLG1/SUCLG2	27
GO:0032535	BP	GO:0032535	regulation of cellular component size	167/7099	315/17913	8.57148e-07	1.18366e-05	8.21237e-06	ABI2/ABL1/ACTR2/ADD1/ADD2/ADNP/AKT1/AKT1S1/AKT3/ANAPC2/ANXA7/AP1AR/AP2M1/AQP1/ARF1/ARF6/ARHGAP18/ARHGAP35/ARPC1B/ARPC2/ARPC3/ARPC4/ARPC5/ATP13A2/ATP7A/AVIL/BAG4/BAIAP2L1/BIN1/BMPR2/CAPG/CCL26/CCR7/CDC42EP2/CDK4/CDK5/CDK5R1/CDKL5/CFL1/CFL2/CIT/CLCN6/CLNS1A/CORO1B/CRABP2/CREB1/CTTN/DLG1/DNM2/DPYSL2/DSTN/E2F4/EDN1/EFNA5/EPS8/EZR/FCHSD1/FCHSD2/FER/FHOD3/FMN1/FN1/FSTL4/GDI1/GOLGA4/GRB2/GSK3B/GSN/HAX1/…	167
GO:0070059	BP	GO:0070059	intrinsic apoptotic signaling pathway in response to endoplasmic reticulum stress	42/7099	59/17913	8.78228e-07	1.20797e-05	8.38104e-06	AIFM1/APAF1/ATF4/ATP2A1/BAX/BCL2L1/BCL2L11/CEBPB/CHAC1/CREB3/DAB2IP/DDIT3/DNAJC10/EIF2AK3/ERP29/GRINA/HERPUD1/HSPA1A/HYOU1/LRRK2/MAP3K5/NCK1/NCK2/PARK7/PMAIP1/PML/PPP1R15A/PTPN1/PTPN2/SERINC3/SIRT1/SYVN1/TMBIM6/TMEM117/TNFRSF10B/TP53/TRAF2/TRIB3/TXNDC12/UBE2K/WFS1/XBP1	42
GO:0042149	BP	GO:0042149	cellular response to glucose starvation	30/7099	38/17913	8.78631e-07	1.20797e-05	8.38104e-06	ASNS/ATF4/ATG14/BECN1/CPEB4/EIF2AK3/HIGD1A/HSPA5/IFI16/IMPACT/KPTN/MTMR3/MYBBP1A/NFE2L2/NUAK2/PICK1/PIK3C3/PMAIP1/PRKAA1/PRKAA2/RRP8/SESN1/SESN2/SESN3/SH3GLB1/SLC2A1/TP53/UPP1/XBP1/ZC3H12A	30
GO:0051651	BP	GO:0051651	maintenance of location in cell	49/7099	72/17913	9.61678e-07	1.31924e-05	9.15299e-06	AKAP9/AKT1/ANK3/ARHGAP21/ARL2/ARL2BP/ATP2A1/BCL3/CAV1/CDK5/DAG1/DBN1/EZR/FLNB/FTH1/GAA/GPAA1/GSN/HK1/HK2/HNRNPU/HSPA5/INSIG1/JUP/MORC3/OS9/PAFAH1B1/PARK7/PINK1/PML/SCIN/SKP1/SORL1/SP100/SRGN/SRI/SUN1/SYNE1/SYNE2/TAF3/TAF8/TLN1/TLN2/TMSB4X/TOPORS/TSPO/TWF2/TXN/UVRAG	49
GO:0034248	BP	GO:0034248	regulation of cellular amide metabolic process	229/7099	452/17913	9.78176e-07	1.33892e-05	9.28956e-06	ABCA7/AGO1/AGO2/AKT1/AKT2/ALKBH1/APP/ATF4/ATP13A2/ATXN2/BANK1/BCL3/BIN1/BTG2/C1QBP/CALR/CAPRIN2/CASC3/CASP3/CCL5/CDC123/CDK4/CELF1/CIRBP/CLU/CNOT11/CNOT6/CNOT6L/COA3/CPEB2/CPEB3/CTSA/DAPK3/DDX1/DDX3X/DHFR/DHX36/DHX9/DNAJC24/DNAJC3/DPH3/DPH5/EEF1A1/EEF1A2/EFNA1/EIF1/EIF1B/EIF2AK1/EIF2AK2/EIF2AK3/EIF2B2/EIF2S1/EIF3B/EIF3D/EIF3E/EIF3H/EIF3K/EIF4A2/EIF4A3/EIF4B/EIF4E/EIF4E2/EIF4EBP1/EIF4ENIF1/EIF4G1/…	229
GO:0032922	BP	GO:0032922	circadian regulation of gene expression	43/7099	61/17913	1.00445e-06	1.37187e-05	9.5182e-06	AHR/ARNTL/ATF4/BHLHE40/BHLHE41/CLOCK/CRY1/CRY2/CSNK1D/CSNK1E/EGR1/GFPT1/HDAC1/HDAC3/HNRNPU/ID2/KDM2A/KDM5A/LGR4/MAGED1/MYBBP1A/MYCBP2/NAMPT/NCOA2/NGFR/NPAS2/NR1D1/NRIP1/OGT/PER1/PER2/PML/PPARA/PPARGC1A/PPP1CA/PPP1CB/PPP1CC/PRMT5/RELB/RORA/SIRT1/TOP1/ZFHX3	43
GO:0009152	BP	GO:0009152	purine ribonucleotide biosynthetic process	144/7099	266/17913	1.01712e-06	1.38311e-05	9.59616e-06	AAAS/ACACA/ACAT1/ACLY/ACOT7/ACSF3/ACSL1/ACSL3/ACSL4/ACSS1/ADCY3/ADCY6/ADCY9/ADK/ADPGK/ADSL/AK1/AK2/AK3/AK4/ALDOA/ALDOC/APRT/ATIC/BPGM/COASY/DDIT4/DHTKD1/DLAT/DLD/ECD/EIF6/ELOVL1/ELOVL2/ELOVL5/ELOVL6/ELOVL7/ENO1/ENO2/ENO4/ESRRB/FASN/FLCN/FOXK1/FOXK2/GALK1/GAPDH/GAPDHS/GCDH/GMPS/GPI/GSTZ1/GUK1/HK1/HK2/HPRT1/HSD17B12/HSD17B8/IMPDH1/IMPDH2/INSR/JMJD8/MLYCD/MPC2/NCOR1/NME1/NME3/NME4/NME6/NPR2/NUP133/N…	144
GO:0071356	BP	GO:0071356	cellular response to tumor necrosis factor	144/7099	266/17913	1.01712e-06	1.38311e-05	9.59616e-06	ABCC2/ACTN4/ADAMTS12/ADAMTS7/AKAP12/AKT1/ANKRD1/ASAH1/BAG4/BIRC2/BIRC3/BRCA1/CACTIN/CASP8/CCL2/CCL5/CD58/CHUK/COL1A1/COMMD7/CYBA/CYLD/DAB2IP/DHX9/EDA2R/EDN1/FOXO3/GATA3/GBA/GBP1/GBP2/GBP3/GPS2/GSTP1/HAS2/HIPK1/HSPA1A/HYAL2/HYAL3/ICAM1/IKBKG/ILK/INPP5K/JAK2/KAT2A/KLF2/KRT18/KRT8/LIMS1/LTB/LTBR/MAP3K5/MAPK1/MAPK14/MAPK3/NFE2L2/NFKB1/NFKBIA/NKX3-1/NOL3/NPNT/NR1D1/OCLN/PCK1/PELI3/PIAS4/PID1/PPARGC1A/…	144
GO:0022604	BP	GO:0022604	regulation of cell morphogenesis	219/7099	430/17913	1.02885e-06	1.39601e-05	9.68567e-06	ABI2/ABL1/ACTN4/ACTR2/ADAM10/ADNP/ALDOA/ANAPC2/ANKRD27/ANXA1/ANXA7/AP1AR/ARC/ARHGAP18/ARHGAP33/ARHGAP35/ARHGDIA/ARHGEF7/ARPC2/ATP10A/BAMBI/BCL9L/BMPR2/BRSK1/BRWD1/BRWD3/C1QBP/CACNG7/CALR/CAPRIN2/CAPZB/CCL2/CD44/CDC42EP1/CDC42EP2/CDC42EP4/CDC42SE1/CDC42SE2/CDK5/CDK5R1/CDKL5/CFDP1/CFL1/CHN1/COCH/CORO1B/CORO1C/CRABP2/CRK/CRKL/CSPG5/CTTN/CUX1/CXCR4/DAG1/DAPK3/DBN1/DHX36/DIAPH1/DLG1/DLG4/DNM2/DNMBP/DO…	219
GO:1900182	BP	GO:1900182	positive regulation of protein localization to nucleus	50/7099	74/17913	1.04474e-06	1.41449e-05	9.81386e-06	AKT1/BAG3/CCT3/CCT4/CCT5/CCT6A/CCT7/CCT8/CDH1/CDK1/CDK5RAP3/DKC1/DMAP1/DTX3L/ECT2/EIF2AK3/FLNA/HDAC3/HYAL2/IPO5/JUP/LIF/MAPK1/MAPK14/MAVS/MCRS1/NGFR/NMD3/NUTF2/PARK7/PARP1/PARP9/PIK3R2/PINX1/PLK1/PRKCD/PSEN1/PTGS2/RAN/RBM22/SESN2/SMAD3/SMO/SRC/TARDBP/TPR/TRIM28/TRIM8/UBR5/ZC3H12A	50
GO:0034440	BP	GO:0034440	lipid oxidation	61/7099	95/17913	1.06299e-06	1.43607e-05	9.96363e-06	ABCD3/ACAA2/ACAD10/ACADM/ACADS/ACADVL/ACOT8/ACOX3/ADIPOR2/AKT1/AKT2/ALDH3A2/ALOX12/APPL2/BDH2/CPT1A/CPT2/CRAT/CROT/CYGB/CYP4V2/DECR1/DECR2/ECH1/ECHS1/ECI1/ECI2/EHHADH/ETFA/ETFB/GCDH/HADH/HADHA/HADHB/HSD17B4/IRS2/IVD/LONP2/MAPK14/MCAT/MECR/MLYCD/MTOR/NR4A3/PECR/PEX2/PEX7/PHYH/POR/PPARA/PPARD/PPARG/PPARGC1A/PRKAA1/SCP2/SESN2/SIRT4/SLC25A17/SLC27A2/TWIST1/TYSND1	61
GO:0034330	BP	GO:0034330	cell junction organization	149/7099	277/17913	1.09404e-06	1.47482e-05	1.02325e-05	ABL1/ACE2/ACTB/ACTG1/ACTN1/ACTN4/ADD1/AJUBA/ARF6/ARHGEF7/ARL2/BCAS3/CAMSAP3/CAV1/CBFB/CCM2/CD151/CD9/CDH1/CDH10/CDH17/CDH2/CLASP1/CLASP2/CNTNAP1/COL16A1/CORO1C/CTNNA1/CTNNB1/CTTN/DAPK3/DLG1/DLG5/DSG2/DSP/DUSP22/DUSP3/ECT2/EFNA5/EPB41L5/EPHA2/F11R/F2R/FBLIM1/FERMT2/FLCN/FLNA/FLNC/FLOT1/FMN1/FN1/FSCN1/FZD5/GJA1/GJB2/GJC1/GNPAT/GPM6B/GREM1/GRHL1/HEG1/HIPK1/ILK/IQSEC1/ITGA2/ITGA6/ITGB1BP1/ITGB4/JUP/L…	149
GO:0022618	BP	GO:0022618	ribonucleoprotein complex assembly	117/7099	209/17913	1.13777e-06	1.53046e-05	1.06185e-05	ADAR/AGO1/AGO2/ATR/ATXN2/ATXN2L/BOP1/C1QBP/C9orf72/CD2BP2/CELF1/CIRBP/CLNS1A/CLP1/CNOT2/CNOT6/CNOT6L/CNOT7/CPSF6/CPSF7/CRNKL1/DDX1/DDX20/DDX28/DDX3X/DDX6/DHX30/DHX9/DICER1/DYNC1H1/EIF2S1/EIF3A/EIF3B/EIF3D/EIF3E/EIF3F/EIF3H/EIF3I/EIF3J/EIF3K/EIF3L/EIF3M/EIF5/EIF6/ERAL1/FASTKD2/G3BP1/G3BP2/GEMIN2/GEMIN5/GEMIN6/GEMIN7/GRB7/HSP90AA1/HSP90AB1/LSM14A/MPV17L2/MRPS2/MRTO4/NCBP1/NOL3/NOP2/NPM1/NSUN4/NUFIP…	117
GO:0045089	BP	GO:0045089	positive regulation of innate immune response	193/7099	373/17913	1.14507e-06	1.53696e-05	1.06636e-05	ADAM8/ALPK1/ANKRD17/AP1G1/APPL1/APPL2/ARRB2/BCL10/BIRC2/BIRC3/C1QBP/CACTIN/CARD11/CARD9/CASP8/CAV1/CCL5/CD160/CHUK/CLEC4E/CNPY3/COCH/CREBBP/CTSB/CTSK/CTSS/CYBA/CYLD/DAB2IP/DDX58/DDX60/DHX9/EP300/EPG5/EREG/FADD/FBXW11/FGA/FLOT1/GPS2/GRAMD4/HEXIM1/HLA-E/HLA-F/HMGB1/HRAS/HSP90B1/HSPA1A/HSPD1/IFI16/IFIH1/IKBKG/IL12A/IRAK1/IRAK2/IRF1/IRF7/ITCH/ITGAM/KRAS/LAMP1/LGR4/LRRC14/LSM14A/LYN/MAP2K6/MAP3K1/MAPK…	193
GO:0044282	BP	GO:0044282	small molecule catabolic process	207/7099	404/17913	1.17398e-06	1.57237e-05	1.09093e-05	AADAT/ABAT/ABCD3/ABHD10/ABHD16A/ACAA2/ACAD10/ACAD8/ACADM/ACADS/ACADSB/ACADVL/ACAT1/ACBD5/ACOT8/ACOX3/ACSF3/ADA/ADPGK/ADPRM/AHCY/AIG1/AKR1A1/AKR1B10/AKR1C3/AKT1/AKT2/ALDH1A1/ALDH1B1/ALDH1L2/ALDH2/ALDH3A2/ALDH3B1/ALDH4A1/ALDH5A1/ALDH7A1/ALDOA/ALDOC/APOBEC3C/APOBEC3D/APOBEC3F/ASRGL1/AUH/BAD/BCAT1/BCAT2/BCKDHA/BCKDHB/BDH1/BDH2/BPGM/CBS/CD44/CDADC1/CHP1/CPT1A/CPT2/CRAT/CROT/CRYL1/CRYM/CYP24A1/CYP26B1/…	207
GO:0048872	BP	GO:0048872	homeostasis of number of cells	132/7099	241/17913	1.22897e-06	1.64249e-05	1.13958e-05	ABL1/ACIN1/ACVR2A/ADA/ADAR/ADD1/AKT1/AKT3/ANXA1/ARID4A/ASXL1/AXL/B2M/BAX/BCL10/BCL2L11/BCL6/BCR/BPGM/CARD11/CASP3/CCR7/CDH2/CDK6/CEBPG/CSF1/CYLD/DNAJA3/DNASE2/DOCK11/DYRK3/ERCC2/ETS1/EZH2/F2R/FADD/FAM210B/FH/FLT3LG/FOXO3/G6PD/GATA3/GCNT4/GIGYF2/HIPK2/HMGB1/HMGB2/HMOX1/HOXA5/HSPA1A/HSPA9/ID2/IL20RB/IL6/INHBA/IREB2/ISG15/JAK2/JAM3/JMJD6/KITLG/KLF13/KLF2/KRAS/LAT/LGALS9/LGR4/LIPA/LYN/MAEA/MAPK14/MB/…	132
GO:0060071	BP	GO:0060071	Wnt signaling pathway, planar cell polarity pathway	67/7099	107/17913	1.23239e-06	1.64354e-05	1.14031e-05	ABL1/AP2A1/AP2A2/AP2B1/AP2M1/AP2S1/ARRB2/CELSR1/CELSR2/CELSR3/CLTC/DAAM1/DAB2/DKK1/DVL1/DVL2/DVL3/FZD2/FZD3/FZD5/FZD6/GPC6/GRHL3/MED12/MKS1/MLLT3/PFN1/PSMA2/PSMA5/PSMA6/PSMA7/PSMB1/PSMB10/PSMB2/PSMB3/PSMB4/PSMB5/PSMB6/PSMB7/PSMB8/PSMB9/PSMC1/PSMC3/PSMC4/PSMC5/PSMC6/PSMD1/PSMD10/PSMD11/PSMD12/PSMD13/PSMD2/PSMD3/PSMD4/PSMD5/PSMD6/PSMD7/PSMD8/PSMD9/PSME4/RAC1/RHOA/RSPO3/RYK/SFRP1/SMURF1/SMURF2	67
GO:0006520	BP	GO:0006520	cellular amino acid metabolic process	181/7099	347/17913	1.2433e-06	1.65139e-05	1.14575e-05	AADAT/ABAT/ACAD8/ACADSB/ACAT1/ACCS/ADI1/AGMAT/AHCY/AIMP1/AIMP2/ALDH18A1/ALDH4A1/ALDH5A1/ALDH7A1/APIP/ASNS/ASNSD1/ASRGL1/ATF4/ATP7A/AUH/BAAT/BCAT1/BCAT2/BCKDHA/BCKDHB/BPHL/CAD/CBS/CKB/CLN3/COMT/CPS1/CRTAP/CRYM/CTNS/CTPS1/CTPS2/DALRD3/DARS2/DBT/DDAH1/DDAH2/DLD/EARS2/EGLN1/EGLN3/ENOPH1/FAH/FARSA/FARSB/FN3K/GAD1/GAMT/GATM/GCDH/GCLC/GCLM/GCSH/GFPT1/GFPT2/GGT1/GLDC/GLS2/GLUD1/GLUL/GMPS/GOT1/GOT2/GSS/GS…	181
GO:0010952	BP	GO:0010952	positive regulation of peptidase activity	103/7099	180/17913	1.24358e-06	1.65139e-05	1.14575e-05	ACER2/ADRM1/AGER/AIFM1/AKIRIN2/ALOX12/ANTXR1/APAF1/APP/ARL6IP5/ARRB1/ASPH/BAD/BAX/BCAP31/BCL10/BCL2L11/BCL2L13/CASP8/CASP8AP2/CAV1/CFLAR/CLPX/CTSD/CTSH/CYCS/CYFIP2/DAP/DDRGK1/DDX3X/DIABLO/EFNA1/EFNA3/EGLN3/EIF2AK3/F2R/F3/FADD/FAM162A/FAS/FBLN1/FIS1/FN1/GRAMD4/GRN/GSN/HIP1/HIP1R/HMGB1/HSF1/HSPD1/HSPE1/HTRA2/IFI16/JAK2/LGALS9/LYN/MAP3K5/MAPK14/MAPK3/MBP/MUL1/MYC/NDUFA13/NGF/NGFR/NKX3-1/NLRP2/NOD1/P…	103
GO:0044262	BP	GO:0044262	cellular carbohydrate metabolic process	139/7099	256/17913	1.2482e-06	1.654e-05	1.14756e-05	ABHD10/AGL/AKR1B1/AKT1/AKT2/ARPP19/B3GNT2/B3GNT4/B4GALT1/B4GALT5/BAD/BRAF/C1QTNF1/CALM1/CLK2/COQ2/COQ3/COX11/CRY1/CSGALNACT1/CSGALNACT2/DDB1/DDIT4/DYRK2/ENPP1/EP300/ESRRB/EXT1/EXT2/FGGY/FOXA2/FOXK1/FOXK2/FOXO1/GAA/GALK1/GBE1/GLB1/GNE/GNPTAB/GNPTG/GOT1/GSK3A/GSK3B/GYG2/HAS2/HAS3/HK1/HK2/HKDC1/HRH1/IDH1/IDH2/IDNK/IGFBP3/IGFBP4/IMPA1/IMPA2/IMPAD1/INPP5E/INPP5K/INSR/IPPK/IRS2/ISYNA1/KAT2A/KAT2B/KHK/M…	139
GO:0006301	BP	GO:0006301	postreplication repair	35/7099	47/17913	1.28666e-06	1.70134e-05	1.18041e-05	BRCA1/DTL/ISG15/MAD2L2/MSH2/NPLOC4/PARP10/PCNA/POLD1/POLD2/POLD4/POLI/POLK/RCHY1/REV1/REV3L/RFC3/RFC5/RPA1/RPA2/RPA3/TRIM25/UBA52/UBB/UBC/UBE2A/UBE2B/UBE2L6/UBE2N/UBE2V2/USP10/USP43/VCP/WDR33/ZBTB1	35
GO:0010975	BP	GO:0010975	regulation of neuron projection development	231/7099	458/17913	1.3528e-06	1.78501e-05	1.23846e-05	ABI2/ABL1/ABL2/ACAP3/ACTR2/ADAM10/ADCY6/ADNP/AKT1/ANAPC2/ANKRD1/ANKRD27/AP2A1/APBB1/ARC/ARF1/ARF6/ARHGAP33/ARHGAP35/ARHGDIA/ARSB/ASAP1/ATF1/AVIL/B2M/BAG5/BMPR2/BRSK1/C21orf91/CACNG7/CAMK1/CAMSAP2/CAPRIN2/CARM1/CBFA2T2/CCDC88A/CDK5/CDK5R1/CDKL5/CERS2/CFL1/CFLAR/CHN1/CNTN1/COBL/CPEB3/CRABP2/CREB3L2/CRK/CRKL/CTSZ/CTTN/CUX1/CX3CL1/CXCR4/DAB2IP/DBN1/DDX56/DENND5A/DHX36/DKK1/DLG4/DLG5/DNM2/DPYSL2/DPYSL…	231
GO:0033866	BP	GO:0033866	nucleoside bisphosphate biosynthetic process	46/7099	67/17913	1.40181e-06	1.838e-05	1.27522e-05	ACACA/ACAT1/ACLY/ACOT7/ACSF3/ACSL1/ACSL3/ACSL4/ACSS1/COASY/DLAT/DLD/ELOVL1/ELOVL2/ELOVL5/ELOVL6/ELOVL7/FASN/GCDH/GSTZ1/HSD17B12/HSD17B8/MLYCD/MPC2/PANK1/PANK2/PANK3/PANK4/PAPSS1/PAPSS2/PDHA1/PDHB/PDHX/PDK1/PDK2/PDK3/PDP1/PDP2/PPCS/PPT1/SCD/SCD5/SLC25A1/SLC26A2/SLC35B3/TECR	46
GO:0034030	BP	GO:0034030	ribonucleoside bisphosphate biosynthetic process	46/7099	67/17913	1.40181e-06	1.838e-05	1.27522e-05	ACACA/ACAT1/ACLY/ACOT7/ACSF3/ACSL1/ACSL3/ACSL4/ACSS1/COASY/DLAT/DLD/ELOVL1/ELOVL2/ELOVL5/ELOVL6/ELOVL7/FASN/GCDH/GSTZ1/HSD17B12/HSD17B8/MLYCD/MPC2/PANK1/PANK2/PANK3/PANK4/PAPSS1/PAPSS2/PDHA1/PDHB/PDHX/PDK1/PDK2/PDK3/PDP1/PDP2/PPCS/PPT1/SCD/SCD5/SLC25A1/SLC26A2/SLC35B3/TECR	46
GO:0034033	BP	GO:0034033	purine nucleoside bisphosphate biosynthetic process	46/7099	67/17913	1.40181e-06	1.838e-05	1.27522e-05	ACACA/ACAT1/ACLY/ACOT7/ACSF3/ACSL1/ACSL3/ACSL4/ACSS1/COASY/DLAT/DLD/ELOVL1/ELOVL2/ELOVL5/ELOVL6/ELOVL7/FASN/GCDH/GSTZ1/HSD17B12/HSD17B8/MLYCD/MPC2/PANK1/PANK2/PANK3/PANK4/PAPSS1/PAPSS2/PDHA1/PDHB/PDHX/PDK1/PDK2/PDK3/PDP1/PDP2/PPCS/PPT1/SCD/SCD5/SLC25A1/SLC26A2/SLC35B3/TECR	46
GO:0046486	BP	GO:0046486	glycerolipid metabolic process	198/7099	385/17913	1.43659e-06	1.87964e-05	1.30411e-05	AADAC/ABHD12/ABHD16A/ABHD2/ABHD3/ABHD4/ABHD6/ACHE/ACP6/ACSL1/ACSL3/ACSL4/AGK/AGPAT1/AGPAT2/AGPAT3/AGPAT4/AGPAT5/AJUBA/ALDH5A1/APOC1/APOH/ARF1/ARF3/ATG14/BPNT1/C3/CAPN2/CAT/CAV1/CDIPT/CEPT1/CHPT1/CNEP1R1/CPNE3/CPS1/CPT1A/CRLS1/CSNK2A1/CSNK2A2/CSNK2B/CTDNEP1/DBI/DDHD2/DGAT1/DGKA/DGKD/DGKG/DGKH/DGKZ/DPM1/DPM2/EFR3A/FAAH/FABP5/FAM126A/FAR1/FBXW7/FGF2/FITM2/GDE1/GNPAT/GPAA1/GPAM/GPD1L/GPX1/HADHA/HADHB…	198
GO:0002181	BP	GO:0002181	cytoplasmic translation	47/7099	69/17913	1.53627e-06	2.00164e-05	1.38876e-05	CPEB2/CPEB3/DHX36/DHX9/DNAJC24/DPH3/DPH5/EIF3A/EIF3B/EIF3D/EIF3E/EIF3F/EIF3H/EIF3I/EIF3J/EIF3K/EIF3L/EIF3M/EIF4EBP1/EIF4G1/EIF5/FMR1/MTOR/NCK1/RBM24/RBM4/RPL10A/RPL13A/RPL18/RPL18A/RPL19/RPL24/RPL30/RPL31/RPL32/RPL36/RPL41/RPL6/RPL8/RPS21/RPS23/RPS26/RPS28/RPS29/UNK/YTHDF2/ZNF385A	47
GO:0006353	BP	GO:0006353	DNA-templated transcription, termination	47/7099	69/17913	1.53627e-06	2.00164e-05	1.38876e-05	CD3EAP/CDK7/CLP1/CPSF1/CPSF3/CPSF7/CSTF1/CSTF2T/CSTF3/DHX9/ERCC2/FIP1L1/GTF2H1/GTF2H5/LSM10/MAZ/MNAT1/NCBP1/PABPN1/PCF11/POLR1A/POLR1B/POLR1E/POLR2A/POLR2E/POLR2F/POLR2K/POLR2L/PRMT5/SETX/SLBP/SNRPB/SNRPD3/TAF1A/TAF1B/TAF1C/TAF1D/TBP/TTF1/TTF2/TWISTNB/UBTF/WDR33/XRN2/ZMPSTE24/ZNF473/ZNRD1	47
GO:0051100	BP	GO:0051100	negative regulation of binding	94/7099	162/17913	1.55413e-06	2.02069e-05	1.40197e-05	ACTB/ADAM15/ADNP/ADRB2/AKT1/ARRB2/AURKA/B2M/BAG2/BAX/BTAF1/C9orf72/CAMK1/CARM1/CAV1/CRTAC1/CSNK1E/CTSZ/DAB2/DDIT3/DDX11/DKK1/DNAJB2/DVL1/EIF2S1/EIF4A3/EPB41L5/FBXW7/GNL3L/GSK3B/GTPBP4/HABP4/HEY1/HFE/HMGA2/HMOX1/HSPA5/ID1/IFI16/IFIT1/IFIT2/ITGA4/ITGB1BP1/JAK2/JUN/KDM1A/LHX2/LRPAP1/LRRK2/MAD2L2/MAP2/MAPK3/MEPCE/MITD1/MSX1/MSX2/NFKBIA/NKX3-1/P2RY1/PARK7/PCSK9/PDGFB/PER2/PIM2/PIN1/PPARA/PPP1CA/PPP3CA…	94
GO:2001238	BP	GO:2001238	positive regulation of extrinsic apoptotic signaling pathway	36/7099	49/17913	1.56866e-06	2.03534e-05	1.41214e-05	ATF3/BCL10/BID/BMPR1B/CAV1/CTNNA1/CYLD/DAPK3/DEDD2/FADD/G0S2/HTRA2/HYAL2/INHBA/ITM2C/LTBR/NF1/PDIA3/PEA15/PMAIP1/PML/PPP1CA/PPP2R1A/PPP2R1B/PTEN/PYCARD/RBCK1/SFRP1/SKIL/SRPX/STK3/THBS1/TIMP3/TNFSF10/TRAF2/WWOX	36
GO:0046777	BP	GO:0046777	protein autophosphorylation	117/7099	210/17913	1.57265e-06	2.03627e-05	1.41279e-05	AAK1/ABL1/AKT1/ATP13A2/ATR/AURKA/BCR/CAD/CALM1/CALM2/CALM3/CAV1/CDK12/CDK5/CDKL5/CHEK2/CHP1/CLK1/CLK2/CLK3/CLK4/CSK/CSNK1G2/DAPK3/DDR1/DYRK1A/EEF2K/EGFR/EIF2AK1/EIF2AK2/EIF2AK3/EIF2S1/ENPP1/EPHB4/ERBB2/ERN1/ERRFI1/FER/FGFR4/GREM1/GSK3B/IGF1R/IMPACT/INSR/IRAK1/JAK2/JUN/LMTK2/LRRK2/LYN/MAK/MAP2K2/MAP3K11/MAP3K12/MAP3K13/MAP3K9/MAPK3/MARK2/MARK3/MELK/MEX3B/MINK1/MTOR/MVP/NBN/NEK6/NLK/OXSR1/PAK1/PDGF…	117
GO:0098727	BP	GO:0098727	maintenance of cell number	93/7099	160/17913	1.58849e-06	2.05251e-05	1.42405e-05	ARID1A/BCL9/BCL9L/CDH2/CNOT2/CNOT3/CTNNB1/CUL4A/DDX6/EIF4E/EIF4ENIF1/ELAVL1/ESRRB/EZH2/FANCD2/FGF2/FOXD3/FOXO1/FOXO3/FOXP1/HES1/HMGA2/HOOK3/IGF2BP1/JAG1/KDM3A/KDM4C/KLF10/KLF4/LBH/LEO1/LIF/LIG4/LSM1/MCPH1/MED10/MED12/MED15/MED17/MED21/MED27/MED30/METTL14/MMP24/MTF2/NCOA3/NIPBL/NOTCH1/NOTCH2/PAF1/PBX1/PCM1/PELO/POLR2A/POLR2C/POLR2D/POLR2E/POLR2F/POLR2G/POLR2I/POLR2J/POLR2K/POLR2L/POU5F1/PROX1/RAF1…	93
GO:0007265	BP	GO:0007265	Ras protein signal transduction	170/7099	324/17913	1.61208e-06	2.07868e-05	1.44221e-05	ABCA1/ABI2/ABL1/ABL2/ABR/AGTR1/AKAP13/ARF6/ARHGAP1/ARHGAP29/ARHGAP35/ARHGAP42/ARHGAP5/ARHGDIA/ARHGEF10/ARHGEF17/ARHGEF25/ARHGEF28/ARHGEF4/ARHGEF40/ARHGEF7/ARRB1/AUTS2/BCL6/BCR/BRAP/CADM4/CBL/CDC42SE1/CDC42SE2/CDK2/CELSR1/CFL1/CHUK/CRK/CRKL/CSF1/CTNNAL1/CUL3/CYTH1/CYTH2/CYTH3/CYTH4/DAB2IP/DBNL/DENND4B/DHCR24/DNM2/DNMBP/DOK3/ECT2/ELMO1/EPHB2/EPS8/EPS8L2/F2R/FARP1/FBXO8/FGD6/FGF2/FLCN/FLOT1/FOXM1/G3…	170
GO:0019827	BP	GO:0019827	stem cell population maintenance	92/7099	158/17913	1.62253e-06	2.08783e-05	1.44856e-05	ARID1A/BCL9/BCL9L/CDH2/CNOT2/CNOT3/CTNNB1/CUL4A/DDX6/EIF4E/EIF4ENIF1/ELAVL1/ESRRB/FANCD2/FGF2/FOXD3/FOXO1/FOXO3/FOXP1/HES1/HMGA2/HOOK3/IGF2BP1/JAG1/KDM3A/KDM4C/KLF10/KLF4/LBH/LEO1/LIF/LIG4/LSM1/MCPH1/MED10/MED12/MED15/MED17/MED21/MED27/MED30/METTL14/MMP24/MTF2/NCOA3/NIPBL/NOTCH1/NOTCH2/PAF1/PBX1/PCM1/PELO/POLR2A/POLR2C/POLR2D/POLR2E/POLR2F/POLR2G/POLR2I/POLR2J/POLR2K/POLR2L/POU5F1/PROX1/RAF1/RBPJ…	92
GO:0016052	BP	GO:0016052	carbohydrate catabolic process	105/7099	185/17913	1.66683e-06	2.13975e-05	1.48458e-05	AAAS/ABHD10/ADPGK/AGL/AKR1A1/ALDH1A1/ALDOA/ALDOC/BAD/BPGM/CALM1/CRYL1/DCXR/DDIT4/DHTKD1/ECD/EIF6/ENO1/ENO2/ENO4/ESRRB/FOXK1/FOXK2/FUT8/GAA/GALE/GALK1/GALT/GAPDH/GAPDHS/GLB1/GM2A/GPI/GSK3A/HEXB/HK1/HK2/IDNK/INSR/JMJD8/KHK/LRP5/MAN2B1/MAN2B2/MAN2C1/NAGA/NCOR1/NEU1/NUDT5/NUP133/NUP153/NUP160/NUP188/NUP210/NUP35/NUP50/NUP54/NUP62/NUP85/NUP93/NUP98/OGDH/OGT/PFKFB2/PFKFB3/PFKFB4/PFKL/PFKM/PFKP/PGAM1/PG…	105
GO:1903747	BP	GO:1903747	regulation of establishment of protein localization to mitochondrion	48/7099	71/17913	1.66975e-06	2.13975e-05	1.48458e-05	ABLIM3/ARIH2/ATG13/BAD/BAG3/BAG4/BID/BNIP3L/CASP8/CSNK2A2/DNAJA1/FBXW7/FZD5/GSK3A/HAX1/HSPA1L/HTRA2/LEPROT/LMAN1/LRRK2/NPEPPS/PARL/PDCD5/PINK1/PMAIP1/PPP3CC/PPP3R1/PRKAA1/RHOU/RNF31/SAE1/SFN/SH3GLB1/SIRT4/SREBF1/SREBF2/TFDP1/TFDP2/TOMM7/TP53/TP53BP2/TP63/UBE2D3/UBE2L3/UBL5/YWHAE/YWHAH/YWHAQ	48
GO:0008630	BP	GO:0008630	intrinsic apoptotic signaling pathway in response to DNA damage	59/7099	92/17913	1.68922e-06	2.15583e-05	1.49574e-05	ABL1/AEN/ATAD5/BAD/BCL2L1/BCL2L11/BCL3/BID/BRCA1/BRCA2/CASP2/CD44/CDKN2D/CHEK2/CLU/CRIP1/DDIT4/DYRK2/EP300/EPHA2/ERCC6/FNIP2/HIPK1/HIPK2/HMOX1/HNRNPK/HTRA2/IFI16/ING2/KDM1A/MLH1/MOAP1/MUC1/NACC2/PIAS4/PML/POLB/PYCARD/RPL26/RPS27L/RPS3/SFN/SIRT1/SKIL/SNAI1/SNW1/TAF9/TAF9B/TMEM161A/TNFRSF1A/TOPORS/TP53/TP63/TPT1/TRIAP1/USP28/USP47/XPA/ZNF385A	59
GO:2001022	BP	GO:2001022	positive regulation of response to DNA damage stimulus	59/7099	92/17913	1.68922e-06	2.15583e-05	1.49574e-05	ACTR2/ANKRD1/APBB1/ATR/BABAM1/BCLAF1/BRCA1/BRCC3/CBX8/CEBPG/DDX11/DDX5/DHX9/DTX3L/EGFR/ERCC6/EYA3/FMR1/FOXM1/FUS/HMGA2/HMGB1/MAD2L2/MGMT/MSX1/MYC/NACC2/NKX3-1/NPAS2/NSMCE1/NSMCE4A/NUDT16/PARP1/PARP9/PAXIP1/PCNA/PIAS4/PMAIP1/PRKCD/PRKCG/PRKDC/RIF1/RNF168/RNF8/RPL26/RPS3/SIRT1/SKIL/SMCHD1/SPRED1/SPRED2/TIMELESS/TMEM161A/TRIM28/UBE2N/UBE2V2/UIMC1/WRAP53/ZNF385A	59
GO:0033119	BP	GO:0033119	negative regulation of RNA splicing	21/7099	24/17913	1.73859e-06	2.2143e-05	1.5363e-05	C1QBP/DYRK1A/HNRNPA2B1/HNRNPK/PTBP1/PTBP2/PTBP3/RBM10/RBM42/RBMX/RNPS1/RPS13/RPS26/SFSWAP/SRSF10/SRSF12/SRSF4/SRSF6/SRSF7/TMBIM6/U2AF2	21
GO:0090305	BP	GO:0090305	nucleic acid phosphodiester bond hydrolysis	144/7099	268/17913	1.78525e-06	2.26909e-05	1.57432e-05	AEN/AGO1/AGO2/AIFM1/APAF1/APEX1/APEX2/APTX/ATAD5/BAX/BOP1/CASP3/CNOT2/CNOT6/CNOT6L/CNOT7/CNOT8/CPSF1/CPSF3/CPSF6/CPSF7/CSTF3/CUL4A/CUL4B/DCLRE1C/DCP2/DCPS/DDB1/DDB2/DDX1/DFFA/DICER1/DIS3/DIS3L/EDC3/ELAC2/EME1/ENPP1/ERCC1/ERCC2/ERI2/ERN1/EXD2/EXO1/EXOG/EXOSC1/EXOSC4/EXOSC5/FAN1/FEN1/G3BP1/GTF2H1/GTF2H5/HELZ2/HMGB1/HMGB2/HSF1/IL6/ISG20/KPNA1/LACTB2/MGME1/MOV10/MRPL44/MUS81/NCBP1/NMNAT1/NOB1/NOP14/N…	144
GO:0046824	BP	GO:0046824	positive regulation of nucleocytoplasmic transport	42/7099	60/17913	1.80554e-06	2.29021e-05	1.58897e-05	BAG3/CAMK1/CDH1/CPSF6/CTDSPL2/DHX9/DMAP1/ECT2/FLNA/GSK3B/HDAC3/HYAL2/IL1B/IPO5/JUP/KHDRBS1/MAPK1/MAPK14/MAVS/MDM2/NEDD4/NUTF2/PIK3R2/PPM1A/PRKACA/PRKCD/PSEN1/PTGS2/RAN/RBM22/RIOK2/SFN/SMAD3/SMO/TARDBP/TCF7L2/TP53/TPR/TRIM28/UBR5/YWHAE/ZC3H12A	42
GO:0007568	BP	GO:0007568	aging	167/7099	318/17913	1.84885e-06	2.34037e-05	1.62378e-05	ABAT/ABL1/ADA/ADM/AGER/AKT1/AKT3/ALDH3A1/ALOX12/AMFR/APAF1/APEX1/APP/ARG2/ARNTL/ATP2B1/ATR/BCL2A1/BCL6/BECN1/BRCA2/CACYBP/CALR/CANX/CARM1/CASP2/CAT/CD68/CDK1/CDK6/CHEK1/CHEK2/CISD2/CNP/COL4A2/CREB1/CRYAB/CTNNA1/CTSC/CX3CL1/DAG1/DKK1/DLD/DNAJA3/DNMBP/EDN1/EIF2S1/ERCC1/ERCC2/FBXO4/FBXO5/FOS/FOXM1/FOXO3/FZR1/GCLC/GCLM/GJB2/GNRH1/GPX4/GRB2/GSN/GSS/HMGA1/HMGA2/HMGCR/HRAS/HTRA2/HYAL2/ICAM1/ID2/IDE/IGFB…	167
GO:0036499	BP	GO:0036499	PERK-mediated unfolded protein response	19/7099	21/17913	1.85935e-06	2.34889e-05	1.62969e-05	AGR2/ASNS/ATF3/ATF4/CCL2/DDIT3/EIF2AK3/EIF2S1/HERPUD1/HSPA5/IGFBP1/NCK1/NCK2/NFE2L2/PPP1R15A/PPP1R15B/PTPN1/PTPN2/TMEM33	19
GO:0043200	BP	GO:0043200	response to amino acid	66/7099	106/17913	1.97094e-06	2.48482e-05	1.72399e-05	AIFM1/ALAD/ASNS/ATP7A/BAD/BCL2L1/CAPN2/CASP3/CDKN1B/CEBPB/CFL1/CHUK/COL16A1/COL1A1/COL4A1/COL5A2/COL6A1/CPEB3/CPEB4/CPS1/CREB1/CRLS1/CYBA/DHODH/EDN1/EGFR/GCLC/GCLM/GIP/GSS/GSTP1/HNRNPD/HSF1/ICAM1/IPO5/KLHL22/LAMTOR1/LAMTOR2/LAMTOR3/LAMTOR4/LAMTOR5/LYN/MTHFR/MTOR/PCK1/PCNA/PDGFD/PEMT/PIK3C3/PPARGC1A/RELA/RHOA/RRAGA/RRAGB/RRAGC/RRAGD/SESN2/SH3BP4/SIX1/SLC38A9/TMBIM6/TOMM20/UBR1/UBR2/XBP1/ZEB1	66
GO:0016574	BP	GO:0016574	histone ubiquitination	33/7099	44/17913	1.98151e-06	2.48807e-05	1.72625e-05	ATXN7L3/BCOR/CBX8/CDK9/CUL4B/DDB1/DDB2/DTX3L/KDM1A/LEO1/OTUB1/PAF1/PCGF1/PCGF2/PCGF3/PCGF5/RAG1/RING1/RNF168/RNF20/RNF40/RNF8/RYBP/SKP1/SUZ12/TRIP12/UBE2A/UBE2B/UBE2N/UBR2/UBR5/UHRF1/WAC	33
GO:1903573	BP	GO:1903573	negative regulation of response to endoplasmic reticulum stress	33/7099	44/17913	1.98151e-06	2.48807e-05	1.72625e-05	ATF6B/BCL2L1/BFAR/CLU/CREB3/DERL2/DNAJC3/ERLEC1/GRINA/HERPUD1/HSPA1A/HSPA5/HYOU1/LRRK2/NCK1/NCK2/OS9/PARK7/PPP1R15A/PPP1R15B/PTPN1/SGTA/SVIP/SYVN1/TMBIM6/TXNDC12/UBAC2/UBE2G2/UBE2J1/USP25/WFS1/XBP1/YOD1	33
GO:0042177	BP	GO:0042177	negative regulation of protein catabolic process	75/7099	124/17913	2.03788e-06	2.5537e-05	1.77179e-05	ALAD/ANXA2/ATP13A2/ATRAID/BAG5/CDK5RAP3/CLEC16A/CSNK2A1/CSNK2A2/CST3/CTSA/CYP51A1/DAB2IP/DDRGK1/DERL2/EFNA1/EGFR/ERLEC1/FLNA/GABARAPL2/GIPC1/GRIN2C/HFE/HIPK2/HMGCR/HSP90AB1/LAMP3/LAPTM4B/LRIG2/MAD2L1/MAD2L2/MDM4/MYCBP2/N4BP1/NRG1/OGT/OS9/PARK7/PBK/PDCL3/PHB/PIN1/PML/PRKCG/PSEN1/PTPN3/RELA/RPL5/RPS7/RYBP/SCO1/SDCBP/SENP1/SERPINE2/SGTA/SMAD3/SMARCC1/SNRNP70/SNX12/SVIP/TAF1/TAF9/TIMP1/TIMP3/TLK2/TRI…	75
GO:0006892	BP	GO:0006892	post-Golgi vesicle-mediated transport	51/7099	77/17913	2.05421e-06	2.56385e-05	1.77883e-05	ACSL3/ANK3/ANKFY1/AP1AR/AP1G1/AP2A1/ARL3/BBS2/BLZF1/CCDC22/CCDC93/COMMD1/CSK/DNM2/EHD3/EXOC5/GBF1/GGA3/GOLGA4/GOLGA7/GOPC/KIF13A/KIF16B/KLHL20/KRT18/LAMP1/LLGL1/LYPLA1/MYO1B/MYO5A/OPTN/PKDCC/RAB14/RAB31/RABEP1/RP2/SCAMP2/SCAMP3/SCFD1/SNAP23/SORL1/SORT1/SPTBN1/STEAP2/STX4/VAMP2/VAMP3/VAMP7/VAMP8/VPS13A/VPS13C	51
GO:0061418	BP	GO:0061418	regulation of transcription from RNA polymerase II promoter in response to hypoxia	51/7099	77/17913	2.05421e-06	2.56385e-05	1.77883e-05	BACH1/CREBBP/CUL2/EGLN1/EGLN3/EGR1/EP300/HIF1AN/HIGD1A/NFE2L2/NOTCH1/PSMA2/PSMA5/PSMA6/PSMA7/PSMB1/PSMB10/PSMB2/PSMB3/PSMB4/PSMB5/PSMB6/PSMB7/PSMB8/PSMB9/PSMC1/PSMC3/PSMC4/PSMC5/PSMC6/PSMD1/PSMD10/PSMD11/PSMD12/PSMD13/PSMD2/PSMD3/PSMD4/PSMD5/PSMD6/PSMD7/PSMD8/PSMD9/PSME4/RBPJ/TP53/UBA52/UBB/UBC/VEGFA/VHL	51
GO:0034614	BP	GO:0034614	cellular response to reactive oxygen species	95/7099	165/17913	2.19488e-06	2.73394e-05	1.89684e-05	ABL1/ADPRHL2/AIFM1/AKR1C3/AKT1/ANKZF1/APEX1/AQP1/ATP7A/AXL/BECN1/CBX8/CDK1/CDK2/CFLAR/CHUK/CRK/CST3/CYP1B1/DHFR/DNM2/ECT2/EGFR/ERCC6L2/ETS1/EZH2/FER/FOS/FOXO1/FOXO3/FXN/GCH1/HNRNPD/HSF1/IL6/IMPACT/JUN/KDM6B/KLF2/KLF4/LRRK2/MAP1LC3A/MAP3K5/MAPK1/MAPK3/MAPK9/MDM2/MTR/NET1/NFE2L2/NQO1/NR4A3/PARK7/PAWR/PCGF2/PCNA/PDCD10/PDE8A/PDGFD/PDK2/PINK1/PKD2/PLEKHA1/PPIF/PPP5C/PRDX3/PRDX5/PRKAA1/PRKCD/PSAP/PTPR…	95
GO:0007264	BP	GO:0007264	small GTPase mediated signal transduction	233/7099	465/17913	2.27027e-06	2.82221e-05	1.95808e-05	ABCA1/ABI2/ABL1/ABL2/ABR/AGTR1/AKAP13/ARAP2/ARF6/ARHGAP1/ARHGAP11B/ARHGAP12/ARHGAP17/ARHGAP18/ARHGAP19/ARHGAP21/ARHGAP23/ARHGAP29/ARHGAP30/ARHGAP31/ARHGAP32/ARHGAP33/ARHGAP35/ARHGAP42/ARHGAP5/ARHGDIA/ARHGEF10/ARHGEF17/ARHGEF25/ARHGEF28/ARHGEF4/ARHGEF40/ARHGEF7/ARL3/ARRB1/AUTS2/BCAR3/BCL6/BCR/BRAP/CADM4/CBL/CDC42SE1/CDC42SE2/CDK2/CDON/CELSR1/CFL1/CGNL1/CHM/CHN1/CHP1/CHUK/CRK/CRKL/CSF1/CTNNAL1/CUL3…	233
GO:0000079	BP	GO:0000079	regulation of cyclin-dependent protein serine/threonine kinase activity	54/7099	83/17913	2.3976e-06	2.96864e-05	2.05967e-05	ACTB/AKT1/BCCIP/CASP3/CCNB1/CCND1/CCND3/CCNK/CCNL1/CCNT1/CCNT2/CCNY/CDC25A/CDC37/CDC6/CDK4/CDK5R1/CDK5RAP3/CDK7/CDKN1B/CDKN2C/CDKN2D/CDKN3/CKS1B/CKS2/CNPPD1/EGFR/FBXO7/GADD45A/GTF2H1/GTPBP4/HERC5/HEXIM1/HHEX/IPO5/IPO7/KAT2B/LATS1/LATS2/MEN1/MNAT1/NR2F2/PDGFB/PKD1/PKD2/PKMYT1/PLK1/PROX1/PSMD10/PTEN/SERTAD1/SFN/SRC/TNFAIP3	54
GO:0060218	BP	GO:0060218	hematopoietic stem cell differentiation	54/7099	83/17913	2.3976e-06	2.96864e-05	2.05967e-05	ABL1/CBFB/CDK6/CHD2/EIF2AK2/ERCC2/GATA3/HSPA9/ITCH/N4BP2L2/NFE2L2/PSMA2/PSMA5/PSMA6/PSMA7/PSMB1/PSMB10/PSMB2/PSMB3/PSMB4/PSMB5/PSMB6/PSMB7/PSMB8/PSMB9/PSMC1/PSMC3/PSMC4/PSMC5/PSMC6/PSMD1/PSMD10/PSMD11/PSMD12/PSMD13/PSMD2/PSMD3/PSMD4/PSMD5/PSMD6/PSMD7/PSMD8/PSMD9/PSME4/RUNX1/SETD1A/SFRP1/SRF/TCF12/TCF3/TP53/XRCC5/YAP1/YTHDF2	54
GO:0006164	BP	GO:0006164	purine nucleotide biosynthetic process	149/7099	280/17913	2.47426e-06	3.05748e-05	2.12131e-05	AAAS/ACACA/ACAT1/ACLY/ACOT7/ACSF3/ACSL1/ACSL3/ACSL4/ACSS1/ADA/ADCY3/ADCY6/ADCY9/ADK/ADORA2B/ADPGK/ADSL/AK1/AK2/AK3/AK4/ALDOA/ALDOC/APRT/ATIC/BPGM/COASY/DDIT4/DHTKD1/DLAT/DLD/ECD/EIF6/ELOVL1/ELOVL2/ELOVL5/ELOVL6/ELOVL7/ENO1/ENO2/ENO4/ESRRB/FASN/FLCN/FOXK1/FOXK2/GALK1/GAPDH/GAPDHS/GCDH/GMPS/GPI/GSTZ1/GUCA1B/GUK1/HK1/HK2/HPRT1/HSD17B12/HSD17B8/IMPDH1/IMPDH2/INSR/JMJD8/MLYCD/MPC2/MTHFD1/NCOR1/NME1/NM…	149
GO:0010972	BP	GO:0010972	negative regulation of G2/M transition of mitotic cell cycle	55/7099	85/17913	2.50009e-06	3.08328e-05	2.13921e-05	AURKA/BRCA1/BRSK1/CDK1/CDK5RAP3/DONSON/FBXL7/FHL1/FOXN3/HMGA2/MIIP/NAE1/NBN/PINX1/PSMA2/PSMA5/PSMA6/PSMA7/PSMB1/PSMB10/PSMB2/PSMB3/PSMB4/PSMB5/PSMB6/PSMB7/PSMB8/PSMB9/PSMC1/PSMC3/PSMC4/PSMC5/PSMC6/PSMD1/PSMD10/PSMD11/PSMD12/PSMD13/PSMD2/PSMD3/PSMD4/PSMD5/PSMD6/PSMD7/PSMD8/PSMD9/PSME4/RAD21/RINT1/SKP1/SYF2/TAOK1/USP47/ZFYVE19/ZNF830	55
GO:0010332	BP	GO:0010332	response to gamma radiation	39/7099	55/17913	2.52869e-06	3.11239e-05	2.15941e-05	ATR/BAX/BCL2L1/BRCA2/CBL/CHEK2/CRYAB/CYBA/DCUN1D3/EGR1/ELK1/ERCC6/FANCD2/GATA3/GPX1/GTF2H5/HRAS/HSF1/HSPA5/KDM1A/LIG4/MDM2/MEN1/MYC/PARP1/PML/POLB/PRKAA1/PRKDC/RPL26/TLK2/TMEM109/TP53/TREX1/TRIM13/XRCC5/XRCC6/YAP1/ZMPSTE24	39
GO:0000291	BP	GO:0000291	nuclear-transcribed mRNA catabolic process, exonucleolytic	27/7099	34/17913	2.56725e-06	3.15362e-05	2.18801e-05	CNOT6/CNOT7/CNOT8/DCP1A/DCP1B/DCP2/DCPS/DDX6/DIS3/EDC3/EDC4/EXOSC1/EXOSC2/EXOSC4/EXOSC5/EXOSC9/HBS1L/LSM1/LSM3/LSM4/LSM5/LSM6/LSM7/NT5C3B/PATL1/SKIV2L/WDR61	27
GO:0007623	BP	GO:0007623	circadian rhythm	112/7099	201/17913	2.5816e-06	3.165e-05	2.19591e-05	ADA/AHCY/AHR/ARNTL/ARNTL2/ATF4/ATF5/BHLHE40/BHLHE41/CDK1/CDK4/CLDN4/CLOCK/CPT1A/CREB1/CREM/CRY1/CRY2/CSNK1D/CSNK1E/CST3/DBP/DDB1/DYRK1A/EGFR/EGR1/EP300/EZH2/FBXL3/FBXW11/FBXW7/GFPT1/GNAQ/GSK3B/HDAC1/HDAC3/HEBP1/HNRNPD/HNRNPR/HNRNPU/ID2/IMPDH2/JUN/JUND/KDM2A/KDM5A/KLF10/KLF9/LGR4/MAGED1/MAPK9/MTOR/MYBBP1A/MYCBP2/NAGLU/NAMPT/NCOA2/NCOR1/NDUFA9/NGFR/NONO/NPAS2/NR1D1/NR1D2/NR2F6/NRIP1/NTRK3/OGT/OPN3/…	112
GO:1904029	BP	GO:1904029	regulation of cyclin-dependent protein kinase activity	56/7099	87/17913	2.59591e-06	3.17629e-05	2.20374e-05	ACTB/AKT1/BCCIP/CAMK2N1/CASP3/CCNB1/CCND1/CCND3/CCNK/CCNL1/CCNT1/CCNT2/CCNY/CDC25A/CDC37/CDC6/CDK4/CDK5R1/CDK5RAP3/CDK7/CDKN1B/CDKN2C/CDKN2D/CDKN3/CKS1B/CKS2/CNPPD1/EGFR/FBXO7/GADD45A/GTF2H1/GTPBP4/HERC5/HEXIM1/HHEX/HSP90AB1/IPO5/IPO7/KAT2B/LATS1/LATS2/MEN1/MNAT1/NR2F2/PDGFB/PKD1/PKD2/PKMYT1/PLK1/PROX1/PSMD10/PTEN/SERTAD1/SFN/SRC/TNFAIP3	56
GO:0007051	BP	GO:0007051	spindle organization	86/7099	147/17913	2.68116e-06	3.27417e-05	2.27165e-05	AAAS/ARHGEF10/AURKA/BCCIP/BORA/CCNB1/CCSAP/CENPE/CEP120/CEP192/CEP72/CHEK2/CHMP1B/CHMP2B/CHMP4B/CHMP5/CLASP1/CLASP2/CLTC/CSNK1D/DCTN1/DLG1/DRG1/DYNC1H1/EFHC1/EML1/ESPL1/EZR/FBXO5/FLNA/GNAI1/HAUS1/HAUS3/HAUS4/HAUS7/HDAC3/HNRNPU/HSPA1A/INO80/KIF11/KIF23/KIF2A/KNSTRN/MAP4/MECP2/MLH1/MYBL2/MYH9/NCOR1/NEK6/NEK7/NTMT1/NUP62/PIBF1/PKD1/PLK1/PLK2/POC1A/PPP2R1A/RAB11A/RACGAP1/RAE1/RAN/RCC1/RHOA/RNF4/RPS3/…	86
GO:1990778	BP	GO:1990778	protein localization to cell periphery	147/7099	276/17913	2.70146e-06	3.29251e-05	2.28438e-05	ABCA12/ACSL3/ACTB/ADAM10/AGR2/AKT1/AKT2/ANK1/ANK3/AP2M1/APPL1/AR/ARF6/ARL3/ARL6/ATP1B1/ATP1B3/BAG4/BBS2/BCL2L1/BLZF1/BSG/CACNB2/CAV1/CD81/CDH1/CDH2/CDK5/CLASP2/CLIP1/CLSTN1/CLTC/CNPY4/CSK/DAB2/DAG1/DENND4C/DLG1/EFR3A/EGFR/EHD2/EHD3/EMP2/EPB41/EPB41L2/EPHA2/EPHB2/EXOC5/EZR/F11R/FAM126A/FCHO2/FLNA/FLOT1/FLOT2/GBP1/GGA3/GNAI1/GOLGA4/GOLGA7/GOPC/GORASP1/GORASP2/GPC6/GRIN2C/HRAS/IFT20/INPP5K/IQSEC2/IT…	147
GO:0001655	BP	GO:0001655	urogenital system development	169/7099	324/17913	2.7656e-06	3.36409e-05	2.33404e-05	ACAT1/ACTA2/ACVR2B/AGTR1/AHI1/AKR1B1/AMER1/APAF1/AQP11/AR/ARG2/ARID5B/ARL3/BASP1/BAX/BCL2L11/BMP2/BMPER/CA2/CAT/CD24/CDKN1B/CEP290/CEP55/CFLAR/COL4A1/COL4A4/CRIP1/CRKL/CTNNB1/CTSH/CYP26B1/DACT2/DLG1/DLG5/EFNB2/EGR1/EPCAM/EPHB2/FADD/FAT4/FBN1/FEM1B/FGF2/FKBP4/FLCN/FMN1/FOXD1/FRAS1/FRS2/FSTL3/GATA3/GCNT3/GCNT4/GDF11/GLI2/GREM1/GZF1/HAS2/HES1/HOXB7/HOXD11/HPGD/HSPB11/HYAL2/ID2/ID3/ID4/IFT20/IFT27/IL…	169
GO:0051607	BP	GO:0051607	defense response to virus	126/7099	231/17913	2.82055e-06	3.42424e-05	2.37577e-05	ABCE1/ADAR/AIMP1/ANKRD17/APOBEC3D/APOBEC3F/BECN1/BIRC2/BIRC3/BNIP3L/BST2/C1QBP/CARD9/CNOT7/CRCP/DDIT4/DDX1/DDX17/DDX21/DDX58/DDX60/DHX36/DHX9/DNAJC3/DTX3L/EIF2AK2/ELMOD2/ERCC6/EXOSC4/EXOSC5/FADD/FAM111A/FLNA/G3BP1/GBP1/GBP3/HERC5/HTRA1/HYAL2/IFI16/IFI27/IFI6/IFIH1/IFIT1/IFIT5/IFITM3/IFNAR2/IFNLR1/IL10RB/IL15/IL1B/IL6/IRF1/IRF2/IRF5/IRF7/IRF9/ISG15/ISG20/ITCH/LSM14A/LYST/MAVS/MICB/MUL1/MX1/NLRC5/N…	126
GO:1901216	BP	GO:1901216	positive regulation of neuron death	59/7099	93/17913	2.84088e-06	3.44222e-05	2.38825e-05	ABL1/AIFM1/AIMP2/ATF2/ATF4/BACE1/BAD/BAX/BCL2L11/CAPN2/CASP2/CASP3/CASP8/CDC34/CDK5/CDK5R1/CLU/CTNNB1/CTSZ/DAXX/DDIT3/DDIT4/DKK1/EFNB2/EGR1/EIF2S1/ELK1/FBXW7/FIS1/FOS/FOXO3/GRN/GSK3B/ITGAM/JUN/KMO/MAP2K4/MAP3K11/MAP3K5/MCL1/MTOR/MYBL2/NF1/NQO1/NQO2/PARP1/PCSK9/PICALM/PIN1/PRNP/RHOA/SRPK2/TFAP2A/TGFB2/TLR6/TP53/TP53BP2/UBE2M/ZNF746	59
GO:0001836	BP	GO:0001836	release of cytochrome c from mitochondria	40/7099	57/17913	2.87348e-06	3.45483e-05	2.397e-05	AKT1/ARRB2/BAD/BAX/BCL2L1/BCL2L11/BID/BIK/BMF/CHCHD10/CLU/FAM162A/FIS1/FXN/GGCT/GPX1/HIGD1A/IFI6/JUN/LMNA/MFF/MLLT11/MOAP1/NOL3/PDCD5/PINK1/PLA2G6/PLAUR/PMAIP1/PPIF/PRELID1/PSMD10/PYCARD/SFN/SOD2/TIMM50/TNFSF10/TP53/TRIAP1/WDR35	40
GO:0007040	BP	GO:0007040	lysosome organization	40/7099	57/17913	2.87348e-06	3.45483e-05	2.397e-05	ABCA1/AKTIP/ARF1/ARSB/BECN1/CCDC115/CHMP5/CLN3/CLN5/CLN6/GAA/GBA/GNPTAB/GRN/HEXB/HOOK3/HPS1/LAMTOR1/LAPTM4B/LRRK2/LYST/MBTPS1/MYO7A/NAGLU/NAGPA/PPT1/RAB20/RAB7A/SCARB2/SPG11/SRPX/TMEM165/TMEM175/TMEM199/TPCN2/TPP1/TREX1/VPS18/VPS33A/VPS35	40
GO:0032507	BP	GO:0032507	maintenance of protein location in cell	40/7099	57/17913	2.87348e-06	3.45483e-05	2.397e-05	AKT1/ANK3/ARL2/ARL2BP/BCL3/CAV1/CDK5/DAG1/DBN1/EZR/FLNB/GPAA1/GSN/HK1/HK2/HNRNPU/HSPA5/INSIG1/JUP/MORC3/OS9/PARK7/PINK1/PML/SCIN/SKP1/SORL1/SP100/SUN1/SYNE1/SYNE2/TAF3/TAF8/TLN1/TLN2/TMSB4X/TOPORS/TSPO/TWF2/TXN	40
GO:0080171	BP	GO:0080171	lytic vacuole organization	40/7099	57/17913	2.87348e-06	3.45483e-05	2.397e-05	ABCA1/AKTIP/ARF1/ARSB/BECN1/CCDC115/CHMP5/CLN3/CLN5/CLN6/GAA/GBA/GNPTAB/GRN/HEXB/HOOK3/HPS1/LAMTOR1/LAPTM4B/LRRK2/LYST/MBTPS1/MYO7A/NAGLU/NAGPA/PPT1/RAB20/RAB7A/SCARB2/SPG11/SRPX/TMEM165/TMEM175/TMEM199/TPCN2/TPP1/TREX1/VPS18/VPS33A/VPS35	40
GO:0000045	BP	GO:0000045	autophagosome assembly	47/7099	70/17913	2.88087e-06	3.45705e-05	2.39854e-05	AMBRA1/ATG12/ATG13/ATG14/ATG2A/ATG3/ATG9A/BAG3/BECN1/C9orf72/CHMP4A/CHMP4B/IFT20/KIAA1324/LRRK2/MAP1LC3A/MFN2/MTMR3/PHF23/PIK3C3/PINK1/PIP4K2A/PIP4K2B/PSEN1/RAB1A/RAB1B/RAB33B/RAB3GAP1/RAB5A/RAB7A/RALB/SCFD1/SEC22B/SH3GLB1/SMURF1/STX12/STX17/SYNPO2/TBC1D14/TMEM41B/TP53INP2/UBQLN1/ULK1/VMP1/WDR45/WDR45B/WIPI2	47
GO:0097711	BP	GO:0097711	ciliary basal body-plasma membrane docking	60/7099	95/17913	2.90796e-06	3.48284e-05	2.41643e-05	ACTR1A/AHI1/AKAP9/ALMS1/B9D1/B9D2/C2CD3/CDK1/CENPJ/CEP135/CEP192/CEP290/CEP41/CEP57/CEP72/CEP76/CEP78/CETN2/CLASP1/CSNK1D/CSNK1E/DCTN1/DCTN2/DCTN3/DYNC1H1/HAUS1/HAUS3/HAUS4/HAUS7/HSP90AA1/IQCB1/MAPRE1/MKS1/NDE1/NEDD1/NINL/NPHP4/ODF2/OFD1/PAFAH1B1/PCM1/PLK1/PLK4/PPP2R1A/PRKACA/RAB11A/RAB3IP/RPGRIP1L/SCLT1/SSNA1/TCTN1/TCTN3/TMEM67/TTBK2/TUBA1A/TUBA4A/TUBB/TUBB4B/TUBG1/YWHAE	60
GO:0009185	BP	GO:0009185	ribonucleoside diphosphate metabolic process	80/7099	135/17913	2.9603e-06	3.53873e-05	2.45521e-05	AAAS/ADPGK/AK1/AK2/AK3/AK4/ALDOA/ALDOC/BAD/BPGM/CARD11/CASK/DDIT4/DHTKD1/DLG1/ECD/EIF6/ENO1/ENO2/ENO4/ESRRB/FOXK1/FOXK2/GALK1/GAPDH/GAPDHS/GPI/GUK1/HK1/HK2/INSR/JMJD8/MAGI3/NCOR1/NUDT16/NUDT18/NUDT5/NUDT9/NUP133/NUP153/NUP160/NUP188/NUP210/NUP35/NUP50/NUP54/NUP62/NUP85/NUP93/NUP98/OGDH/OGT/PFKFB2/PFKFB3/PFKFB4/PFKL/PFKM/PFKP/PGAM1/PGAM2/PGK1/PGM1/PKM/POM121/POM121C/PPARA/PPARGC1A/PRKAA1/PRKAA2/PR…	80
GO:0009135	BP	GO:0009135	purine nucleoside diphosphate metabolic process	79/7099	133/17913	2.99959e-06	3.57198e-05	2.47828e-05	AAAS/ADPGK/AK1/AK2/AK3/AK4/ALDOA/ALDOC/BAD/BPGM/CARD11/CASK/DDIT4/DHTKD1/DLG1/ECD/EIF6/ENO1/ENO2/ENO4/ESRRB/FOXK1/FOXK2/GALK1/GAPDH/GAPDHS/GPI/GUK1/HK1/HK2/INSR/JMJD8/MAGI3/NCOR1/NUDT16/NUDT18/NUDT9/NUP133/NUP153/NUP160/NUP188/NUP210/NUP35/NUP50/NUP54/NUP62/NUP85/NUP93/NUP98/OGDH/OGT/PFKFB2/PFKFB3/PFKFB4/PFKL/PFKM/PFKP/PGAM1/PGAM2/PGK1/PGM1/PKM/POM121/POM121C/PPARA/PPARGC1A/PRKAA1/PRKAA2/PRKAG1/R…	79
GO:0009179	BP	GO:0009179	purine ribonucleoside diphosphate metabolic process	79/7099	133/17913	2.99959e-06	3.57198e-05	2.47828e-05	AAAS/ADPGK/AK1/AK2/AK3/AK4/ALDOA/ALDOC/BAD/BPGM/CARD11/CASK/DDIT4/DHTKD1/DLG1/ECD/EIF6/ENO1/ENO2/ENO4/ESRRB/FOXK1/FOXK2/GALK1/GAPDH/GAPDHS/GPI/GUK1/HK1/HK2/INSR/JMJD8/MAGI3/NCOR1/NUDT16/NUDT18/NUDT9/NUP133/NUP153/NUP160/NUP188/NUP210/NUP35/NUP50/NUP54/NUP62/NUP85/NUP93/NUP98/OGDH/OGT/PFKFB2/PFKFB3/PFKFB4/PFKL/PFKM/PFKP/PGAM1/PGAM2/PGK1/PGM1/PKM/POM121/POM121C/PPARA/PPARGC1A/PRKAA1/PRKAA2/PRKAG1/R…	79
GO:0070301	BP	GO:0070301	cellular response to hydrogen peroxide	62/7099	99/17913	3.02016e-06	3.58961e-05	2.49051e-05	ABL1/AIFM1/ANKZF1/APEX1/AQP1/AXL/BECN1/CBX8/CDK1/CST3/CYP1B1/ECT2/ETS1/EZH2/FOXO1/FOXO3/FXN/HSF1/IL6/IMPACT/KDM6B/KLF2/KLF4/LRRK2/MAP1LC3A/MAP3K5/MDM2/NET1/NFE2L2/NQO1/NR4A3/PARK7/PAWR/PCGF2/PCNA/PDCD10/PDE8A/PDGFD/PINK1/PLEKHA1/PPIF/PPP5C/PRKAA1/PRKCD/PSAP/PYCR1/RELA/RHOB/RNF112/RPS3/SETX/SIGMAR1/SIRPA/SIRT1/SPHK1/SRC/STK25/TNFAIP3/TRAP1/TXN/ZNF277/ZNF580	62
GO:1903146	BP	GO:1903146	regulation of autophagy of mitochondrion	31/7099	41/17913	3.03594e-06	3.60149e-05	2.49875e-05	ATP13A2/BNIP3L/CDC37/CLEC16A/CSNK2A2/CTTN/FBXO7/FBXW7/FZD5/GBA/GSK3A/HAX1/HK2/HTRA2/HTT/MFN2/MUL1/OPTN/PARK7/PINK1/SMURF1/SREBF1/SREBF2/TOMM7/TP53/TSC2/TSPO/USP30/VDAC1/VPS13C/VPS13D	31
GO:1902036	BP	GO:1902036	regulation of hematopoietic stem cell differentiation	48/7099	72/17913	3.08588e-06	3.65378e-05	2.53503e-05	ABL1/CBFB/CDK6/EIF2AK2/GATA3/HSPA9/ITCH/N4BP2L2/NFE2L2/PSMA2/PSMA5/PSMA6/PSMA7/PSMB1/PSMB10/PSMB2/PSMB3/PSMB4/PSMB5/PSMB6/PSMB7/PSMB8/PSMB9/PSMC1/PSMC3/PSMC4/PSMC5/PSMC6/PSMD1/PSMD10/PSMD11/PSMD12/PSMD13/PSMD2/PSMD3/PSMD4/PSMD5/PSMD6/PSMD7/PSMD8/PSMD9/PSME4/RUNX1/SETD1A/TCF12/TCF3/YAP1/YTHDF2	48
GO:1900180	BP	GO:1900180	regulation of protein localization to nucleus	71/7099	117/17913	3.19262e-06	3.77053e-05	2.61603e-05	AKT1/BAG3/CCT3/CCT4/CCT5/CCT6A/CCT7/CCT8/CDH1/CDK1/CDK5RAP3/CHP1/DCLK1/DKC1/DMAP1/DTX3L/ECT2/EIF2AK3/FBXO4/FERMT1/FLCN/FLNA/GLUL/GSK3B/HDAC3/HYAL2/IPO5/JUP/LIF/LMNA/MAPK1/MAPK14/MAVS/MCRS1/MDFIC/MFHAS1/NF1/NGFR/NMD3/NOLC1/NUP54/NUP62/NUTF2/OTUD7B/PARK7/PARP1/PARP9/PIK3R2/PIN1/PINX1/PKIG/PLK1/POLR1A/PRKCD/PSEN1/PTGS2/RAN/RASSF5/RBM22/SESN2/SIN3A/SMAD3/SMO/SRC/TARDBP/TMEM98/TPR/TRIM28/TRIM8/UBR5/ZC…	71
GO:0051817	BP	GO:0051817	modification of morphology or physiology of other organism involved in symbiotic interaction	69/7099	113/17913	3.1966e-06	3.77053e-05	2.61603e-05	ANXA2/AQP1/BAD/BCL2L1/BCL2L11/CALM1/CALM2/CALM3/CASP8/CAV2/CCL5/CCNK/CCNT1/CFL1/CHD1/CTDP1/DAG1/EIF2AK2/EP300/FBXL2/FMR1/GAPDH/GTF2B/HDAC1/HIPK2/HMGA2/HSPA8/HYAL2/IFI27/INPP5K/INSR/ITGAV/JUN/KPNA1/KPNA2/KPNA4/KPNA5/KPNA6/NAPEPLD/NTRK3/NUCKS1/PABPN1/PC/PPIB/PSMC3/PTX3/RAB9A/RRAGA/RRP1B/RXRA/SCRIB/SERPINB9/SLC25A6/SMAD3/SMARCA4/SMARCB1/SMC3/SNW1/SP1/STOM/TAF11/TARDBP/TBC1D20/TNIP1/TYMS/VAPA/ZC3H12A…	69
GO:0000226	BP	GO:0000226	microtubule cytoskeleton organization	230/7099	460/17913	3.20818e-06	3.77704e-05	2.62055e-05	AAAS/ABL1/AKAP9/ARHGEF10/ARL2/ATAT1/ATF5/ATXN7/AURKA/BBS2/BCAS3/BCCIP/BORA/BRCA1/BRCA2/BRSK1/C2CD3/CAMSAP2/CAMSAP3/CCDC103/CCDC120/CCDC40/CCDC66/CCNB1/CCSAP/CCSER2/CDK1/CDK2/CDK2AP2/CDK5/CDK5R1/CDKN1B/CENPA/CENPE/CENPJ/CEP120/CEP135/CEP192/CEP350/CEP57/CEP68/CEP72/CEP76/CETN2/CHEK1/CHEK2/CHMP1B/CHMP2B/CHMP4B/CHMP5/CHP1/CKAP2/CLASP1/CLASP2/CLIP1/CLTC/CNP/CNTLN/CNTROB/CRIPT/CRYAB/CSNK1D/CTNNB1/CYLD…	230
GO:1903902	BP	GO:1903902	positive regulation of viral life cycle	41/7099	59/17913	3.22397e-06	3.78847e-05	2.62848e-05	ADAR/CAV2/CCL5/CHMP2B/CHMP4B/CNOT7/DDB1/DDX3X/FMR1/HSPA8/IFIT1/KPNA2/KPNA6/LARP1/LGALS1/LGALS9/NR5A2/NUCKS1/P4HB/PABPC1/PC/PDE12/PKN2/PPIA/PPIB/PPIE/PPIH/RAD23A/SMC3/SRPK2/STAU1/STOM/TARBP2/TBC1D20/TOP2A/TRIM11/TRIM21/TRIM38/VAPA/VPS37B/ZNF502	41
GO:1904951	BP	GO:1904951	positive regulation of establishment of protein localization	221/7099	440/17913	3.31328e-06	3.88609e-05	2.69621e-05	AACS/ABAT/ABL1/ABLIM3/ACHE/ACSL3/ADAM8/ADAM9/AGER/AKAP12/AKT2/ANK3/ANKRD1/APBB1/ARF1/ARF6/ARIH2/ARRB1/ATG13/ATP13A2/B3GAT3/BAD/BAG3/BCAP31/BCAS3/BID/C5/CAMK1/CASP8/CCT3/CCT4/CCT5/CCT6A/CCT7/CCT8/CD160/CD274/CD58/CD81/CDH1/CDK5/CDK5R1/CENPJ/CEP120/CEP135/CEP290/CHP1/CHUK/CLEC4E/CSNK2A2/CTDSPL2/DDX58/DHX36/DHX9/DKC1/DMAP1/ECT2/EDEM1/MMP24-AS1-EDEM2/EDEM2/EGFR/ERBB2/EXPH5/EZR/F2R/FBXW7/FERMT1/FGA/FI…	221
GO:0032147	BP	GO:0032147	activation of protein kinase activity	159/7099	303/17913	3.42343e-06	4.00772e-05	2.7806e-05	ABL1/ACVR2B/ADAM9/ADCY3/ADCY6/ADCY9/ADNP/ADORA2B/ADRB2/AKT1/ARRB1/AVPI1/AXIN1/BIRC7/BMP2/C5/CAB39/CCDC88A/CCL5/CD81/CDK1/CDK5R1/CRK/CRKL/CXCR4/DAB2IP/DAXX/DBF4B/DBNL/DLG1/DUSP5/DUSP6/ECT2/EFNA5/EGFR/EIF2AK2/EMP2/ERCC6/ERN1/ERP29/F2R/FGF2/FRS2/GADD45A/GADD45B/GDF15/GPRC5A/GPRC5C/GREM1/IKBKG/IL18/IL1B/INSR/IRAK1/IRAK2/ITGB1BP1/ITGB3/JAK2/KIDINS220/LAMTOR2/LAMTOR3/LRRK2/MAP2K1/MAP2K2/MAP2K3/MAP2K6/M…	159
GO:1905330	BP	GO:1905330	regulation of morphogenesis of an epithelium	102/7099	181/17913	3.60941e-06	4.21753e-05	2.92617e-05	ABL1/ADAMTS12/AHI1/ALOX12/AP2A1/AP2A2/AP2B1/AP2M1/AP2S1/AR/ARRB2/BTBD7/CELSR1/CELSR2/CELSR3/CLASP1/CLASP2/CLTC/CTNNB1/DAAM1/DAB2/DKK1/DVL1/DVL2/DVL3/ETV5/FOXP1/FZD2/FZD3/FZD5/FZD6/GATA3/GPC6/GREM1/GRHL3/HOXB7/LGR4/LIF/MAGED1/MED12/MKS1/MLLT3/MTOR/NTN4/PDGFA/PFN1/PHB2/PHLDB2/PSMA2/PSMA5/PSMA6/PSMA7/PSMB1/PSMB10/PSMB2/PSMB3/PSMB4/PSMB5/PSMB6/PSMB7/PSMB8/PSMB9/PSMC1/PSMC3/PSMC4/PSMC5/PSMC6/PSMD1/PSM…	102
GO:0001558	BP	GO:0001558	regulation of cell growth	201/7099	396/17913	3.76687e-06	4.39327e-05	3.0481e-05	ABL1/ADAM10/ADAM15/ADIPOR2/ADNP/ADNP2/AGTR1/AKAP6/AKT1/ANAPC2/APBB1/ATAD3A/BCL6/BLZF1/BMPR2/BRAT1/BST2/BTG1/CACNG7/CAPRIN2/CCDC85B/CDK11A/CDK5/CDK5R1/CDKL5/CDKN1B/CDKN2AIP/CDKN2C/CDKN2D/CEACAM1/CHPT1/CLSTN1/CLSTN3/CRABP2/CRKL/CRLF3/CRYAB/CSNK2A1/CTDP1/CTTN/CXCL16/CXCR4/CYBA/DCBLD2/DCUN1D3/DDR1/DDX3X/DERL2/DNAJB2/DNM2/DNPH1/DPYSL2/EDN1/EFNA5/EGFR/EIF4G1/EIF4G2/ENO1/ENPP1/ERBB2/EXOSC2/EXOSC4/EXOSC9…	201
GO:1903363	BP	GO:1903363	negative regulation of cellular protein catabolic process	52/7099	80/17913	3.82411e-06	4.45169e-05	3.08863e-05	ALAD/ANXA2/ATP13A2/ATRAID/BAG5/CDK5RAP3/CLEC16A/CSNK2A1/CSNK2A2/DAB2IP/DDRGK1/DERL2/EFNA1/ERLEC1/GABARAPL2/GIPC1/HFE/HIPK2/HSP90AB1/LAMP3/LAPTM4B/N4BP1/OGT/OS9/PARK7/PBK/PDCL3/PML/PRKCG/PSEN1/RPL5/RPS7/RYBP/SCO1/SDCBP/SENP1/SGTA/SMARCC1/SVIP/TAF1/TAF9/TLK2/TRIM39/UBAC2/UBE2G2/UBE2J1/UCHL5/USP25/USP7/VPS35/WAC/YOD1	52
GO:0006891	BP	GO:0006891	intra-Golgi vesicle-mediated transport	16/7099	17/17913	3.9093e-06	4.54237e-05	3.15154e-05	COG1/COG2/COG3/COG5/COPB1/COPB2/COPE/COPG2/COPZ1/CUX1/GABARAPL2/GOLGA3/GOSR1/GOSR2/NAPA/RAB33B	16
GO:0046474	BP	GO:0046474	glycerophospholipid biosynthetic process	117/7099	213/17913	4.01069e-06	4.6515e-05	3.22726e-05	ABHD3/ACHE/ACP6/ACSL3/AGK/AGPAT1/AGPAT2/AGPAT3/AGPAT4/AGPAT5/AJUBA/ARF1/ARF3/CAPN2/CDIPT/CEPT1/CHPT1/CPNE3/CRLS1/CSNK2A1/CSNK2A2/CSNK2B/DDHD2/DGKA/DGKZ/DPM1/DPM2/FABP5/FAR1/FGF2/GNPAT/GPAA1/GPAM/GPD1L/IMPA1/INPP4A/INPP5E/INPP5K/INPPL1/LIPH/LPCAT1/LPCAT2/LPIN2/MFSD2A/MTMR12/MTMR3/MTMR4/MTMR7/OCRL/PCTP/PCYT1A/PCYT2/PDGFA/PDGFB/PEMT/PGAP1/PGS1/PI4K2B/PI4KB/PIGA/PIGF/PIGG/PIGH/PIGK/PIGL/PIGM/PIGN/PIG…	117
GO:0006066	BP	GO:0006066	alcohol metabolic process	175/7099	339/17913	4.26604e-06	4.93124e-05	3.42135e-05	ABCA1/ACAA2/ACACA/ACADVL/ACAT2/ACER2/ACER3/ACLY/ACSS1/ADH5/AKR1A1/AKR1B1/AKR1B10/AKR1C1/AKR1C2/AKR1C3/AKR7A2/ALDH1A1/ALDH1A3/ALDH1B1/ALDH2/ALDH3A2/ALDH3B1/APOC1/APOL1/APOL2/APP/ASAH1/BMP2/CACNA1H/CALM1/CAT/CES1/CLN6/CLN8/COQ2/COQ3/CYB5R3/CYP1B1/CYP27C1/CYP2R1/CYP51A1/DGAT1/DHCR24/DHCR7/DHFR/DHRS3/DHRS4/DHRS9/DPAGT1/DPM1/EBP/ELOVL6/EPHX2/ERLIN2/FASN/FDFT1/FDPS/FDX1/FDXR/FGF2/G6PD/GALK1/GBA/GCH1/GD…	175
GO:0048013	BP	GO:0048013	ephrin receptor signaling pathway	55/7099	86/17913	4.26772e-06	4.93124e-05	3.42135e-05	ACTB/ACTG1/ACTR2/AP2A1/AP2A2/AP2B1/AP2M1/AP2S1/APH1B/ARHGEF28/ARHGEF7/ARPC1A/ARPC1B/ARPC2/ARPC3/ARPC4/ARPC5/CDK5R1/CHN1/CRK/DNM1/EFNA1/EFNA3/EFNA5/EFNB1/EFNB2/EFNB3/EPHA2/EPHB2/EPHB4/EPHB6/GIT1/HRAS/ITSN1/LYN/NCK1/NCK2/NCSTN/NGEF/NTRK3/PAK1/PSEN1/PSEN2/PSENEN/PTK2/PTPN11/RAC1/RBPJ/RHOA/SDCBP/SIPA1L1/SRC/SS18/VAV3/WASL	55
GO:0090090	BP	GO:0090090	negative regulation of canonical Wnt signaling pathway	96/7099	169/17913	4.34164e-06	5.00736e-05	3.47416e-05	AMER1/AXIN1/AXIN2/BICC1/BMP2/CAV1/CDH2/CHD8/CSNK1A1/CUL3/CYLD/DAB2/DAB2IP/DDIT3/DKK1/DVL1/DVL2/DVL3/EGR1/FERMT1/FOXO1/FOXO3/FUZ/FZD6/G3BP1/GREM1/GSK3A/GSK3B/HDAC1/HECW1/IGFBP1/IGFBP2/IGFBP4/IGFBP6/KREMEN1/LATS1/LATS2/LRP4/MAD2L2/MAPK14/MCC/MLLT3/NKD2/NPHP4/PFDN5/PSMA2/PSMA5/PSMA6/PSMA7/PSMB1/PSMB10/PSMB2/PSMB3/PSMB4/PSMB5/PSMB6/PSMB7/PSMB8/PSMB9/PSMC1/PSMC3/PSMC4/PSMC5/PSMC6/PSMD1/PSMD10/PSMD11/P…	96
GO:0034333	BP	GO:0034333	adherens junction assembly	57/7099	90/17913	4.50411e-06	5.18514e-05	3.59751e-05	ABL1/ACTN1/AJUBA/ARHGEF7/BCAS3/CAMSAP3/CLASP1/CLASP2/COL16A1/CORO1C/CTNNB1/CTTN/DAPK3/DLG5/DUSP22/DUSP3/EFNA5/EPB41L5/FERMT2/FMN1/GPM6B/GREM1/HIPK1/ITGA2/ITGB1BP1/LAMA5/LIMS1/LRP1/MAP4K4/PDPK1/PEAK1/PHLDB2/PIP5K1A/PIP5K1C/PPM1F/PTEN/PTK2/PTPRK/RAC1/RCC2/RHOA/RHOD/S100A10/SDC4/SFRP1/SLK/SMAD3/SMAD7/SORBS1/SRC/TBCD/THBS1/TRIP6/TSC1/VCL/VEGFA/WHAMM	57
GO:0000380	BP	GO:0000380	alternative mRNA splicing, via spliceosome	38/7099	54/17913	4.5736e-06	5.25542e-05	3.64626e-05	CELF5/DDX17/DDX5/DHX9/DYRK1A/FMR1/HNRNPL/HNRNPM/HNRNPU/KDM1A/KHDRBS1/MAGOH/NSRP1/PQBP1/PTBP1/RBFOX2/RBM10/RBM15/RBM15B/RBM17/RBM24/RBM25/RBM4/RBM5/RBM8A/RBMX/RNPS1/SFPQ/SFSWAP/SLU7/SMU1/SREK1/SRSF1/SRSF12/SRSF6/TRA2B/WTAP/ZBTB7A	38
GO:1903051	BP	GO:1903051	negative regulation of proteolysis involved in cellular protein catabolic process	45/7099	67/17913	4.61075e-06	5.28836e-05	3.66912e-05	ALAD/BAG5/CLEC16A/CSNK2A1/CSNK2A2/DDRGK1/DERL2/EFNA1/ERLEC1/GABARAPL2/GIPC1/HFE/HIPK2/HSP90AB1/LAMP3/N4BP1/OGT/OS9/PARK7/PBK/PDCL3/PML/PRKCG/PSEN1/RPL5/RPS7/RYBP/SCO1/SDCBP/SENP1/SGTA/SMARCC1/SVIP/TAF1/TAF9/TLK2/TRIM39/UBAC2/UBE2G2/UBE2J1/UCHL5/USP25/USP7/WAC/YOD1	45
GO:0045022	BP	GO:0045022	early endosome to late endosome transport	29/7099	38/17913	4.62108e-06	5.29046e-05	3.67058e-05	AKTIP/ANKRD27/BECN1/DAB2/DNAJC13/EEA1/EMP2/EZR/HOOK3/KIF16B/LMTK2/MAP2K1/MAP2K2/MAPK1/MAPK3/MSN/PIK3C3/PTPN23/RAB21/RAB5A/RAB7A/RDX/SNF8/SNX12/SNX16/SRC/STX8/WDR81/WDR91	29
GO:0072659	BP	GO:0072659	protein localization to plasma membrane	128/7099	237/17913	4.63433e-06	5.2959e-05	3.67435e-05	ABCA12/ACSL3/ACTB/AGR2/AKT1/AKT2/ANK1/ANK3/AP2M1/APPL1/AR/ARF6/ARL6/ATP1B1/ATP1B3/BAG4/BBS2/BCL2L1/BLZF1/BSG/CACNB2/CD81/CDH1/CDH2/CDK5/CLASP2/CLTC/CNPY4/CSK/DAB2/DENND4C/DLG1/EFR3A/EGFR/EHD2/EHD3/EMP2/EPHA2/EPHB2/EXOC5/EZR/F11R/FAM126A/FCHO2/FLNA/FLOT1/FLOT2/GBP1/GGA3/GOLGA4/GOLGA7/GOPC/GORASP1/GORASP2/IFT20/INPP5K/ITGA3/ITGB1/ITGB1BP1/JUP/KIF13A/KIF5B/KRT18/LAMA5/LDLRAP1/LGALS3/LRP1/LYPLA1/MPP5…	128
GO:0007044	BP	GO:0007044	cell-substrate junction assembly	60/7099	96/17913	4.76815e-06	5.43884e-05	3.77353e-05	ABL1/ACTN1/AJUBA/ARHGEF7/BCAS3/CAMSAP3/CD151/CLASP1/CLASP2/COL16A1/CORO1C/CTTN/DAPK3/DUSP22/DUSP3/EFNA5/EPB41L5/FERMT2/FMN1/FN1/GPM6B/GREM1/ITGA2/ITGA6/ITGB1BP1/ITGB4/LAMA3/LAMA5/LAMC1/LAMC2/LIMS1/LRP1/MAP4K4/PDPK1/PEAK1/PHLDB2/PIP5K1A/PLEC/PPM1F/PTEN/PTK2/PTPRK/RAC1/RCC2/RHOA/RHOD/S100A10/SDC4/SFRP1/SLK/SMAD3/SORBS1/SRC/THBS1/TLN1/TNS1/TRIP6/TSC1/VEGFA/WHAMM	60
GO:0006661	BP	GO:0006661	phosphatidylinositol biosynthetic process	69/7099	114/17913	4.9739e-06	5.66316e-05	3.92916e-05	ARF1/ARF3/CDIPT/DPM1/DPM2/FGF2/GPAA1/IMPA1/INPP4A/INPP5E/INPP5K/INPPL1/MTMR12/MTMR3/MTMR4/MTMR7/OCRL/PDGFA/PDGFB/PGAP1/PI4K2B/PI4KB/PIGA/PIGF/PIGG/PIGH/PIGK/PIGL/PIGM/PIGN/PIGO/PIGP/PIGQ/PIGS/PIGT/PIGU/PIGV/PIGW/PIGX/PIK3C2A/PIK3C2B/PIK3C3/PIK3CA/PIK3CB/PIK3CD/PIK3R2/PIK3R3/PIP4K2A/PIP4K2B/PIP5K1A/PIP5K1C/PITPNM1/PITPNM3/PLEKHA1/PLEKHA3/PLEKHA8/PTEN/PTPN13/RAB14/RAB4A/RAB5A/RUFY1/SACM1L/SBF1/SH3Y…	69
GO:0045017	BP	GO:0045017	glycerolipid biosynthetic process	132/7099	246/17913	5.1759e-06	5.88239e-05	4.08127e-05	ABHD3/ACHE/ACP6/ACSL1/ACSL3/ACSL4/AGK/AGPAT1/AGPAT2/AGPAT3/AGPAT4/AGPAT5/AJUBA/ARF1/ARF3/C3/CAPN2/CDIPT/CEPT1/CHPT1/CNEP1R1/CPNE3/CRLS1/CSNK2A1/CSNK2A2/CSNK2B/CTDNEP1/DDHD2/DGAT1/DGKA/DGKZ/DPM1/DPM2/FABP5/FAR1/FBXW7/FGF2/FITM2/GNPAT/GPAA1/GPAM/GPD1L/IMPA1/INPP4A/INPP5E/INPP5K/INPPL1/LDLR/LIPH/LPCAT1/LPCAT2/LPIN2/MFSD2A/MTMR12/MTMR3/MTMR4/MTMR7/NR1H2/OCRL/PCK1/PCTP/PCYT1A/PCYT2/PDGFA/PDGFB/PEMT/PG…	132
GO:0050852	BP	GO:0050852	T cell receptor signaling pathway	101/7099	180/17913	5.20167e-06	5.90091e-05	4.09412e-05	ABL1/ADA/BCL10/BTN2A2/BTN3A1/CARD11/CCR7/CD160/CD81/CEACAM1/CHUK/CRKL/CSK/CYLD/DENND1B/DUSP22/DUSP3/EIF2B1/EIF2B2/EIF2B3/ELF1/EZR/FBXW11/GATA3/GBP1/HRAS/IKBKG/LAT/LGALS3/MAPK1/NCK1/NFKB1/NFKBID/NFKBIZ/PAG1/PAK1/PAWR/PDE4B/PDE4D/PDPK1/PHPT1/PIK3CA/PIK3CB/PIK3CD/PIK3R2/PLCG1/PRKD2/PRNP/PSEN1/PSMA2/PSMA5/PSMA6/PSMA7/PSMB1/PSMB10/PSMB2/PSMB3/PSMB4/PSMB5/PSMB6/PSMB7/PSMB8/PSMB9/PSMC1/PSMC3/PSMC4/PSMC5…	101
GO:0035690	BP	GO:0035690	cellular response to drug	185/7099	362/17913	5.2435e-06	5.93755e-05	4.11954e-05	ABCC2/ABL1/ACER2/ACTB/ADAM15/ADCY3/ADCY6/AGRN/AHR/AIFM1/ANKZF1/APEX1/AQP1/ATF4/AXL/BAD/BECN1/BRCA1/CAD/CBX3/CBX8/CDH1/CDK1/CDK2/CDK4/CDK5R1/CFLAR/CHEK2/CHMP5/CRK/CRKL/CST3/CTNNA1/CTNNB1/CXCR4/CYBA/CYP1B1/DAXX/DCPS/DDIT4/DDX11/DNM2/DRD1/ECT2/EDN1/EFNA5/EFTUD2/EGFR/EGR1/EIF4E/EIF4EBP1/ERRFI1/ETS1/EZH2/FBXO32/FDX1/FMR1/FOXO1/FOXO3/FXN/GCLC/GCLM/GJB2/GNAI1/GNAI2/GNAQ/HCN3/HMGA2/HMOX1/HNRNPD/HSF1/HSP9…	185
GO:0009132	BP	GO:0009132	nucleoside diphosphate metabolic process	88/7099	153/17913	5.41639e-06	6.12219e-05	4.24764e-05	AAAS/ADPGK/AK1/AK2/AK3/AK4/AK7/ALDOA/ALDOC/BAD/BPGM/CARD11/CASK/CMPK1/DDIT4/DHTKD1/DLG1/DTYMK/ECD/EIF6/ENO1/ENO2/ENO4/ESRRB/FOXK1/FOXK2/GALK1/GAPDH/GAPDHS/GPI/GUK1/HK1/HK2/INSR/JMJD8/MAGI3/NCOR1/NME1/NME3/NME4/NME6/NUDT16/NUDT18/NUDT5/NUDT9/NUP133/NUP153/NUP160/NUP188/NUP210/NUP35/NUP50/NUP54/NUP62/NUP85/NUP93/NUP98/OGDH/OGT/PFKFB2/PFKFB3/PFKFB4/PFKL/PFKM/PFKP/PGAM1/PGAM2/PGK1/PGM1/PKM/POM121/POM…	88
GO:0051438	BP	GO:0051438	regulation of ubiquitin-protein transferase activity	34/7099	47/17913	5.46074e-06	6.16114e-05	4.27466e-05	ABL1/ARRDC3/ARRDC4/AXIN1/BAG2/BAG5/DTX3L/FBXO5/FBXW7/FEM1A/FEM1B/FZR1/GORASP1/LIMK1/MAD2L1/MAD2L2/MASTL/PARK7/PIN1/PINK1/PLK1/PSEN1/PTEN/RAB1A/RPL5/RPS2/RPS7/SMAD7/STUB1/TOPORS/TRIB3/UBE2L3/UBE2N/UBE2S	34
GO:0051091	BP	GO:0051091	positive regulation of DNA-binding transcription factor activity	137/7099	257/17913	5.47136e-06	6.16195e-05	4.27523e-05	ADAM8/AGER/AKT1/ANXA3/APP/AR/ARID5B/ATF2/BCL10/CARD11/CARM1/CAT/CAV1/CEBPG/CFLAR/CHUK/CLOCK/CLU/COPS5/CRTC2/CTNNB1/CX3CL1/DDIT3/DDRGK1/DDX58/DHX33/DHX9/DVL2/EDA2R/EDN1/EIF2AK2/EP300/FER/FLOT1/FLOT2/FOSL1/FZD2/GREM1/GTF2A2/HDAC5/HIPK2/HSPA1A/ICAM1/IKBKG/IL18/IL1B/IL6/IRAK1/IRAK2/JAK2/JMY/JUP/KDM1A/KRAS/LGALS9/LRP8/LRRFIP1/MAP3K13/MAVS/MBTPS2/MTDH/MYD88/NFKB1/NFKB2/NKX3-1/NOD1/NPM1/PARK7/PHB2/PINK1…	137
GO:0051493	BP	GO:0051493	regulation of cytoskeleton organization	234/7099	472/17913	5.77152e-06	6.48827e-05	4.50163e-05	ABI2/ABL1/ABL2/ACTR2/ADD1/ADD2/AFAP1/AKAP13/AKAP9/ALMS1/AP1AR/ARF1/ARF6/ARHGAP18/ARHGAP35/ARHGDIA/ARHGEF10/ARL2/ARPC1B/ARPC2/ARPC3/ARPC4/ARPC5/ASAP3/ATAT1/ATF5/AURKA/AVIL/BAG4/BAIAP2L1/BCAS3/BIN1/BORA/BRCA1/BST2/C9orf72/CAMSAP2/CAMSAP3/CAPG/CAPN2/CCDC88A/CCL26/CCR7/CCSAP/CDC42EP2/CDK2AP2/CDK5/CDK5R1/CDKN1B/CELSR1/CENPJ/CEP120/CEP76/CFL1/CFL2/CHEK1/CHMP1B/CHMP2B/CHMP4B/CHMP5/CIT/CKAP2/CLASP1/CLASP…	234
GO:0072332	BP	GO:0072332	intrinsic apoptotic signaling pathway by p53 class mediator	49/7099	75/17913	5.83599e-06	6.54893e-05	4.54372e-05	AEN/ATAD5/BAX/BCL3/BDKRB2/BRCA2/CD44/CHEK2/DDIT4/DDX5/DYRK2/EDA2R/EP300/HINT1/HIPK1/HIPK2/HNRNPK/IFI16/ING2/KDM1A/MDM2/MSX1/MUC1/MYBBP1A/PDK2/PERP/PMAIP1/PML/PTTG1IP/PYCARD/RPL26/RPS27L/RPS7/RRM2B/RRN3/RRP8/SIRT1/SNW1/TAF9/TAF9B/TOPORS/TP53/TP53BP2/TP63/TRIAP1/UBB/USP28/WWOX/ZNF385A	49
GO:0035567	BP	GO:0035567	non-canonical Wnt signaling pathway	84/7099	145/17913	5.96901e-06	6.68615e-05	4.63892e-05	ABL1/AGO1/AGO2/AP2A1/AP2A2/AP2B1/AP2M1/AP2S1/ARRB2/CALM1/CELSR1/CELSR2/CELSR3/CLTC/CSNK1D/CSNK1E/CTNNB1/DAAM1/DAB2/DKK1/DVL1/DVL2/DVL3/FZD2/FZD3/FZD5/FZD6/GNG2/GPC6/GRHL3/MED12/MKS1/MLLT3/MOV10/NFATC1/NLK/PFN1/PLCB3/PPP3CA/PPP3R1/PSMA2/PSMA5/PSMA6/PSMA7/PSMB1/PSMB10/PSMB2/PSMB3/PSMB4/PSMB5/PSMB6/PSMB7/PSMB8/PSMB9/PSMC1/PSMC3/PSMC4/PSMC5/PSMC6/PSMD1/PSMD10/PSMD11/PSMD12/PSMD13/PSMD2/PSMD3/PSMD4/PS…	84
GO:0006643	BP	GO:0006643	membrane lipid metabolic process	106/7099	191/17913	6.04269e-06	6.75653e-05	4.68775e-05	A4GALT/ACER2/ACER3/AGK/ALDH3A2/ALDH3B1/ALDH5A1/ALOX12B/ALOXE3/ASAH1/B3GNT5/B4GALNT1/B4GALT5/BAX/CERK/CERS2/CERS4/CERS5/CERS6/CLN3/CLN6/CLN8/CREM/CSNK1G2/CTSA/CYP1B1/DEGS1/DPM1/DPM2/ELOVL1/ESYT1/ESYT2/FA2H/FUCA1/GAL3ST1/GALC/GBA/GLA/GLB1/GM2A/GPAA1/HEXA/HEXB/HTRA2/KDSR/MGST2/NAGA/NEU1/NSMAF/ORMDL2/ORMDL3/PEMT/PGAP1/PGAP3/PIGA/PIGF/PIGG/PIGH/PIGK/PIGL/PIGM/PIGN/PIGO/PIGP/PIGQ/PIGS/PIGT/PIGU/PIGV/PI…	106
GO:1903533	BP	GO:1903533	regulation of protein targeting	52/7099	81/17913	6.57708e-06	7.34087e-05	5.09317e-05	ABLIM3/AKT2/ANK3/ARIH2/ATG13/BAG3/BAG4/BNIP3L/CDK5/CDK5R1/CHP1/CSNK2A2/ERBB2/FBXW7/FIS1/FZD5/GDI1/GSK3A/HAX1/HRAS/HSPA1L/HTRA2/INPP5K/ITGAM/ITGB1BP1/LEPROT/LMAN1/LRRK2/MFF/MYO1C/NPEPPS/NUCB1/PAK1/PARL/PDCD5/PDZK1/PINK1/PRKAA1/PRNP/RHOU/RNF31/SAE1/SH3GLB1/SIRT4/SREBF1/SREBF2/STOM/TOMM7/UBE2D3/UBE2L3/UBL5/VAMP7	52
GO:2001056	BP	GO:2001056	positive regulation of cysteine-type endopeptidase activity	79/7099	135/17913	6.63412e-06	7.39129e-05	5.12816e-05	ACER2/AIFM1/ALOX12/APAF1/ARL6IP5/ARRB1/ASPH/BAD/BAX/BCAP31/BCL10/BCL2L11/BCL2L13/CASP8/CASP8AP2/CTSD/CTSH/CYCS/CYFIP2/DAP/DDX3X/DIABLO/EGLN3/EIF2AK3/F2R/F3/FADD/FAM162A/FAS/FIS1/GRAMD4/GSN/HIP1/HIP1R/HMGB1/HSF1/HSPD1/HSPE1/HTRA2/IFI16/JAK2/LGALS9/MAP3K5/MUL1/MYC/NDUFA13/NGF/NGFR/NKX3-1/NLRP2/NOD1/PDCD2/PDCD5/PDCD6/PERP/PMAIP1/PML/PPARG/PPM1F/PYCARD/RHOA/RIPK2/ROBO1/RPS27L/RPS3/S100A9/SENP1/SIRT1/…	79
GO:1902115	BP	GO:1902115	regulation of organelle assembly	103/7099	185/17913	6.72474e-06	7.47887e-05	5.18892e-05	AKAP13/ARHGAP35/ATG3/ATXN2L/BECN1/BRCA1/C9orf72/CCDC88A/CCSAP/CDKL1/CDKL5/CENPJ/CEP120/CEP135/CEP76/CHMP1B/CHMP2B/CHMP4A/CHMP4B/CHMP5/CNOT2/CNOT6/CNOT6L/CNTROB/CYLD/DCDC2/DNM2/DRG1/DYNC1H1/DYNC2LI1/DZIP1/EDN1/EVI5L/EZR/FSCN1/FUZ/G3BP1/G3BP2/GSN/HNRNPU/HSPA1A/HTT/IFT20/KAT2A/KAT2B/KCTD17/KIAA1324/KIF9/LRRK2/MAK/MAP4/MAPK9/MNS1/MSN/MTMR3/NPM1/NTRK3/NUP62/PDCD6IP/PHF23/PINK1/PIP4K2A/PIP4K2B/PLK1/PLK…	103
GO:0008625	BP	GO:0008625	extrinsic apoptotic signaling pathway via death domain receptors	53/7099	83/17913	6.78519e-06	7.53265e-05	5.22623e-05	ATF3/BAD/BAG3/BAX/BCL2L1/BID/BLOC1S2/BMPR1B/BRCA1/CASP8/CASP8AP2/CFLAR/CRADD/DAB2IP/DAXX/DDX3X/DDX47/DEDD2/DIABLO/FADD/FAS/FEM1B/FGA/GABARAP/GPX1/HMGB2/HMOX1/ICAM1/ITPRIP/LGALS3/MOAP1/NF1/NGF/PARK7/PEA15/PMAIP1/PTEN/RAF1/SERPINE1/SFRP1/SKIL/SORT1/SP100/STK3/STX4/THBS1/TIMP3/TNFAIP3/TNFRSF10A/TNFRSF10B/TNFRSF1A/TNFSF10/TRAF2	53
GO:0043087	BP	GO:0043087	regulation of GTPase activity	206/7099	410/17913	6.8435e-06	7.58386e-05	5.26176e-05	ABR/ACAP2/ACAP3/ADAP1/AGAP1/AGAP4/AGAP5/AGAP6/AGFG1/AGFG2/AGRN/AJUBA/AKT2/ALDH1A1/ALS2CL/ANKRD27/ARAP2/ARFGAP2/ARFGAP3/ARHGAP1/ARHGAP11B/ARHGAP12/ARHGAP17/ARHGAP18/ARHGAP19/ARHGAP21/ARHGAP23/ARHGAP27/ARHGAP29/ARHGAP30/ARHGAP31/ARHGAP32/ARHGAP33/ARHGAP35/ARHGAP42/ARHGAP5/ARHGDIA/ARHGEF10/ARHGEF7/ARL2/ARRB1/ARRB2/ASAP1/ASAP3/BCAS3/BCL6/BCR/BNIP2/CAV2/CCL26/CCR7/CDC42EP2/CDC42SE1/CDKL5/CHM/CHN1/CORO…	206
GO:0006119	BP	GO:0006119	oxidative phosphorylation	77/7099	131/17913	6.88081e-06	7.59818e-05	5.27169e-05	ATP7A/BID/CCNB1/CDK1/CHCHD10/COQ9/COX15/COX4I1/COX5A/COX5B/COX6A1/COX6B1/COX6C/COX7A2L/COX7B/COX7C/COX8A/CYC1/DLD/FXN/MECP2/MSH2/NDUFA1/NDUFA10/NDUFA11/NDUFA12/NDUFA13/NDUFA2/NDUFA3/NDUFA4/NDUFA6/NDUFA7/NDUFA8/NDUFA9/NDUFAB1/NDUFB1/NDUFB10/NDUFB11/NDUFB2/NDUFB3/NDUFB4/NDUFB5/NDUFB6/NDUFB7/NDUFB8/NDUFB9/NDUFC2/NDUFS1/NDUFS2/NDUFS3/NDUFS4/NDUFS5/NDUFS6/NDUFS7/NDUFS8/NDUFV1/NDUFV2/NDUFV3/PARK7/PDE12…	77
GO:0046939	BP	GO:0046939	nucleotide phosphorylation	77/7099	131/17913	6.88081e-06	7.59818e-05	5.27169e-05	AAAS/ADPGK/AK1/AK4/AK7/ALDOA/ALDOC/BPGM/CMPK1/DDIT4/DHTKD1/DTYMK/ECD/EIF6/ENO1/ENO2/ENO4/ESRRB/FOXK1/FOXK2/GALK1/GAPDH/GAPDHS/GPI/GUK1/HK1/HK2/INSR/JMJD8/NCOR1/NME1/NME3/NME4/NME6/NUP133/NUP153/NUP160/NUP188/NUP210/NUP35/NUP50/NUP54/NUP62/NUP85/NUP93/NUP98/OGDH/OGT/PFKFB2/PFKFB3/PFKFB4/PFKL/PFKM/PFKP/PGAM1/PGAM2/PGK1/PGM1/PKM/PNKP/POM121/POM121C/PPARA/PPARGC1A/PRKAA1/PRKAA2/PRKAG1/RAE1/RANBP2/SEC…	77
GO:1905475	BP	GO:1905475	regulation of protein localization to membrane	101/7099	181/17913	7.2119e-06	7.94969e-05	5.51558e-05	ACSL3/ACTB/ADAM10/AGR2/AKT1/AKT2/ANK3/AP2B1/AP2M1/APPL1/AR/ARF6/BAD/BCL2L1/BID/CASP8/CD81/CDH2/CDK5/CDK5R1/CHP1/CLTC/CNPY4/CRIPT/CRKL/CSK/DAB2/DAG1/DLG1/EGFR/EPHA2/EPHB2/ERBB2/EZR/FIS1/GBP1/GDI1/GOPC/GPC6/GSN/HRAS/INPP5K/IQSEC2/ITGA3/ITGAM/ITGB1/ITGB1BP1/KIF5B/LDLRAP1/LGALS3/LRP1/LRP4/LYPLA1/LZTFL1/MFF/MYO1C/NKD2/NUMB/PAK1/PDCD5/PDPK1/PDZK1/PICALM/PID1/PKDCC/PLS1/PMAIP1/PPFIA1/PPP3CC/PPP3R1/PRKCE…	101
GO:0046031	BP	GO:0046031	ADP metabolic process	72/7099	121/17913	7.40946e-06	8.14718e-05	5.6526e-05	AAAS/ADPGK/AK1/AK2/AK3/AK4/ALDOA/ALDOC/BAD/BPGM/DDIT4/DHTKD1/ECD/EIF6/ENO1/ENO2/ENO4/ESRRB/FOXK1/FOXK2/GALK1/GAPDH/GAPDHS/GPI/HK1/HK2/INSR/JMJD8/NCOR1/NUDT9/NUP133/NUP153/NUP160/NUP188/NUP210/NUP35/NUP50/NUP54/NUP62/NUP85/NUP93/NUP98/OGDH/OGT/PFKFB2/PFKFB3/PFKFB4/PFKL/PFKM/PFKP/PGAM1/PGAM2/PGK1/PGM1/PKM/POM121/POM121C/PPARA/PPARGC1A/PRKAA1/PRKAA2/PRKAG1/RAE1/RANBP2/SEC13/SIRT6/SLC25A12/TP53/TPI1/…	72
GO:1901655	BP	GO:1901655	cellular response to ketone	57/7099	91/17913	7.41723e-06	8.14718e-05	5.6526e-05	AACS/ABCC2/ACACA/ADAM15/ADCY3/ADCY6/AHR/AIFM1/AKR1B1/AKR1C2/AKR1C3/AKT1/AQP1/AR/ATP2B1/CBX3/CDC5L/CDK4/CFLAR/DCPS/DDIT4/EFNA5/EGFR/EIF4E/EIF4EBP1/ELK1/ERRFI1/FBXO32/FDX1/FOXO1/FOXO3/GJB2/GNAI1/GNG2/ICAM1/KLF2/KLF4/KLF9/LARP1/MSN/NR3C1/P2RY6/PARK7/PPARG/PRKAA1/PRKAA2/PRKCE/RWDD1/SFRP1/SIRT1/SMYD3/SPP1/SRC/SRD5A1/TNC/USP8/XRN1	57
GO:0060338	BP	GO:0060338	regulation of type I interferon-mediated signaling pathway	24/7099	30/17913	7.51194e-06	8.23668e-05	5.7147e-05	ABCE1/ADAR/CACTIN/CDC37/CNOT7/FADD/HSP90AB1/IFNAR2/IRF7/LSM14A/MAVS/MUL1/NLRC5/PTPN1/PTPN11/PTPN2/PTPN6/RNASEL/SAMHD1/SCRIB/TBK1/TREX1/UBE2K/USP18	24
GO:0042180	BP	GO:0042180	cellular ketone metabolic process	129/7099	241/17913	7.74758e-06	8.47299e-05	5.87865e-05	AADAT/ACADVL/ADIPOR2/ADM/AKR1A1/AKR1B1/AKR1B10/AKR1C1/AKR1C2/AKR1C3/AKR7A2/AKT1/AKT2/APOC1/APPL2/BMP2/BRCA1/CACNA1H/CAV1/CEACAM1/COMT/COQ2/COQ3/COQ4/COQ5/COQ6/COQ9/CPT1A/CYP4F11/DHRS4/DHRS9/EGR1/EIF6/ELOVL5/ERLIN2/FABP5/FGFR4/GIP/GLO1/GOT2/GSTZ1/HAGH/HMGCR/IL1B/INSIG1/INSIG2/IRS2/KDSR/KMO/KYNU/LONP2/LPGAT1/MLYCD/MTOR/NCOR2/NFE2L1/NQO1/NR1D1/NR1H2/NR4A3/OAZ1/ODC1/PANK2/PARK7/PDK1/PDK2/PDK3/PDP1/PD…	129
GO:0072001	BP	GO:0072001	renal system development	152/7099	291/17913	7.75466e-06	8.47299e-05	5.87865e-05	ACAT1/ACTA2/ACVR2B/AGTR1/AHI1/AKR1B1/AMER1/APAF1/AQP11/ARG2/ARID5B/ARL3/BASP1/BAX/BCL2L11/BMP2/BMPER/CA2/CAT/CD24/CEP290/CEP55/CFLAR/COL4A1/COL4A4/CTNNB1/CTSH/CYP26B1/DACT2/DLG1/DLG5/EFNB2/EGR1/EPCAM/FADD/FAT4/FBN1/FGF2/FLCN/FMN1/FOXD1/FRAS1/FSTL3/GATA3/GCNT3/GCNT4/GDF11/GLI2/GREM1/GZF1/HAS2/HES1/HOXB7/HOXD11/HPGD/HSPB11/HYAL2/ID2/ID3/IFT20/IFT27/ILK/IRX3/ITGA3/ITGA6/ITGB4/JAG1/JMJD6/KANK2/KLHL3/…	152
GO:0010038	BP	GO:0010038	response to metal ion	172/7099	335/17913	7.78595e-06	8.49227e-05	5.89203e-05	ABAT/ABCC2/ACTG1/ADAM9/ADD1/AHCYL1/AKR1C3/AKT1/ALAD/ALG2/ANK3/ANXA11/APBB1/APP/AQP1/ARL13B/ATF1/ATF4/ATP13A2/ATP7A/B2M/BACE1/BAD/BECN1/BRAF/BSG/CA2/CACNA1G/CACNA1H/CACYBP/CALM1/CALM2/CALM3/CALR/CASP3/CASP8/CAT/CAV1/CCNB1/CCND1/CDH1/CDK1/CDK4/CDKN1B/CHUK/CLIC4/CPNE3/CPOX/CPS1/CREB1/CRIP1/CUTA/CYB5A/CYBRD1/CYP2R1/DAXX/DLG4/DTYMK/DUSP1/ECT2/EDN1/EEF2K/EGFR/EIF2AK3/EIF2S1/ENTPD6/ERCC1/FGA/FOS/FOSB/FS…	172
GO:0030258	BP	GO:0030258	lipid modification	106/7099	192/17913	8.26532e-06	8.99937e-05	6.24386e-05	ABCD3/ACAA2/ACAD10/ACADM/ACADS/ACADVL/ACAT1/ACOT8/ACOX3/ADIPOR2/AGK/AGTR1/AKT1/AKT2/ALDH3A2/ALOX12/APOC1/APPL2/B4GALNT1/BDH2/BPNT1/CERK/CPT1A/CPT2/CRAT/CROT/CYGB/CYP3A5/CYP4V2/DECR1/DECR2/DGKA/DGKD/DGKE/DGKG/DGKZ/ECH1/ECHS1/ECI1/ECI2/EFR3A/EHHADH/EPHX2/ETFA/ETFB/FA2H/FAM126A/GBA/GCDH/HADH/HADHA/HADHB/HSD17B4/IMPA1/IMPA2/IMPAD1/INPP5A/INPP5B/INPP5E/INPP5K/INPPL1/IP6K1/IP6K2/IRS2/IVD/LAMTOR1/LONP2/…	106
GO:0045943	BP	GO:0045943	positive regulation of transcription by RNA polymerase I	19/7099	22/17913	8.52536e-06	9.26631e-05	6.42906e-05	ATF4/DDX11/DHX33/EIF2AK3/ERBB2/HEATR1/IPPK/MTOR/NCL/NOL11/PHF8/PWP1/SMARCA4/SMARCB1/TAF1/UBTF/UTP15/WDR43/WDR75	19
GO:1903214	BP	GO:1903214	regulation of protein targeting to mitochondrion	32/7099	44/17913	8.59977e-06	9.31979e-05	6.46617e-05	ABLIM3/ARIH2/ATG13/BAG3/BAG4/BNIP3L/CSNK2A2/FBXW7/FZD5/GSK3A/HAX1/HSPA1L/HTRA2/LEPROT/LMAN1/LRRK2/NPEPPS/PARL/PDCD5/PINK1/PRKAA1/RHOU/RNF31/SAE1/SH3GLB1/SIRT4/SREBF1/SREBF2/TOMM7/UBE2D3/UBE2L3/UBL5	32
GO:0002758	BP	GO:0002758	innate immune response-activating signal transduction	155/7099	298/17913	8.60449e-06	9.31979e-05	6.46617e-05	ALPK1/ANKRD17/APPL1/APPL2/ARRB2/BCL10/BIRC2/BIRC3/C1QBP/CACTIN/CARD11/CARD9/CASP8/CAV1/CHUK/CLEC4E/CNPY3/CREBBP/CTSB/CTSK/CTSS/CYBA/CYLD/DAB2IP/DDX58/DDX60/EP300/EPG5/FADD/FBXW11/FGA/FLOT1/GPS2/GRAMD4/HMGB1/HRAS/HSP90B1/HSPA1A/HSPD1/IFIH1/IKBKG/IRAK1/IRAK2/IRF1/IRF7/ITCH/ITGAM/KRAS/LGR4/LRRC14/LSM14A/LYN/MAP2K6/MAP3K1/MAPKAPK2/MAPKAPK3/MFHAS1/MUC1/MUC5B/MYD88/NFKB1/NFKBIA/NFKBIL1/NLRX1/NOD1/NPLOC…	155
GO:0016197	BP	GO:0016197	endosomal transport	104/7099	188/17913	8.90154e-06	9.62479e-05	6.67778e-05	ABCA1/ACAP2/ALMS1/ANKFY1/ANKRD27/ANKRD50/AP1S1/AP5B1/AP5S1/AP5Z1/ARF6/ARHGAP1/ARL4C/CCDC22/CCDC93/CHMP2B/CHMP4A/CHMP4B/CHMP5/CHMP6/CHMP7/CLN5/CLTC/CORO1C/DCLK1/DCTN1/DENND1B/DENND5A/DPY30/EEA1/EHD2/EHD3/EHD4/EPG5/GBF1/GCC2/GGA3/GOSR1/LAMTOR1/LAPTM4B/LMTK2/LRRK2/LYST/MICALL1/MVB12A/MYO5B/NDRG4/PICALM/PTPN23/RAB11B/RAB14/RAB6A/RAB7A/RAB8A/RASSF9/RHOBTB3/RNF126/SNF8/SNX1/SNX17/SNX27/SNX4/SNX5/SNX8/S…	104
GO:0009100	BP	GO:0009100	glycoprotein metabolic process	187/7099	369/17913	9.15113e-06	9.87751e-05	6.85312e-05	A4GALT/ABCA7/ACER2/ACOT8/ADAMTS12/AGA/AGO2/ALG1/ALG12/ALG13/ALG14/ALG2/ALG3/ALG5/ALG8/ALG9/AMFR/ARSB/ASGR1/ATP7A/B3GALNT2/B3GAT3/B3GNT2/B3GNT4/B3GNT5/B3GNT7/B4GALT1/B4GALT2/B4GALT5/B4GALT7/BACE2/BCAN/BMP2/BMPR1B/BMPR2/CANT1/CCR7/CHP1/CHPF/CHPF2/CHST11/CHST12/CHST3/CHST7/CHSY1/COG3/COL11A1/CSGALNACT1/CSGALNACT2/CSPG5/CST3/CTNNB1/DAD1/DDOST/DERL2/DOLK/DOLPP1/DPAGT1/DPM1/DPM2/DSE/EDEM1/MMP24-AS1-EDE…	187
GO:0017038	BP	GO:0017038	protein import	81/7099	140/17913	9.28204e-06	9.98001e-05	6.92424e-05	AGK/AKT1/APPL1/APPL2/ARNTL/BAG3/CDH1/CHP1/CLU/DMAP1/DRD1/ECT2/FERMT1/FLNA/HDAC3/HSP90AA1/HSPA8/HYAL2/IPO13/IPO4/IPO5/IPO9/JUP/KPNA2/KPNA4/LAMP2/LMNA/LONP2/LRRK2/MAPK1/MAPK14/MAVS/MBTPS1/MDFIC/MED1/NDUFA13/NF1/NFKBIA/NOLC1/NUP54/NUP62/NUTF2/PDCD5/PEX1/PEX12/PEX2/PEX26/PEX3/PEX7/PHB2/PIK3R2/PKIG/PML/PPP1R10/PPP3CA/PRKCD/PSEN1/PTGS2/PTTG1IP/RAB8B/RAN/RANBP2/RBM22/SAMM50/SMAD3/SMO/TARDBP/TIMM10/TIMM2…	81
GO:0031958	BP	GO:0031958	corticosteroid receptor signaling pathway	15/7099	16/17913	9.31708e-06	9.98001e-05	6.92424e-05	ARID1A/ARNTL/CALR/CLOCK/CRY1/CRY2/JAK2/NCOA6/NEDD4/NR3C1/PER1/PHB/PPP5C/RBM14/YWHAH	15
GO:0035459	BP	GO:0035459	cargo loading into vesicle	15/7099	16/17913	9.31708e-06	9.98001e-05	6.92424e-05	INSIG1/KIF13A/MIA3/PICALM/RAB1A/SEC13/SEC23A/SEC24A/SEC24B/SEC24C/SEC24D/SEC31A/TBC1D20/TMED10/TMED2	15
GO:0006695	BP	GO:0006695	cholesterol biosynthetic process	47/7099	72/17913	9.32621e-06	9.98001e-05	6.92424e-05	ACAA2/ACACA/ACAT2/ACLY/CES1/CYB5R3/CYP51A1/DHCR24/DHCR7/EBP/ELOVL6/ERLIN2/FASN/FDFT1/FDPS/G6PD/GPAM/HMGCR/HMGCS1/INSIG1/INSIG2/LBR/LSS/MBTPS1/MBTPS2/MSMO1/MVD/MVK/NFYA/NFYB/NFYC/NPC1L1/NSDHL/PMVK/POR/PRKAA1/PRKAA2/RAN/SCAP/SCD/SEC14L2/SOD1/SP1/SQLE/SREBF1/SREBF2/TM7SF2	47
GO:1902653	BP	GO:1902653	secondary alcohol biosynthetic process	47/7099	72/17913	9.32621e-06	9.98001e-05	6.92424e-05	ACAA2/ACACA/ACAT2/ACLY/CES1/CYB5R3/CYP51A1/DHCR24/DHCR7/EBP/ELOVL6/ERLIN2/FASN/FDFT1/FDPS/G6PD/GPAM/HMGCR/HMGCS1/INSIG1/INSIG2/LBR/LSS/MBTPS1/MBTPS2/MSMO1/MVD/MVK/NFYA/NFYB/NFYC/NPC1L1/NSDHL/PMVK/POR/PRKAA1/PRKAA2/RAN/SCAP/SCD/SEC14L2/SOD1/SP1/SQLE/SREBF1/SREBF2/TM7SF2	47
GO:0090199	BP	GO:0090199	regulation of release of cytochrome c from mitochondria	33/7099	46/17913	1.00764e-05	0.000107643	7.46837e-05	AKT1/ARRB2/BAD/BAX/BCL2L1/BCL2L11/BID/BIK/BMF/CHCHD10/CLU/FAM162A/FXN/GPX1/HIGD1A/LMNA/MFF/MLLT11/MOAP1/NOL3/PDCD5/PINK1/PLA2G6/PLAUR/PMAIP1/PPIF/PRELID1/PSMD10/PYCARD/TNFSF10/TP53/TRIAP1/WDR35	33
GO:0090501	BP	GO:0090501	RNA phosphodiester bond hydrolysis	77/7099	132/17913	1.01378e-05	0.000107929	7.48821e-05	AGO1/AGO2/APEX1/BOP1/CNOT2/CNOT6/CNOT6L/CNOT7/CNOT8/CPSF1/CPSF3/CPSF6/CPSF7/CSTF3/DCP2/DCPS/DICER1/DIS3/DIS3L/EDC3/ELAC2/ERI2/ERN1/EXO1/EXOG/EXOSC1/EXOSC4/EXOSC5/FEN1/HELZ2/ISG20/LACTB2/MOV10/MRPL44/NCBP1/NOB1/NOP14/NUDT16/PAN3/PARN/PCF11/PDE12/PIWIL4/PNPT1/POLR2I/POLR3K/POP1/POP4/POP5/POP7/PPP1R8/REXO2/RNASE4/RNASEH2A/RNASEH2B/RNASEL/RNASET2/RPP38/RPP40/RRP36/SAMHD1/SLFN13/SND1/TSEN15/TSEN34/TSE…	77
GO:1901657	BP	GO:1901657	glycosyl compound metabolic process	77/7099	132/17913	1.01378e-05	0.000107929	7.48821e-05	ABHD10/ADA/ADK/AHCY/AK3/AK4/AKR1A1/AKR1B1/AKR1B10/AKR1C1/AKR1C2/AKR1C3/AKR7A2/APIP/APOBEC3C/APOBEC3D/APOBEC3F/APRT/ATIC/CAD/CARD11/CASK/CDADC1/CMPK1/CTPS1/CTPS2/DCK/DERA/DHODH/DLG1/DNPH1/DTYMK/ENOPH1/ERH/FUCA1/FUCA2/GBA/GMPR2/GMPS/GNAI3/GPHN/GTPBP1/GUK1/HPRT1/IMPDH1/IMPDH2/LRRK2/MAGI3/MFN1/MOCS2/MRI1/MTAP/MTRR/NFS1/NME1/NME3/NME4/NME6/NT5C/NT5E/NT5M/NUDT18/PEMT/PNP/PPAT/PRPS1/PRPS2/PRPSAP2/PRTFDC…	77
GO:0006356	BP	GO:0006356	regulation of transcription by RNA polymerase I	25/7099	32/17913	1.04085e-05	0.000110245	7.64893e-05	ATF4/DDX11/DHX33/EIF2AK3/ERBB2/FLNA/HEATR1/IPPK/MED1/MTOR/NCL/NOL11/PHF8/POLR2K/POLR2L/PWP1/SMARCA4/SMARCB1/TAF1/TAF1C/UBTF/UTP15/WDR43/WDR75/ZMPSTE24	25
GO:0018196	BP	GO:0018196	peptidyl-asparagine modification	25/7099	32/17913	1.04085e-05	0.000110245	7.64893e-05	ALG5/ALG8/ASGR1/DAD1/DDOST/DPM1/DPM2/FUT8/HIF1AN/LMAN1/MAGT1/MCFD2/MGAT5/NUDT14/OST4/OSTC/RPN1/RPN2/STT3A/STT3B/SYVN1/TUSC3/UBE2G2/UBE2J1/VCP	25
GO:0046685	BP	GO:0046685	response to arsenic-containing substance	25/7099	32/17913	1.04085e-05	0.000110245	7.64893e-05	ABCC2/ALAD/ATF3/ATF4/CPEB2/CPOX/DAXX/DDX3X/DHX36/GCLC/GSTO1/HMOX1/HSF1/MKNK2/NEFL/PPIF/PTEN/RBM4/RNF4/SRRT/UROS/VCP/ZC3H12A/ZFAND1/ZFAND2A	25
GO:0015949	BP	GO:0015949	nucleobase-containing small molecule interconversion	22/7099	27/17913	1.06135e-05	0.000112035	7.77311e-05	AK1/AK2/AK4/AK7/CMPK1/CTPS1/CTPS2/DCTD/DTYMK/DUT/GLRX/GSR/GUK1/NME1/NME3/NME4/NUDT13/RRM1/RRM2/RRM2B/TXNRD1/TYMS	22
GO:0050686	BP	GO:0050686	negative regulation of mRNA processing	22/7099	27/17913	1.06135e-05	0.000112035	7.77311e-05	C1QBP/CCNT1/CDK9/DYRK1A/HNRNPA2B1/HNRNPK/NELFE/PTBP1/RBM10/RBM42/RBMX/RNF20/RNF40/RNPS1/SFSWAP/SRSF10/SRSF12/SRSF4/SRSF6/SRSF7/SUPT5H/U2AF2	22
GO:0010565	BP	GO:0010565	regulation of cellular ketone metabolic process	99/7099	178/17913	1.06691e-05	0.000112432	7.80065e-05	ACADVL/ADIPOR2/ADM/AKR1C3/AKT1/AKT2/APOC1/APPL2/BMP2/BRCA1/CAV1/CEACAM1/COMT/COQ3/CPT1A/EGR1/EIF6/ELOVL5/ERLIN2/FABP5/FGFR4/GIP/GSTZ1/IL1B/INSIG1/INSIG2/IRS2/LONP2/LPGAT1/MLYCD/MTOR/NCOR2/NFE2L1/NQO1/NR1D1/NR1H2/NR4A3/OAZ1/ODC1/PANK2/PARK7/PDK1/PDK2/PDK3/PDP1/PDP2/PIBF1/PPARA/PPARG/PPARGC1A/PRKAA2/PRKAB2/PRKCE/PROX1/PSMA2/PSMA5/PSMA6/PSMA7/PSMB1/PSMB10/PSMB2/PSMB3/PSMB4/PSMB5/PSMB6/PSMB7/PSMB8/PS…	99
GO:0051101	BP	GO:0051101	regulation of DNA binding	71/7099	120/17913	1.12748e-05	0.000118614	8.22955e-05	ACD/AGER/BCL3/CALM2/CALM3/CDT1/CEBPG/CSNK2B/CTNNB1/DDIT3/DDRGK1/DOT1L/EDF1/EP300/ERCC2/FBXW7/GATA3/GTF2B/HABP4/HES1/HEY1/HIPK2/HJURP/HMGA2/HMGB1/HMGB2/HMOX1/IFI16/ITGA2/JAK2/JUN/KDM1A/KLF4/LHX2/LIF/MAD2L2/MAU2/MSX1/MSX2/NFKBIA/NGF/NIPBL/NME1/NSD1/PARK7/PARP1/PAX7/PER2/PINX1/PLAUR/PPARG/PSEN1/RSF1/SIN3A/SKI/SMO/SP100/SRI/SUMO3/TAF1/TAF10/TMSB4X/TNKS/TRAF6/TRIM28/TWIST1/TXN/ZBTB7A/ZMPSTE24/ZNF462/Z…	71
GO:0051235	BP	GO:0051235	maintenance of location	149/7099	286/17913	1.13757e-05	0.000119474	8.28922e-05	ABCA1/ABL1/AKAP6/AKAP9/AKT1/ALKBH7/ANK3/AP3D1/ARHGAP21/ARL2/ARL2BP/ATP2A1/B4GALNT1/BAX/BCL3/C3/CALM1/CALM2/CALM3/CALR/CAV1/CCDC22/CCR7/CDK5/CHD7/CHERP/CRY1/CX3CL1/CYBA/DAG1/DBN1/DDIT3/DGAT1/DIAPH1/DRD1/DZIP1/ENPP1/EZR/F2R/FBN1/FBN2/FBXW7/FGF2/FITM2/FKBP1A/FLNA/FLNB/FTH1/FTO/G3BP2/GAA/GET4/GM2A/GOPC/GPAA1/GSN/GSTO1/HEXB/HILPDA/HK1/HK2/HNRNPU/HSP90B1/HSPA5/HTT/IBTK/IGSF11/IL1B/IL6/INSIG1/ITGAV/ITGB…	149
GO:0001843	BP	GO:0001843	neural tube closure	54/7099	86/17913	1.15388e-05	0.000120983	8.3939e-05	ABL1/ADM/APAF1/ARHGAP35/ARID1A/BCL10/CELSR1/COBL/DEAF1/DVL2/FUZ/FZD2/FZD3/FZD6/GRHL3/IFT122/KAT2A/KDM6A/KIF20B/LHX2/LIAS/LMO4/MED12/MKS1/MTHFD1/MTHFD1L/MTHFR/PFN1/PHACTR4/PLXNB2/PRKACA/PRKACB/RALA/RARA/RPS7/SALL4/SCRIB/SDC4/SEC24B/SEMA4C/SETD2/SFRP1/SHROOM3/SKI/SPINT2/TEAD2/TGFB2/TMED2/TRAF6/TSC1/TSC2/TULP3/TWIST1/ZEB2	54
GO:1902850	BP	GO:1902850	microtubule cytoskeleton organization involved in mitosis	69/7099	116/17913	1.15839e-05	0.000121251	8.41255e-05	AAAS/ARHGEF10/BCCIP/BORA/CCNB1/CCSAP/CENPA/CENPE/CEP192/CHEK2/CHMP1B/CHMP2B/CHMP4B/CHMP5/CLASP1/CLASP2/CLTC/DCTN1/DRG1/DYNC1H1/EFHC1/EML1/ESPL1/FLNA/GNAI1/HNRNPU/HSPA1A/HTT/KIF11/KIF23/KIF2A/MAD2L1/MAP4/MCPH1/MECP2/MYBL2/NDE1/NSFL1C/NUP62/NUSAP1/PAFAH1B1/PIBF1/PKD1/PLK1/PLK2/POC1A/RAB11A/RACGAP1/RAE1/RAN/RCC1/RHOA/SAPCD2/SETD2/SMC1A/SMC3/SPDL1/SPRY1/SPRY2/STAG1/STAG2/STMN1/TACC1/TACC3/TNKS/TPR/TP…	69
GO:0006282	BP	GO:0006282	regulation of DNA repair	67/7099	112/17913	1.18427e-05	0.000123752	8.58607e-05	ACTR2/APBB1/AXIN2/BABAM1/BRCA1/BRCC3/CBX8/CDK9/CEBPG/CHEK1/CUL4A/DDX11/DHX9/DTX3L/EGFR/ERCC6/EYA3/FOXM1/FUS/HELB/HMGA2/HMGB1/HSF1/KDM1A/KLHL15/MAD2L2/MAGEF1/MGMT/NPAS2/NUDT16/NUDT16L1/OGG1/OTUB1/PARP1/PARP9/PARPBP/PCNA/PML/PPP4R2/PRKCG/PRKDC/RAD51/RAD52/RIF1/RNF168/RNF169/RNF8/RPA2/RPS3/SETD2/SIRT1/SIRT6/SMCHD1/TERF2IP/TFIP11/TIMELESS/TMEM161A/TP53BP1/TRIM28/TRIP12/TWIST1/UBE2N/UBE2V2/UBQLN4/UBR5…	67
GO:0006275	BP	GO:0006275	regulation of DNA replication	62/7099	102/17913	1.21994e-05	0.000127266	8.82986e-05	ANKRD17/ATAD5/ATF1/ATR/BCL6/BRCA2/CACYBP/CCDC88A/CDC6/CDK1/CDK2/CDT1/CHEK2/CST3/DBF4B/DHX9/DONSON/DSCC1/E2F7/EGFR/EHMT2/EREG/ESCO1/FBXO5/FBXW7/GLI2/GTPBP4/HRAS/HUS1/ID3/INO80/JUN/LIG3/MAP2K4/NBN/NUCKS1/PCNA/PDS5A/PPP2CA/PPP2R1A/RAC1/RBBP6/RFC3/RFC5/S100A11/SENP2/SMC1A/SMC3/STAG2/STOML2/TERF1/TIPIN/TNFAIP1/TP53/TSPYL2/TTF1/USP37/WRNIP1/ZBTB38/ZMPSTE24/ZNF830/ZRANB3	62
GO:0070507	BP	GO:0070507	regulation of microtubule cytoskeleton organization	95/7099	170/17913	1.22718e-05	0.000127808	8.86743e-05	ABL1/AKAP9/ARL2/ATAT1/ATF5/AURKA/BORA/BRCA1/CAMSAP2/CAMSAP3/CCSAP/CDK2AP2/CDK5R1/CDKN1B/CENPJ/CEP120/CEP76/CHEK1/CHMP1B/CHMP2B/CHMP4B/CHMP5/CKAP2/CLASP1/CLASP2/CLIP1/CLTC/CTNNB1/CYLD/DCTN1/DIXDC1/DRG1/DYNC1H1/DYRK1A/EFNA5/EML2/FBXW5/FKBP4/GNAI1/GSK3B/HNRNPU/HSPA1A/KAT2A/KAT2B/KATNB1/KIF11/MAP1B/MAP2/MAP6D1/MAPRE1/MARK2/MCPH1/MECP2/MID1/NAV3/NPM1/NSFL1C/NUP62/PAFAH1B1/PAK1/PDCD6IP/PHLDB2/PKD1/PLK1…	95
GO:0000910	BP	GO:0000910	cytokinesis	84/7099	147/17913	1.2346e-05	0.000128365	8.90613e-05	ACTR2/AHCTF1/ANK3/ANLN/ANXA11/ARF1/ARL3/BCL2L1/BECN1/BIN3/BIRC6/BRCA2/CALM1/CALM2/CALM3/CDC6/CENPA/CENPV/CEP55/CETN2/CFL1/CHMP1B/CHMP2B/CHMP4A/CHMP4B/CHMP5/CHMP6/CHMP7/CIT/CKAP2/CNTROB/CSPP1/CUL3/DCTN3/E2F7/ECT2/EFHC1/ESPL1/FLCN/GIPC1/GIT1/IST1/JTB/KIF13A/KIF20A/KIF20B/KIF23/KLHDC8B/KLHL21/KLHL9/MITD1/MYH10/MYH9/MYO19/NUP62/NUSAP1/PDCD6IP/PIK3C3/PIN1/PKN2/PKP4/PLK1/PLK3/PRKCE/PRPF40A/RAB11A/RACGA…	84
GO:0006790	BP	GO:0006790	sulfur compound metabolic process	176/7099	346/17913	1.2521e-05	0.000129968	9.0173e-05	AADAT/ABCC2/ABHD14B/ACACA/ACAT1/ACLY/ACOT13/ACOT2/ACOT7/ACOT8/ACSF2/ACSF3/ACSL1/ACSL3/ACSL4/ACSS1/ADI1/AHCY/AKR1A1/ALDH5A1/APIP/ARSB/B3GNT2/B3GNT4/B3GNT7/B4GALT1/B4GALT2/B4GALT5/BAAT/BCAN/BPNT1/BTD/CBS/CHAC1/CHPF/CHPF2/CHST11/CHST12/CHST2/CHST3/CHST7/CHSY1/CIAO1/CNDP2/COMT/CPS1/CSGALNACT1/CSGALNACT2/CSPG5/CTNS/DBI/DGAT1/DLAT/DLD/DSE/ELOVL1/ELOVL2/ELOVL5/ELOVL6/ELOVL7/ENOPH1/ENPP1/FAR1/FASN/FXN/G6…	176
GO:0002262	BP	GO:0002262	myeloid cell homeostasis	83/7099	145/17913	1.26912e-05	0.000131297	9.10952e-05	ACIN1/ACVR2A/ADAR/ADD1/ANXA1/ARID4A/AXL/B2M/BAX/BCL2L11/BCL6/BPGM/CASP3/CDK6/CEBPG/DNASE2/DYRK3/ERCC2/ETS1/FAM210B/FOXO3/G6PD/GATA3/HIPK2/HMGB1/HMGB2/HMOX1/HOXA5/HSPA1A/HSPA9/ID2/IL6/INHBA/IREB2/ISG15/JAK2/JAM3/JMJD6/KITLG/KLF13/KLF2/LYN/MAEA/MAPK14/MB/MED1/MFHAS1/NCAPG2/NCSTN/NFE2L1/P4HTM/PDE4B/PIK3CB/PIK3CD/PRDX1/PRMT1/PTBP3/PTPN2/RBFOX2/RPS14/RPS19/RPS24/RPS6/SENP1/SFXN1/SH2B3/SLC11A2/SLC7A11/…	83
GO:0046165	BP	GO:0046165	alcohol biosynthetic process	83/7099	145/17913	1.26912e-05	0.000131297	9.10952e-05	ACAA2/ACACA/ACAT2/ACER2/ACER3/ACLY/AKR1B1/ASAH1/BMP2/CACNA1H/CES1/CYB5R3/CYP2R1/CYP51A1/DHCR24/DHCR7/DHFR/EBP/ELOVL6/ERLIN2/FASN/FDFT1/FDPS/FGF2/G6PD/GBA/GCH1/GOT1/GPAM/HMGCR/HMGCS1/HRH1/IL1B/IMPA1/IMPA2/IMPAD1/INSIG1/INSIG2/IP6K1/IP6K2/IPMK/ISYNA1/ITPKC/LBR/LSS/MBTPS1/MBTPS2/MSMO1/MVD/MVK/NFKB1/NFYA/NFYB/NFYC/NPC1L1/NSDHL/NUS1/P2RY1/P2RY6/PARK7/PCBD1/PCBD2/PCK1/PGP/PMVK/POR/PRKAA1/PRKAA2/RAN/SCA…	83
GO:0098927	BP	GO:0098927	vesicle-mediated transport between endosomal compartments	30/7099	41/17913	1.35196e-05	0.000139636	9.68807e-05	AKTIP/ANKRD27/BECN1/DAB2/DNAJC13/EEA1/EMP2/EZR/HOOK3/KIF16B/LMTK2/MAP2K1/MAP2K2/MAPK1/MAPK3/MSN/PIK3C3/PTPN23/RAB21/RAB5A/RAB7A/RDX/SNF8/SNX12/SNX16/SORL1/SRC/STX8/WDR81/WDR91	30
GO:0031346	BP	GO:0031346	positive regulation of cell projection organization	183/7099	362/17913	1.37182e-05	0.000141452	9.81406e-05	ABL2/ACTR2/ADNP/AGRN/AKIRIN1/ANAPC2/ANKRD1/ANKRD27/ANLN/AP2A1/APBB1/ARF1/ARHGAP35/ARHGDIA/ARHGEF7/ARPC2/ARSB/ATF1/ATP7A/AUTS2/AVIL/BCAS3/BMPR2/C21orf91/CACNG7/CAMK1/CAPRIN2/CBFA2T2/CCDC88A/CCR7/CDC42EP1/CDC42EP2/CDC42EP4/CDKL5/CENPJ/CEP120/CEP135/CFLAR/CNTN1/COBL/CORO1B/CORO1C/CPEB3/CRABP2/CREB3L2/CUX1/CX3CL1/CXCR4/DAB2IP/DBN1/DDX56/DEF8/DHX36/DLG4/DLG5/DNM2/DOCK11/DPYSL3/DVL1/DVL2/DVL3/DZIP1/EEF…	183
GO:0030178	BP	GO:0030178	negative regulation of Wnt signaling pathway	108/7099	198/17913	1.40165e-05	0.000144289	0.000100109	AMER1/AXIN1/AXIN2/BARX1/BICC1/BMP2/CAV1/CBY1/CDH2/CHD8/CSNK1A1/CUL3/CYLD/DAB2/DAB2IP/DDIT3/DKK1/DVL1/DVL2/DVL3/EGR1/FERMT1/FOXO1/FOXO3/FUZ/FZD6/G3BP1/GRB10/GREM1/GSK3A/GSK3B/HDAC1/HECW1/HMGXB4/IGFBP1/IGFBP2/IGFBP4/IGFBP6/KREMEN1/LATS1/LATS2/LRP1/LRP4/MAD2L2/MAPK14/MCC/MLLT3/NFATC1/NKD2/NLK/NPHP4/NXN/PFDN5/PSMA2/PSMA5/PSMA6/PSMA7/PSMB1/PSMB10/PSMB2/PSMB3/PSMB4/PSMB5/PSMB6/PSMB7/PSMB8/PSMB9/PSMC1/P…	108
GO:0001822	BP	GO:0001822	kidney development	144/7099	276/17913	1.43467e-05	0.000147444	0.000102298	ACAT1/ACTA2/ACVR2B/AGTR1/AHI1/AKR1B1/AMER1/APAF1/AQP11/ARG2/ARID5B/ARL3/BASP1/BAX/BCL2L11/BMP2/BMPER/CA2/CAT/CD24/CEP290/CFLAR/COL4A4/CTNNB1/CTSH/CYP26B1/DACT2/DLG1/DLG5/EFNB2/EGR1/EPCAM/FADD/FAT4/FBN1/FGF2/FLCN/FMN1/FOXD1/FRAS1/FSTL3/GATA3/GCNT3/GCNT4/GDF11/GLI2/GREM1/GZF1/HAS2/HES1/HOXB7/HOXD11/HPGD/HSPB11/HYAL2/ID2/ID3/IFT20/IFT27/ILK/IRX3/ITGA3/JAG1/JMJD6/KANK2/KLHL3/LAMA5/LAMB2/LGR4/LIF/LRP4…	144
GO:0038061	BP	GO:0038061	NIK/NF-kappaB signaling	99/7099	179/17913	1.46338e-05	0.000150147	0.000104174	ACTN4/AGER/AGO1/AKIP1/AKT1/APP/BCL3/BIRC2/BIRC3/CALR/CHUK/CYLD/DICER1/EDN1/EGFR/EIF2AK2/EP300/FBXW11/GREM1/IL18/IL1B/ILK/IRAK1/LGALS9/LIMS1/LITAF/NFAT5/NFKB2/NFKBIA/NLRC3/NOD1/NOL3/PDCD4/PPM1A/PPM1B/PRDX1/PSMA2/PSMA5/PSMA6/PSMA7/PSMB1/PSMB10/PSMB2/PSMB3/PSMB4/PSMB5/PSMB6/PSMB7/PSMB8/PSMB9/PSMC1/PSMC3/PSMC4/PSMC5/PSMC6/PSMD1/PSMD10/PSMD11/PSMD12/PSMD13/PSMD2/PSMD3/PSMD4/PSMD5/PSMD6/PSMD7/PSMD8/PSM…	99
GO:0000281	BP	GO:0000281	mitotic cytokinesis	45/7099	69/17913	1.49125e-05	0.000152755	0.000105983	ANK3/ANLN/ARF1/ARL3/BIN3/BRCA2/CENPA/CEP55/CFL1/CHMP1B/CHMP2B/CHMP4A/CHMP4B/CHMP5/CHMP6/CHMP7/CIT/CKAP2/CNTROB/ECT2/EFHC1/ESPL1/JTB/KIF20A/KIF20B/KIF23/KLHDC8B/MITD1/MYH10/NUP62/NUSAP1/PDCD6IP/PLK1/RACGAP1/RHOA/RHOB/RHOC/SON/SPTBN1/STAMBP/STMN1/TRIM36/TTC19/USP8/ZFYVE26	45
GO:0006165	BP	GO:0006165	nucleoside diphosphate phosphorylation	75/7099	129/17913	1.54677e-05	0.000158182	0.000109748	AAAS/ADPGK/AK1/AK4/AK7/ALDOA/ALDOC/BPGM/CMPK1/DDIT4/DHTKD1/DTYMK/ECD/EIF6/ENO1/ENO2/ENO4/ESRRB/FOXK1/FOXK2/GALK1/GAPDH/GAPDHS/GPI/HK1/HK2/INSR/JMJD8/NCOR1/NME1/NME3/NME4/NME6/NUP133/NUP153/NUP160/NUP188/NUP210/NUP35/NUP50/NUP54/NUP62/NUP85/NUP93/NUP98/OGDH/OGT/PFKFB2/PFKFB3/PFKFB4/PFKL/PFKM/PFKP/PGAM1/PGAM2/PGK1/PGM1/PKM/POM121/POM121C/PPARA/PPARGC1A/PRKAA1/PRKAA2/PRKAG1/RAE1/RANBP2/SEC13/SIRT6/S…	75
GO:0034637	BP	GO:0034637	cellular carbohydrate biosynthetic process	46/7099	71/17913	1.55575e-05	0.00015884	0.000110205	AGL/AKR1B1/AKT1/AKT2/B3GNT2/B3GNT4/B4GALT1/B4GALT5/CSGALNACT1/CSGALNACT2/DYRK2/ENPP1/ESRRB/EXT1/EXT2/GBE1/GOT1/GSK3A/GSK3B/GYG2/HAS2/HAS3/IMPA1/IMPA2/IMPAD1/INPP5K/INSR/IRS2/ISYNA1/MTOR/NDST1/NR1D1/PCK1/PER2/PGM1/PGM2/PGP/PHKG2/PPP1CA/PPP1CB/PPP1R3B/PPP1R3C/PPP1R3E/SLC2A1/SORBS1/UGP2	46
GO:0090068	BP	GO:0090068	positive regulation of cell cycle process	147/7099	283/17913	1.58943e-05	0.000162013	0.000112406	AKT1/ANKRD17/APEX1/APP/ARID3A/ATAD5/AURKA/BAX/BECN1/BRCA1/BRD4/BTG2/CARM1/CASP2/CCNB1/CCND1/CDC6/CDK1/CDK2/CDK4/CDK5R1/CDKN1B/CDT1/CENPJ/CENPV/CEP120/CHEK2/CIT/CNOT10/CNOT11/CNOT2/CNOT3/CNOT4/CNOT6/CNOT6L/CNOT7/CNOT8/CRADD/CRLF3/CSPP1/CUL3/CUL4A/CUL4B/DAB2IP/DBF4B/DDRGK1/DDX11/DDX3X/DTL/DYNC1H1/DYRK3/E2F4/E2F7/ECT2/EDN1/EGFR/EIF4G1/EP300/EREG/ESPL1/EZH2/FBXO5/FEN1/GADD45A/GATA6/GIPC1/HMGA2/HNRNPU…	147
GO:0051170	BP	GO:0051170	import into nucleus	73/7099	125/17913	1.61314e-05	0.000164161	0.000113897	AKT1/APPL1/APPL2/ARNTL/BAG3/CDH1/CHP1/DDX20/DMAP1/DRD1/ECT2/FERMT1/FLNA/GEMIN2/GEMIN5/GEMIN6/GEMIN7/HDAC3/HTATIP2/HYAL2/IPO13/IPO4/IPO5/IPO9/JUP/KPNA2/KPNA4/KPNA6/LMNA/LRRK2/MAPK1/MAPK14/MAVS/MBTPS1/MDFIC/MED1/NF1/NFKBIA/NOLC1/NUP153/NUP54/NUP62/NUTF2/PHB2/PIK3R2/PKIG/PML/PPP1R10/PPP3CA/PRKAG1/PRKCD/PSEN1/PTGS2/PTTG1IP/RAN/RANBP2/RBM22/SMAD3/SMO/SNRPB/SNRPD2/SNRPD3/TARDBP/TMCO6/TNPO1/TNPO3/TP53/T…	73
GO:0016126	BP	GO:0016126	sterol biosynthetic process	48/7099	75/17913	1.66826e-05	0.00016929	0.000117455	ACAA2/ACACA/ACAT2/ACLY/CES1/CYB5R1/CYB5R3/CYP51A1/DHCR24/DHCR7/EBP/ELOVL6/ERLIN2/FASN/FDFT1/FDPS/G6PD/GPAM/HMGCR/HMGCS1/INSIG1/INSIG2/LBR/LSS/MBTPS1/MBTPS2/MSMO1/MVD/MVK/NFYA/NFYB/NFYC/NPC1L1/NSDHL/PMVK/POR/PRKAA1/PRKAA2/RAN/SCAP/SCD/SEC14L2/SOD1/SP1/SQLE/SREBF1/SREBF2/TM7SF2	48
GO:0060627	BP	GO:0060627	regulation of vesicle-mediated transport	235/7099	480/17913	1.66898e-05	0.00016929	0.000117455	AAK1/ABCA7/ABL1/ABL2/ABR/ACSL3/ACTN4/ADORA2B/AHI1/AKT2/ANKFY1/ANKRD13D/ANKRD27/ANXA1/ANXA2/AP1G1/AP2A1/AP2B1/AP2S1/APBA2/APOC1/APPL1/APPL2/ARC/ARF1/ARF6/ARHGAP1/ARRB1/ARRB2/ATAD1/ATG3/ATP13A2/ATP2A2/ATP6AP1/ATXN2/AXL/B2M/BACE1/BCR/BIN1/C12orf4/C2/C3/CACNB2/CALM3/CALR/CASK/CAV1/CBL/CBLL1/CCL2/CD151/CD63/CDK5/CEACAM1/CHRNA5/CLASP1/CLASP2/CLU/CNIH2/CPLX2/CSK/CSPG5/CYBA/DAB2/DKK1/DLG4/DNAJC13/DNM1/DN…	235
GO:0034644	BP	GO:0034644	cellular response to UV	49/7099	77/17913	1.71612e-05	0.000173506	0.000120381	AQP1/ATF4/ATR/BAX/BMF/CDC25A/CHEK1/CREBBP/CRIP1/CUL4B/DDB1/DDB2/DHX36/EIF2S1/EP300/FMR1/HYAL2/HYAL3/IMPACT/INO80/KDM1A/MDM2/MYC/N4BP1/NEDD4/NOC2L/NPM1/PARP1/PBK/PCNA/POLD1/POLK/PTGS2/PTPRK/RHNO1/RPL26/RUVBL2/SDE2/SIRT1/TAF1/TMEM161A/TP53/TP53INP1/TREX1/TRIAP1/USP28/USP47/XPC/ZBTB1	49
GO:0071260	BP	GO:0071260	cellular response to mechanical stimulus	49/7099	77/17913	1.71612e-05	0.000173506	0.000120381	AKT1/ANKRD1/AQP1/ATP1A1/BAD/BAG3/BCL10/CASP2/CASP8/CASP8AP2/CHEK1/CNN2/COL1A1/CRADD/CYBA/DAG1/EGFR/FADD/FAS/GADD45A/GCLC/GJA1/GOT1/HABP4/IL1B/IRF1/ITGA2/KCNJ2/LTBR/MAP2K4/MAP3K1/MAP3K2/MAPK3/MMP7/MYD88/NFKB1/PDE2A/PTGER4/PTGS2/PTPN11/RAC1/SLC2A1/SLC38A2/SOX9/TLR3/TNFRSF10A/TNFRSF10B/TNFRSF1A/TNFSF14	49
GO:0046825	BP	GO:0046825	regulation of protein export from nucleus	27/7099	36/17913	1.73337e-05	0.000174966	0.000121394	AKAP8L/BAG3/CAMK1/CDK5/CTDSPL2/DNAJC27/GSK3B/IFI27/IL1B/IWS1/MDM2/PARK7/PPM1A/PRKACA/PTPN11/RBM22/RIOK2/SETD2/SFN/SP100/SUPT6H/TCF7L2/TP53/TPR/TXN/UHMK1/YWHAE	27
GO:0006368	BP	GO:0006368	transcription elongation from RNA polymerase II promoter	50/7099	79/17913	1.75838e-05	0.000177204	0.000122946	ADRM1/AFF4/BRD4/CCNK/CCNT1/CCNT2/CDK7/CDK9/CTDP1/EAF1/EAPP/ELL/ELL2/ELP2/ERCC2/EZH2/GTF2F2/GTF2H1/GTF2H5/HNRNPU/IWS1/LEO1/MLLT3/MNAT1/NCBP1/NELFA/NELFB/NELFE/PAF1/POLR2A/POLR2C/POLR2D/POLR2E/POLR2F/POLR2G/POLR2I/POLR2J/POLR2K/POLR2L/RNF168/RNF8/SETD2/SSRP1/SUPT16H/SUPT4H1/SUPT5H/SUPT6H/TCEA1/WDR61/ZMYND11	50
GO:0072329	BP	GO:0072329	monocarboxylic acid catabolic process	68/7099	115/17913	1.76252e-05	0.000177334	0.000123036	ABAT/ABCD3/ABHD16A/ACAA2/ACAD10/ACADM/ACADS/ACADVL/ACBD5/ACOT8/ACOX3/AIG1/AKR1A1/AKT1/AKT2/ALDH3A2/ALDH5A1/ASRGL1/BDH2/CPT1A/CPT2/CRAT/CROT/CRYL1/CYP26B1/CYP4F3/DCXR/DECR1/DECR2/ECH1/ECHS1/ECI1/ECI2/EHHADH/ETFA/ETFB/FAAH/GCDH/HADH/HADHA/HADHB/HOGA1/HSD17B4/IDNK/IRS2/IVD/LONP2/MCAT/MECR/MLYCD/MTOR/PCCA/PCCB/PECR/PEX2/PEX7/PHYH/PLA2G15/PON3/PPARA/PPARD/SCP2/SESN2/SLC25A17/SLC27A2/SORD/TWIST1/TYSND1	68
GO:0006998	BP	GO:0006998	nuclear envelope organization	32/7099	45/17913	1.84479e-05	0.000185312	0.000128572	AKAP8L/ANKLE2/BANF1/CCNB1/CDK1/CHMP4B/CHMP7/CNEP1R1/CTDNEP1/DCTN1/DMPK/LEMD2/LMNA/NDEL1/NEK6/NEK9/NUP93/PAFAH1B1/PLK1/PPP2CA/PPP2R1A/PPP2R2A/PRKCA/REEP3/REEP4/SUN1/TARDBP/TMEM170A/TMEM43/TOR1A/VRK1/ZMPSTE24	32
GO:0060606	BP	GO:0060606	tube closure	54/7099	87/17913	1.87349e-05	0.000187892	0.000130362	ABL1/ADM/APAF1/ARHGAP35/ARID1A/BCL10/CELSR1/COBL/DEAF1/DVL2/FUZ/FZD2/FZD3/FZD6/GRHL3/IFT122/KAT2A/KDM6A/KIF20B/LHX2/LIAS/LMO4/MED12/MKS1/MTHFD1/MTHFD1L/MTHFR/PFN1/PHACTR4/PLXNB2/PRKACA/PRKACB/RALA/RARA/RPS7/SALL4/SCRIB/SDC4/SEC24B/SEMA4C/SETD2/SFRP1/SHROOM3/SKI/SPINT2/TEAD2/TGFB2/TMED2/TRAF6/TSC1/TSC2/TULP3/TWIST1/ZEB2	54
GO:0018107	BP	GO:0018107	peptidyl-threonine phosphorylation	61/7099	101/17913	1.89657e-05	0.000189847	0.000131718	ACVR1/AKT1/APP/AXIN1/CAB39/CAD/CADM4/CALM1/CALM2/CALM3/CDK1/CDK5/CDK5R1/CHEK1/CLK1/CSNK2A1/CSNK2B/DDIT4/DYRK1A/EIF4G1/GSK3A/GSK3B/HIPK2/HIPK3/INPP5K/LMTK2/LRRK2/MAP2K1/MAP3K12/MAPK1/MARK2/MTOR/NLK/OXSR1/PDPK1/PLK1/PPP2R5D/PRKACA/PRKCA/PRKCD/PRKD2/RIPK2/S1PR2/SMAD7/SPHK1/SPRED1/SPRED2/SPRY2/STK39/TAF1/TBK1/TGFBR1/TGFBR2/TNKS/TNKS1BP1/TSSK4/TTK/UBE2K/ULK1/VRK1/WNK1	61
GO:0030433	BP	GO:0030433	ubiquitin-dependent ERAD pathway	39/7099	58/17913	1.89908e-05	0.000189847	0.000131718	AMFR/BCAP31/CAV1/CCDC47/DERL2/DNAJC10/EDEM1/MMP24-AS1-EDEM2/EDEM2/ERLIN2/FAF2/FBXO6/FOXRED2/HERPUD1/HSP90B1/HSPA5/JKAMP/MAN1B1/NFE2L2/NPLOC4/OS9/RNF103/RNF185/SEL1L/SGTA/STT3B/STUB1/SVIP/SYVN1/TMEM129/TMEM67/TRIM13/TRIM25/UBE2G2/UBE2J1/UBQLN1/VCP/WFS1/YOD1	39
GO:0051402	BP	GO:0051402	neuron apoptotic process	126/7099	238/17913	1.96971e-05	0.000196592	0.000136398	ADAM8/ADNP/AIFM1/AKT1S1/AKT2/ALKBH1/AMBRA1/APAF1/APP/ARRB1/ARRB2/ATF2/ATF4/AXL/BACE1/BAX/BCL2L1/BCL2L11/BID/BTG2/CASP2/CASP3/CCL2/CDC34/CDK5/CDK5R1/CEBPB/CIT/CLCF1/CLN3/CPEB4/CTNNB1/CTSZ/CX3CL1/DDIT3/DNAJC5/EGLN3/ERBB3/F2R/FADD/FAM162A/FBXW7/FIS1/FOXO3/FOXQ1/G6PD/GABRA5/GABRB3/GAPDH/GATA3/GCLC/GCLM/GPX1/GRN/HIPK2/HMOX1/HRAS/HSP90AB1/HSPA5/HYOU1/ILK/ITGAM/ITSN1/JAK2/JUN/KRAS/LANCL1/LIG4/LRP1/MAP2K…	126
GO:0018279	BP	GO:0018279	protein N-linked glycosylation via asparagine	24/7099	31/17913	2.07154e-05	0.000206425	0.00014322	ALG5/ALG8/ASGR1/DAD1/DDOST/DPM1/DPM2/FUT8/LMAN1/MAGT1/MCFD2/MGAT5/NUDT14/OST4/OSTC/RPN1/RPN2/STT3A/STT3B/SYVN1/TUSC3/UBE2G2/UBE2J1/VCP	24
GO:0045815	BP	GO:0045815	positive regulation of gene expression, epigenetic	33/7099	47/17913	2.09561e-05	0.000208158	0.000144422	ACTB/ARID1A/BAZ1B/CD3EAP/CHEK1/CTNNB1/DDX21/EP300/ERCC6/HMGA1/KAT2A/KAT2B/MYBBP1A/MYO1C/PADI2/PHF8/POLR1A/POLR1B/POLR1E/POLR2E/POLR2F/POLR2K/POLR2L/SF3B1/SMARCA5/TAF1A/TAF1B/TAF1C/TAF1D/TBP/TWISTNB/WBP2/ZNRD1	33
GO:0070849	BP	GO:0070849	response to epidermal growth factor	33/7099	47/17913	2.09561e-05	0.000208158	0.000144422	AKT1/BAG4/BECN1/CAD/CBL/CFLAR/COL1A1/DAB2IP/DUSP22/DUSP3/EEF1A1/EGFR/ERBB2/ERRFI1/GSTP1/ID1/INPP5K/MAPK1/MAPK3/MCM7/MED1/NCL/PDE8A/PDPK1/PLCG1/PTPN11/PTPN12/SOX9/SYAP1/TPR/ZFP36/ZFP36L1/ZFP36L2	33
GO:0042769	BP	GO:0042769	DNA damage response, detection of DNA damage	28/7099	38/17913	2.12054e-05	0.000210298	0.000145907	CUL4A/CUL4B/DDB1/DTL/HMGA2/MRPS11/MRPS26/MRPS35/MRPS9/PARP1/PCNA/PNKP/POLD1/POLD2/POLD4/RFC3/RFC5/RPA1/RPA2/RPA3/RPS3/SOX4/TREX1/UBA52/UBB/UBC/UBE2B/WDR48	28
GO:0046365	BP	GO:0046365	monosaccharide catabolic process	41/7099	62/17913	2.15887e-05	0.00021342	0.000148073	ADPGK/AKR1A1/ALDH1A1/ALDOA/ALDOC/BAD/BPGM/CRYL1/DCXR/ENO1/ENO2/FOXK1/FOXK2/FUT8/GALE/GALK1/GALT/GAPDH/GAPDHS/GLB1/GPI/HK1/HK2/KHK/LRP5/NUDT5/PFKFB2/PFKL/PFKM/PFKP/PGAM1/PGAM2/PGK1/PGM1/PGM2/PKM/RBKS/SLC25A12/SORD/TP53/TPI1	41
GO:2001244	BP	GO:2001244	positive regulation of intrinsic apoptotic signaling pathway	41/7099	62/17913	2.15887e-05	0.00021342	0.000148073	BAD/BAX/BBC3/BCAP31/BCL2L1/BCL2L11/BCLAF1/BECN1/BID/BMF/CAV1/DDIT3/FBXW7/FIS1/FLCN/MCL1/MSX1/NACC2/NCK1/NCK2/NKX3-1/PARK7/PIAS4/PLAGL2/PMAIP1/PRKRA/PTPN2/RPL26/RPS3/RPS7/S100A9/SERINC3/SFPQ/SIAH1/SIRT1/SKIL/SLC9A3R1/SOD1/STYXL1/TP53/UBB	41
GO:0034063	BP	GO:0034063	stress granule assembly	16/7099	18/17913	2.21047e-05	0.000218015	0.000151261	ATXN2/ATXN2L/C9orf72/CIRBP/DDX3X/DYNC1H1/EIF2S1/G3BP1/G3BP2/GRB7/OGFOD1/PRKAA1/PRKAA2/PUM2/RPS23/STYXL1	16
GO:0042921	BP	GO:0042921	glucocorticoid receptor signaling pathway	14/7099	15/17913	2.21236e-05	0.000218015	0.000151261	ARID1A/ARNTL/CALR/CLOCK/CRY1/CRY2/NCOA6/NEDD4/NR3C1/PER1/PHB/PPP5C/RBM14/YWHAH	14
GO:0021915	BP	GO:0021915	neural tube development	87/7099	155/17913	2.23445e-05	0.000219845	0.00015253	ABL1/ADM/AMBRA1/APAF1/ARHGAP35/ARID1A/ARL13B/ATP6AP2/BCL10/C2CD3/CELSR1/CFL1/COBL/DEAF1/DVL1/DVL2/EPHA2/FKBP8/FUZ/FZD2/FZD3/FZD6/GLI2/GORAB/GRHL3/HES1/IFT122/IFT52/INTU/ITPK1/KAT2A/KDM6A/KIF20B/LHX2/LIAS/LMO4/MED12/MIB1/MKS1/MTHFD1/MTHFD1L/MTHFR/NF1/NUP133/PAX7/PFN1/PHACTR4/PHGDH/PKD1/PKD2/PLOD3/PLXNB2/PRKACA/PRKACB/PROX1/PSEN1/RALA/RARA/RPGRIP1L/RPS7/SALL4/SCRIB/SDC4/SEC24B/SEMA3C/SEMA4C/SETD2/S…	87
GO:2000134	BP	GO:2000134	negative regulation of G1/S transition of mitotic cell cycle	72/7099	124/17913	2.41051e-05	0.000236793	0.00016429	ARID3A/AURKA/BAX/BRD7/BTG2/BTN2A2/CARM1/CASP2/CCL2/CCNB1/CCND1/CDK1/CDK2/CDK2AP2/CDK4/CDK6/CDKN1B/CDKN2C/CDKN2D/CHEK2/CNOT10/CNOT11/CNOT2/CNOT3/CNOT4/CNOT6/CNOT6L/CNOT7/CNOT8/CRADD/CTDSP1/CTDSP2/CTDSPL/DCUN1D3/E2F4/E2F7/EP300/EZH2/FBXO31/FBXO7/FHL1/GADD45A/GIGYF2/KANK2/KLF4/MDM2/MDM4/MUC1/NACC2/PCBP4/PCNA/PKD2/PLK2/PLK3/PML/PRKDC/PRMT1/PRMT2/PTEN/RPA2/RPL26/RPS27L/SFN/SOX4/TFDP1/TFDP2/TNKS1BP1/TP…	72
GO:0034101	BP	GO:0034101	erythrocyte homeostasis	70/7099	120/17913	2.51689e-05	0.000246853	0.000171269	ACIN1/ACVR2A/ADAR/ADD1/ARID4A/AXL/B2M/BCL6/BPGM/CASP3/CDK6/CEBPG/DNASE2/DYRK3/ERCC2/ETS1/FAM210B/FOXO3/G6PD/GATA3/HIPK2/HMGB2/HMOX1/HOXA5/HSPA1A/HSPA9/ID2/INHBA/IREB2/ISG15/JAK2/JMJD6/KLF13/KLF2/LYN/MAEA/MAPK14/MB/MED1/MFHAS1/NCAPG2/NFE2L1/P4HTM/PRDX1/PRMT1/PTBP3/PTPN2/RBFOX2/RPS14/RPS19/RPS24/RPS6/SENP1/SFXN1/SH2B3/SLC11A2/SMAD5/SMAP1/SP3/SRF/STAT1/TGFBR3/THRA/TMEM14C/TMOD3/VEGFA/ZBTB7A/ZFP36/ZF…	70
GO:0031334	BP	GO:0031334	positive regulation of protein complex assembly	126/7099	239/17913	2.55113e-05	0.000249818	0.000173326	ABI2/ACTR2/AJUBA/AKAP9/AP1AR/ARF1/ARF6/ARL2/ARPC1B/ARPC2/ARPC3/ARPC4/ARPC5/ATAT1/ATR/BAG4/BAIAP2L1/BAX/BCL2L11/BCLAF1/BID/BIK/BIN1/BMF/CCL26/CCR7/CDC42EP2/CDH17/CDK5R1/CDKN1B/CDT1/CLASP1/CLIP1/CLU/CNOT2/CNOT6/CNOT6L/CORO1B/CREB1/CTNNB1/CTTN/CUL4A/CUL4B/DCTN1/DDB1/DDB2/DHX33/DHX36/DLG1/DRG1/EIF4G1/ERCC1/ERCC2/FCHSD1/FCHSD2/FER/FMN1/FNIP1/FNIP2/FOSL1/FSCN1/G3BP1/G3BP2/GRB2/GSK3B/GSN/GTF2B/GTF2H1/GT…	126
GO:0051056	BP	GO:0051056	regulation of small GTPase mediated signal transduction	161/7099	316/17913	2.5719e-05	0.000251456	0.000174463	ABCA1/ABL1/ABL2/ABR/AKAP13/ARAP2/ARF6/ARHGAP1/ARHGAP11B/ARHGAP12/ARHGAP17/ARHGAP18/ARHGAP19/ARHGAP21/ARHGAP23/ARHGAP29/ARHGAP30/ARHGAP31/ARHGAP32/ARHGAP33/ARHGAP35/ARHGAP42/ARHGAP5/ARHGDIA/ARHGEF10/ARHGEF17/ARHGEF25/ARHGEF28/ARHGEF4/ARHGEF40/ARHGEF7/ARRB1/AUTS2/BCL6/BCR/CADM4/CBL/CDC42SE1/CDC42SE2/CDON/CGNL1/CHN1/CRK/CRKL/CSF1/CUL3/CYTH1/CYTH2/CYTH3/CYTH4/DAB2IP/DENND4B/DEPDC7/DNM2/DNMBP/ECT2/EPH…	161
GO:0006109	BP	GO:0006109	regulation of carbohydrate metabolic process	107/7099	198/17913	2.60911e-05	0.000254695	0.00017671	AAAS/AKT1/AKT2/AP2A1/ARPP19/BAD/C1QTNF1/CLK2/CLTC/COX11/CRY1/DDB1/DDIT4/DYRK2/ECD/EIF6/ENPP1/EP300/ESRRB/FOXA2/FOXK1/FOXK2/FOXO1/GAPDHS/GSK3A/GSK3B/HAS2/HRH1/IGFBP3/IGFBP4/INPP5K/INSR/IRS2/JMJD8/KAT2A/KAT2B/MAEA/MIDN/MLXIP/MLYCD/MST1/MTOR/NCOA2/NCOR1/NFE2L1/NFKB1/NLN/NR1D1/NUP133/NUP153/NUP160/NUP188/NUP210/NUP35/NUP50/NUP54/NUP62/NUP85/NUP93/NUP98/OGT/P2RY1/P2RY6/PDGFB/PDK1/PDK2/PDK3/PFKFB2/PFKF…	107
GO:2000027	BP	GO:2000027	regulation of animal organ morphogenesis	131/7099	250/17913	2.61472e-05	0.0002548	0.000176783	ABL1/ACVR1/AHI1/AP2A1/AP2A2/AP2B1/AP2M1/AP2S1/AR/ARRB2/BASP1/BAX/BCOR/BMP2/BMPR2/BTBD7/CARM1/CEACAM1/CELSR1/CELSR2/CELSR3/CFLAR/CLTC/CSF1/CTNNB1/DAAM1/DAB2/DKK1/DVL1/DVL2/DVL3/EDN1/ETV5/FBXW7/FRS2/FZD2/FZD3/FZD5/FZD6/GATA3/GPC6/GREM1/GRHL3/HES1/HOXB7/JAG1/LGR4/LIF/MAGED1/MED1/MED12/MKS1/MLLT3/MSX1/MYC/NOTCH1/NTN4/PDGFA/PFN1/PHB2/PIM1/POR/PSMA2/PSMA5/PSMA6/PSMA7/PSMB1/PSMB10/PSMB2/PSMB3/PSMB4/PSMB…	131
GO:2000736	BP	GO:2000736	regulation of stem cell differentiation	68/7099	116/17913	2.61837e-05	0.0002548	0.000176783	ABL1/CBFB/CDK12/CDK6/DHX36/EIF2AK2/ESRRB/GATA3/GATA6/HES1/HNRNPU/HSPA9/ITCH/JAG1/KDM3A/KDM4C/LBH/LTBP3/N4BP2L2/NELFB/NFE2L2/NOTCH1/PSMA2/PSMA5/PSMA6/PSMA7/PSMB1/PSMB10/PSMB2/PSMB3/PSMB4/PSMB5/PSMB6/PSMB7/PSMB8/PSMB9/PSMC1/PSMC3/PSMC4/PSMC5/PSMC6/PSMD1/PSMD10/PSMD11/PSMD12/PSMD13/PSMD2/PSMD3/PSMD4/PSMD5/PSMD6/PSMD7/PSMD8/PSMD9/PSME4/PWP1/RBM24/RUNX1/SEMA3C/SETD1A/SOX9/TCF12/TCF3/TEAD2/TGFB2/YAP1/Y…	68
GO:0006081	BP	GO:0006081	cellular aldehyde metabolic process	46/7099	72/17913	2.65822e-05	0.000258274	0.000179193	AKR1A1/AKR1C1/AKR1C3/AKR7A2/ALDH1A1/ALDH1A3/ALDH3A1/ALDH3A2/ALDH3B1/ALDH4A1/ALDH7A1/ALDH9A1/BMP2/CACNA1H/CYP1B1/CYP27C1/DERA/G6PD/GLO1/GOT2/GRHPR/H6PD/HAGH/HOGA1/IDH1/IDH2/KDM3A/KHK/PARK7/PDXK/PGAM1/PGD/PGLS/PGM2/PNKD/PNPO/RBKS/RDH10/RDH11/RDH13/RELA/RPE/SHPK/TALDO1/TKT/TPI1	46
GO:0070373	BP	GO:0070373	negative regulation of ERK1 and ERK2 cascade	47/7099	74/17913	2.73011e-05	0.000264846	0.000183753	ABL1/ARRB1/ATF3/BTN2A2/CAMK2N1/CNKSR3/CSK/DAB2IP/DLG1/DUSP1/DUSP10/DUSP3/DUSP4/DUSP6/EIF3A/EPHB2/ERRFI1/EZR/FBLN1/FLCN/GBP1/GSTP1/ITGB1BP1/KLF4/LIF/LYN/NDRG2/PHB/PIN1/PTEN/PTPN1/PTPN2/RANBP9/RAPGEF1/RPS6KA6/SIRPA/SIRT3/SLC9A3R1/SMAD4/SPRED1/SPRY1/SPRY2/SPRY4/SYNJ2BP/TIMP3/TNIP1/VRK3	47
GO:0006096	BP	GO:0006096	glycolytic process	65/7099	110/17913	2.75692e-05	0.000267031	0.000185269	AAAS/ADPGK/ALDOA/ALDOC/BPGM/DDIT4/DHTKD1/ECD/EIF6/ENO1/ENO2/ENO4/ESRRB/FOXK1/FOXK2/GALK1/GAPDH/GAPDHS/GPI/HK1/HK2/INSR/JMJD8/NCOR1/NUP133/NUP153/NUP160/NUP188/NUP210/NUP35/NUP50/NUP54/NUP62/NUP85/NUP93/NUP98/OGDH/OGT/PFKFB2/PFKFB3/PFKFB4/PFKL/PFKM/PFKP/PGAM1/PGAM2/PGK1/PGM1/PKM/POM121/POM121C/PPARA/PPARGC1A/PRKAA1/PRKAA2/PRKAG1/RAE1/RANBP2/SEC13/SIRT6/TP53/TPI1/TPR/TREX1/ZBTB7A	65
GO:0010639	BP	GO:0010639	negative regulation of organelle organization	177/7099	352/17913	2.78022e-05	0.00026887	0.000186545	ACAA2/ACD/ADD1/ADD2/AKT1/ANKRD27/ARRB2/AURKAIP1/AVIL/BAG3/BAG4/BCL2L1/BCOR/BECN1/BRCA1/CAPG/CCNB1/CDT1/CHEK1/CHMP4A/CHMP4B/CKAP2/CLASP1/CLASP2/CLEC16A/CLU/CORO1B/CTBP1/DCP2/DNM2/DUSP1/DYRK1A/EML2/EPS8/ERCC1/ESPL1/EVI5L/FBXO5/FHOD3/FKBP4/FLCN/FXN/GNL3L/GPX1/GSN/HIGD1A/HIP1R/HMGA1/HNRNPC/HNRNPU/HSPA1A/HTRA2/IK/INPP5K/INSIG1/JARID2/KANK1/KAT2A/KAT2B/KATNB1/KDM1A/KDM3A/KDM4C/KDM5A/KLHL22/LIF/LIG3/LMA…	177
GO:0006469	BP	GO:0006469	negative regulation of protein kinase activity	118/7099	222/17913	2.81323e-05	0.000271641	0.000188467	ABL1/ADAR/AKT1/AKT1S1/CAMK2N1/CASP3/CAV1/CDK5RAP3/CDKN1B/CDKN2C/CDKN2D/CEACAM1/CHMP6/CHP1/CORO1C/DAB2IP/DNAJA1/DNAJC3/DUSP1/DUSP10/DUSP14/DUSP16/DUSP22/DUSP3/DUSP4/DUSP6/DUSP8/DVL1/EPHB2/ERRFI1/FBXO7/GADD45A/GADD45B/GBA/GGNBP2/GMFB/GNAQ/GPRC5A/GPS1/GPS2/GSKIP/GSTP1/HEG1/HEXIM1/HHEX/HIPK3/HMGCR/HSPB1/HYAL2/IBTK/IGF1R/IL1B/ILK/INPP5K/IPO5/IPO7/ITGB1BP1/ITPRIP/KAT2B/LATS1/LATS2/LRP5/LYN/MBIP/MEN1/MV…	118
GO:0007031	BP	GO:0007031	peroxisome organization	50/7099	80/17913	2.89073e-05	0.000278692	0.000193359	ABCD3/ACOT2/ACOT8/ACOX3/AGPS/BAAT/CAT/CRAT/CROT/DECR2/DHRS4/ECH1/ECI2/EHHADH/EPHX2/FIS1/GNPAT/GSTK1/HMGCL/HSD17B4/IDE/IDH1/LONP2/MAVS/MFF/MLYCD/PECR/PEX1/PEX11A/PEX11B/PEX12/PEX2/PEX26/PEX3/PEX7/PHYH/RAB8B/SCP2/CRYZL2P-SEC16B/SEC16B/SLC27A2/TMEM135/TYSND1/UBA52/UBB/UBC/UBE2D2/UBE2D3/USP9X/ZFAND6	50
GO:0001841	BP	GO:0001841	neural tube formation	60/7099	100/17913	2.93066e-05	0.000282104	0.000195727	ABL1/ADM/APAF1/ARHGAP35/ARID1A/BCL10/CELSR1/CFL1/COBL/DEAF1/DVL2/FUZ/FZD2/FZD3/FZD6/GRHL3/IFT122/IFT52/KAT2A/KDM6A/KIF20B/LHX2/LIAS/LMO4/MED12/MIB1/MKS1/MTHFD1/MTHFD1L/MTHFR/PFN1/PHACTR4/PLXNB2/PRKACA/PRKACB/RALA/RARA/RPS7/SALL4/SCRIB/SDC4/SEC24B/SEMA4C/SETD2/SFRP1/SHROOM3/SKI/SOX4/SPINT2/STK3/TCTN1/TEAD2/TGFB2/TMED2/TRAF6/TSC1/TSC2/TULP3/TWIST1/ZEB2	60
GO:0035304	BP	GO:0035304	regulation of protein dephosphorylation	78/7099	137/17913	2.9639e-05	0.000284864	0.000197641	ANKLE2/ARPP19/B3GAT3/BOD1/CABIN1/CALM1/CALM2/CALM3/CAMTA1/CDCA2/CNEP1R1/CRY2/DMPK/EIF2AK2/ELFN2/ENSA/FAM122A/FKBP1A/GBA/GNAI2/GSK3B/HSP90AB1/HSP90B1/HTT/IGBP1/IGFBP3/JAK2/LGALS3/LMTK2/MASTL/MFHAS1/MGAT5/MTOR/NUAK1/PHACTR4/PIN1/PINK1/PPME1/PPP1R10/PPP1R12A/PPP1R14A/PPP1R15A/PPP1R26/PPP1R35/PPP1R3B/PPP1R3C/PPP1R7/PPP1R8/PPP1R9B/PPP2R1A/PPP2R1B/PPP2R2A/PPP2R2D/PPP2R3A/PPP2R3B/PPP2R5B/PPP2R5C/PPP2R5D…	78
GO:0034446	BP	GO:0034446	substrate adhesion-dependent cell spreading	53/7099	86/17913	2.97457e-05	0.000285448	0.000198047	ABL1/ACTN4/AKIP1/ANTXR1/AP1AR/ARHGEF7/ARPC2/AXL/C1QBP/CALR/CORO1C/CRK/CRKL/CSPG5/DNM2/DOCK1/EFNA1/EFNA5/FBLN1/FER/FERMT2/FERMT3/FGA/FLNA/FN1/GBP1/HAS2/ILK/ITGA4/ITGAV/ITGB1BP1/ITGB3/KANK1/LAMA5/LAMB1/LAMC1/LIMS1/MYADM/NEDD9/PARVA/PEAK1/PTK2/RAB1A/RAC1/RAC3/RCC2/RREB1/S100A10/SRC/SRGAP2/TRIOBP/TYRO3/VAMP3	53
GO:0009062	BP	GO:0009062	fatty acid catabolic process	57/7099	94/17913	2.98457e-05	0.000285967	0.000198407	ABCD3/ABHD16A/ACAA2/ACAD10/ACADM/ACADS/ACADVL/ACBD5/ACOT8/ACOX3/AIG1/AKT1/AKT2/ALDH3A2/BDH2/CPT1A/CPT2/CRAT/CROT/CYP4F3/DECR1/DECR2/ECH1/ECHS1/ECI1/ECI2/EHHADH/ETFA/ETFB/FAAH/GCDH/HADH/HADHA/HADHB/HSD17B4/IRS2/IVD/LONP2/MCAT/MECR/MLYCD/MTOR/PCCA/PCCB/PECR/PEX2/PEX7/PHYH/PLA2G15/PPARA/PPARD/SCP2/SESN2/SLC25A17/SLC27A2/TWIST1/TYSND1	57
GO:0061458	BP	GO:0061458	reproductive system development	211/7099	429/17913	3.07686e-05	0.000294286	0.000204179	ACVR2A/ADA/ADAM15/ADAM19/ADM/AKR1C3/AKT1/ALKBH1/AR/ARID1A/ARID4A/ARID4B/ARID5B/ARRB1/ARRB2/ASB1/ASH1L/AXL/BASP1/BAX/BCL2L1/BCL2L11/BCL2L2/BIRC2/BIRC6/BMPR1B/BMPR2/BPTF/BRCA2/BRIP1/BSG/CASP2/CASP3/CASP8/CBL/CCND1/CDKN1B/CEBPB/CHD7/CRIP1/CRKL/CSDE1/CST3/CTNNA1/CTNNB1/CTSB/DAZAP1/DHCR24/DLG1/DMRTA1/DNAJC19/E2F7/EGFR/EGLN1/EIF2B2/EIF2S2/ERCC1/EREG/FANCA/FANCG/FEM1B/FKBP4/FLNA/FNDC3A/FOSL1/FOXF2/FOXO3…	211
GO:0061615	BP	GO:0061615	glycolytic process through fructose-6-phosphate	22/7099	28/17913	3.09029e-05	0.000294286	0.000204179	ADPGK/ALDOA/ALDOC/BPGM/ENO1/ENO2/FOXK1/FOXK2/GALK1/GAPDH/GAPDHS/GPI/HK1/HK2/PFKL/PFKM/PFKP/PGAM1/PGAM2/PGK1/PKM/TPI1	22
GO:0061620	BP	GO:0061620	glycolytic process through glucose-6-phosphate	22/7099	28/17913	3.09029e-05	0.000294286	0.000204179	ADPGK/ALDOA/ALDOC/BPGM/ENO1/ENO2/FOXK1/FOXK2/GALK1/GAPDH/GAPDHS/GPI/HK1/HK2/PFKL/PFKM/PFKP/PGAM1/PGAM2/PGK1/PKM/TPI1	22
GO:0070979	BP	GO:0070979	protein K11-linked ubiquitination	22/7099	28/17913	3.09029e-05	0.000294286	0.000204179	ANAPC1/ANAPC10/ANAPC11/ANAPC2/ANAPC5/CDC23/CDC26/CDC27/FZR1/RNF26/RNF4/UBE2A/UBE2B/UBE2D3/UBE2D4/UBE2E2/UBE2E3/UBE2H/UBE2L3/UBE2S/UBE2T/UBE2W	22
GO:1903749	BP	GO:1903749	positive regulation of establishment of protein localization to mitochondrion	38/7099	57/17913	3.26362e-05	0.000310318	0.000215302	ABLIM3/ARIH2/ATG13/BAD/BID/CASP8/CSNK2A2/FBXW7/FZD5/GSK3A/HSPA1L/HTRA2/LEPROT/NPEPPS/PDCD5/PINK1/PMAIP1/PPP3CC/PPP3R1/PRKAA1/RHOU/RNF31/SAE1/SFN/SH3GLB1/SREBF2/TFDP1/TFDP2/TOMM7/TP53/TP53BP2/TP63/UBE2D3/UBE2L3/UBL5/YWHAE/YWHAH/YWHAQ	38
GO:0001893	BP	GO:0001893	maternal placenta development	26/7099	35/17913	3.3159e-05	0.000313851	0.000217753	AKT1/ASH1L/BMPR2/BSG/CTSB/DAZAP1/GJA1/GJB2/JUNB/LDOC1/LIF/MAPK1/MAPK3/MEN1/NR2F2/PPARD/PRDM1/PRDX3/PTGS2/RXRA/SPP1/STC1/STC2/STOX2/TMED2/VDR	26
GO:0006361	BP	GO:0006361	transcription initiation from RNA polymerase I promoter	26/7099	35/17913	3.3159e-05	0.000313851	0.000217753	BAZ2A/CD3EAP/CDK7/ERCC2/GTF2H1/GTF2H5/MAPK3/MNAT1/POLR1A/POLR1B/POLR1E/POLR2E/POLR2F/POLR2K/POLR2L/RRN3/SMARCA4/SMARCB1/TAF1A/TAF1B/TAF1C/TAF1D/TBP/TWISTNB/UBTF/ZNRD1	26
GO:0045070	BP	GO:0045070	positive regulation of viral genome replication	26/7099	35/17913	3.3159e-05	0.000313851	0.000217753	ADAR/CCL5/CNOT7/DDB1/DDX3X/HSPA8/IFIT1/LARP1/NR5A2/NUCKS1/PABPC1/PDE12/PKN2/PPIA/PPIB/PPIE/PPIH/RAD23A/SRPK2/STAU1/STOM/TARBP2/TBC1D20/TOP2A/TRIM38/VAPA	26
GO:0061014	BP	GO:0061014	positive regulation of mRNA catabolic process	31/7099	44/17913	3.34974e-05	0.000316574	0.000219642	AGO2/BTG2/CNOT6L/CNOT7/CNOT8/CPEB3/DHX36/FTO/GIGYF2/GTPBP1/HNRNPD/HNRNPR/KHSRP/METTL14/METTL16/MOV10/NANOS1/PABPC1/PLEKHN1/PNPT1/PUM1/RBM24/RC3H1/TOB1/YTHDF2/YTHDF3/ZC3H12A/ZC3HAV1/ZFP36/ZFP36L1/ZFP36L2	31
GO:0033865	BP	GO:0033865	nucleoside bisphosphate metabolic process	73/7099	127/17913	3.40479e-05	0.000320318	0.00022224	AADAT/ABHD14B/ACACA/ACAT1/ACLY/ACOT13/ACOT2/ACOT7/ACOT8/ACSF2/ACSF3/ACSL1/ACSL3/ACSL4/ACSS1/BAAT/BPNT1/COASY/CROT/DBI/DGAT1/DLAT/DLD/ELOVL1/ELOVL2/ELOVL5/ELOVL6/ELOVL7/ENPP1/FAR1/FASN/GCDH/GSTZ1/HMGCL/HMGCR/HSD17B12/HSD17B4/HSD17B8/IMPAD1/KYNU/MCCC2/MLYCD/MPC2/MVK/OGDH/OXSM/PANK1/PANK2/PANK3/PANK4/PAPSS1/PAPSS2/PDHA1/PDHB/PDHX/PDK1/PDK2/PDK3/PDP1/PDP2/PMVK/PPCS/PPT1/SCD/SCD5/SLC25A1/SLC26A2/SLC35…	73
GO:0033875	BP	GO:0033875	ribonucleoside bisphosphate metabolic process	73/7099	127/17913	3.40479e-05	0.000320318	0.00022224	AADAT/ABHD14B/ACACA/ACAT1/ACLY/ACOT13/ACOT2/ACOT7/ACOT8/ACSF2/ACSF3/ACSL1/ACSL3/ACSL4/ACSS1/BAAT/BPNT1/COASY/CROT/DBI/DGAT1/DLAT/DLD/ELOVL1/ELOVL2/ELOVL5/ELOVL6/ELOVL7/ENPP1/FAR1/FASN/GCDH/GSTZ1/HMGCL/HMGCR/HSD17B12/HSD17B4/HSD17B8/IMPAD1/KYNU/MCCC2/MLYCD/MPC2/MVK/OGDH/OXSM/PANK1/PANK2/PANK3/PANK4/PAPSS1/PAPSS2/PDHA1/PDHB/PDHX/PDK1/PDK2/PDK3/PDP1/PDP2/PMVK/PPCS/PPT1/SCD/SCD5/SLC25A1/SLC26A2/SLC35…	73
GO:0034032	BP	GO:0034032	purine nucleoside bisphosphate metabolic process	73/7099	127/17913	3.40479e-05	0.000320318	0.00022224	AADAT/ABHD14B/ACACA/ACAT1/ACLY/ACOT13/ACOT2/ACOT7/ACOT8/ACSF2/ACSF3/ACSL1/ACSL3/ACSL4/ACSS1/BAAT/BPNT1/COASY/CROT/DBI/DGAT1/DLAT/DLD/ELOVL1/ELOVL2/ELOVL5/ELOVL6/ELOVL7/ENPP1/FAR1/FASN/GCDH/GSTZ1/HMGCL/HMGCR/HSD17B12/HSD17B4/HSD17B8/IMPAD1/KYNU/MCCC2/MLYCD/MPC2/MVK/OGDH/OXSM/PANK1/PANK2/PANK3/PANK4/PAPSS1/PAPSS2/PDHA1/PDHB/PDHX/PDK1/PDK2/PDK3/PDP1/PDP2/PMVK/PPCS/PPT1/SCD/SCD5/SLC25A1/SLC26A2/SLC35…	73
GO:0032886	BP	GO:0032886	regulation of microtubule-based process	107/7099	199/17913	3.45916e-05	0.000324942	0.000225448	ABL1/AKAP9/ARL2/ATAT1/ATF5/AURKA/BBS2/BORA/BRCA1/CAMSAP2/CAMSAP3/CCDC40/CCSAP/CDK2AP2/CDK5R1/CDKN1B/CENPJ/CEP120/CEP76/CHEK1/CHMP1B/CHMP2B/CHMP4B/CHMP5/CKAP2/CLASP1/CLASP2/CLIP1/CLTC/CNIH2/CTNNB1/CYLD/DCTN1/DIAPH1/DIXDC1/DRG1/DYNC1H1/DYRK1A/EFNA5/EML2/ERBB2/FBXW5/FKBP4/GNAI1/GSK3B/HNRNPU/HSPA1A/IGBP1/KAT2A/KAT2B/KATNB1/KIF11/KLHL42/LAMP1/MAP1B/MAP2/MAP6D1/MAPRE1/MARK2/MCPH1/MECP2/MID1/NAV3/NPM1/N…	107
GO:0007179	BP	GO:0007179	transforming growth factor beta receptor signaling pathway	100/7099	184/17913	3.48349e-05	0.000326734	0.000226692	ACVR1/ADAM9/APPL1/APPL2/ARRB2/BAMBI/BCL9L/CAV1/CAV2/CBL/CD109/CGN/CHST11/CREB1/CREBBP/DAB2/DNM2/EID2/EP300/F11R/FBN1/FBN2/FERMT1/FERMT2/FLCN/FNTA/FOS/FUT8/GDF15/GIPC1/GLG1/GOT1/HIPK2/HPGD/HSP90AB1/HSPA1A/HSPA5/HTRA1/ID1/ING2/ITGA3/ITGB5/JUN/LDLRAD4/LEMD3/LOX/LRRC32/LTBP1/LTBP2/LTBP4/MEN1/MTMR4/NLK/NPNT/PARP1/PBLD/PDPK1/PEG10/PIN1/PMEPA1/PML/PPM1A/PTK2/PTPRK/PXN/RHOA/SDCBP/SIRT1/SKI/SKIL/SMAD1/SMA…	100
GO:0006521	BP	GO:0006521	regulation of cellular amino acid metabolic process	40/7099	61/17913	3.64986e-05	0.000341825	0.000237162	COMT/NQO1/OAZ1/ODC1/PARK7/PSMA2/PSMA5/PSMA6/PSMA7/PSMB1/PSMB10/PSMB2/PSMB3/PSMB4/PSMB5/PSMB6/PSMB7/PSMB8/PSMB9/PSMC1/PSMC3/PSMC4/PSMC5/PSMC6/PSMD1/PSMD10/PSMD11/PSMD12/PSMD13/PSMD2/PSMD3/PSMD4/PSMD5/PSMD6/PSMD7/PSMD8/PSMD9/PSME4/SIRT4/SLC7A11	40
GO:0031648	BP	GO:0031648	protein destabilization	32/7099	46/17913	3.75829e-05	0.000350924	0.000243475	BMP2/CREBBP/CTSH/CUL3/EP300/FBXL3/FBXO4/FBXW11/FBXW7/GGA3/GSN/HTT/ID1/ISOC2/MDM2/MUL1/MYLIP/NR1D1/PEX2/PLK1/PRKDC/PRNP/RAD23A/RNF139/SENP2/SIAH1/SIRT1/SIRT6/SRC/TRIM21/VPS35/XBP1	32
GO:0070534	BP	GO:0070534	protein K63-linked ubiquitination	32/7099	46/17913	3.75829e-05	0.000350924	0.000243475	ARIH2/BFAR/BIRC2/GPS2/ITCH/NEDD4/OTUB1/PARP10/PELI1/PLAA/PRPF19/RNF126/RNF168/RNF4/RNF8/SASH1/STUB1/TRAF2/TRAF6/TRIM5/TRIM56/TRIP12/UBE2B/UBE2D4/UBE2E2/UBE2E3/UBE2N/UBE2O/UBE2S/UBE2T/UBR5/ZFP91	32
GO:0051222	BP	GO:0051222	positive regulation of protein transport	199/7099	403/17913	3.78811e-05	0.000353179	0.000245039	AACS/ABAT/ABL1/ABLIM3/ACHE/ACSL3/ADAM8/ADAM9/AGER/AKAP12/AKT2/ANK3/ANKRD1/APBB1/ARF1/ARF6/ARIH2/ARRB1/ATG13/ATP13A2/B3GAT3/BAD/BAG3/BCAP31/BCAS3/C5/CAMK1/CD160/CD274/CD58/CD81/CDH1/CDK5/CDK5R1/CEP290/CHP1/CHUK/CLEC4E/CSNK2A2/CTDSPL2/DDX58/DHX36/DHX9/DMAP1/ECT2/EDEM1/MMP24-AS1-EDEM2/EDEM2/EGFR/ERBB2/EXPH5/EZR/F2R/FBXW7/FERMT1/FGA/FIS1/FLNA/FRMD4A/FRMD8/FZD5/GAPDH/GATA3/GIP/GIPR/GJA1/GLUD1/GLUL/GOL…	199
GO:0035303	BP	GO:0035303	regulation of dephosphorylation	110/7099	206/17913	4.00106e-05	0.000372475	0.000258427	ANKLE2/ARPP19/B3GAT3/BAG4/BMP2/BOD1/CABIN1/CALM1/CALM2/CALM3/CAMSAP3/CAMTA1/CD2BP2/CDCA2/CDK5RAP3/CEP192/CHP1/CNEP1R1/CRY2/CSRNP2/DMPK/EIF2AK2/ELFN2/ELL/ENSA/FAM122A/FARP1/FKBP15/FKBP1A/GBA/GNAI2/GPATCH2/GSK3B/HSP90AB1/HSP90B1/HTT/IGBP1/IGFBP3/INPP5K/ITGA2/JAK2/LGALS3/LMTK2/LMTK3/MASTL/MFHAS1/MGAT5/MPHOSPH10/MTMR3/MTMR4/MTOR/NPNT/NUAK1/PHACTR4/PIN1/PINK1/PKMYT1/PPME1/PPP1R10/PPP1R12A/PPP1R14A/PPP…	110
GO:0009081	BP	GO:0009081	branched-chain amino acid metabolic process	17/7099	20/17913	4.07418e-05	0.000377126	0.000261654	ACAD8/ACADSB/ACAT1/AUH/BCAT1/BCAT2/BCKDHA/BCKDHB/DBT/DLD/HIBADH/HIBCH/HMGCL/HSD17B10/IVD/MCCC2/PPM1K	17
GO:0009083	BP	GO:0009083	branched-chain amino acid catabolic process	17/7099	20/17913	4.07418e-05	0.000377126	0.000261654	ACAD8/ACADSB/ACAT1/AUH/BCAT1/BCAT2/BCKDHA/BCKDHB/DBT/DLD/HIBADH/HIBCH/HMGCL/HSD17B10/IVD/MCCC2/PPM1K	17
GO:0010976	BP	GO:0010976	positive regulation of neuron projection development	137/7099	265/17913	4.08731e-05	0.000377126	0.000261654	ABL2/ACTR2/ADNP/ANAPC2/ANKRD1/ANKRD27/AP2A1/APBB1/ARF1/ARHGAP35/ARHGDIA/ARSB/ATF1/AVIL/BMPR2/C21orf91/CACNG7/CAMK1/CAPRIN2/CBFA2T2/CDKL5/CFLAR/CNTN1/COBL/CPEB3/CRABP2/CREB3L2/CUX1/CX3CL1/CXCR4/DAB2IP/DBN1/DDX56/DHX36/DLG4/DLG5/DPYSL3/DVL1/DVL2/DVL3/EEF2K/EFNA5/EP300/EZH2/FBXO31/FBXO38/FMR1/FN1/GDI1/GOLGA4/GPC2/GRN/HSPA5/ILK/IST1/ITGA3/ITGA6/ITSN1/ITSN2/KATNB1/KDM1A/KIDINS220/LIMK1/LLPH/LRP1/LRP8/…	137
GO:0006270	BP	GO:0006270	DNA replication initiation	23/7099	30/17913	4.08807e-05	0.000377126	0.000261654	CCNE2/CDC34/CDC6/CDK2/CDT1/LRWD1/MCM2/MCM3/MCM4/MCM5/MCM6/MCM7/NBN/ORC2/ORC4/POLA1/POLA2/POLE/POLE3/POLE4/PRIM1/PURA/WRNIP1	23
GO:0032728	BP	GO:0032728	positive regulation of interferon-beta production	23/7099	30/17913	4.08807e-05	0.000377126	0.000261654	DDX3X/DDX58/DHX9/FLOT1/HMGB2/IFIH1/IRF1/IRF5/IRF7/MAVS/POLR3A/POLR3B/POLR3C/POLR3D/POLR3G/PTPN11/RIOK3/RIPK2/RNF135/TBK1/TICAM1/TLR2/TLR3	23
GO:0006757	BP	GO:0006757	ATP generation from ADP	65/7099	111/17913	4.09196e-05	0.000377126	0.000261654	AAAS/ADPGK/ALDOA/ALDOC/BPGM/DDIT4/DHTKD1/ECD/EIF6/ENO1/ENO2/ENO4/ESRRB/FOXK1/FOXK2/GALK1/GAPDH/GAPDHS/GPI/HK1/HK2/INSR/JMJD8/NCOR1/NUP133/NUP153/NUP160/NUP188/NUP210/NUP35/NUP50/NUP54/NUP62/NUP85/NUP93/NUP98/OGDH/OGT/PFKFB2/PFKFB3/PFKFB4/PFKL/PFKM/PFKP/PGAM1/PGAM2/PGK1/PGM1/PKM/POM121/POM121C/PPARA/PPARGC1A/PRKAA1/PRKAA2/PRKAG1/RAE1/RANBP2/SEC13/SIRT6/TP53/TPI1/TPR/TREX1/ZBTB7A	65
GO:0032259	BP	GO:0032259	methylation	169/7099	336/17913	4.09341e-05	0.000377126	0.000261654	AHCY/ARID4A/ARID4B/ASH1L/ASH2L/ASMTL/ATF7IP/AUTS2/BAZ2A/BCDIN3D/BCOR/BRCA1/BRD4/BTG2/CAMKMT/CARM1/CBLL1/CIAPIN1/COMT/COPRS/COQ3/COQ5/CTNNB1/DMAP1/DOT1L/DPH5/DPY30/ECE2/EEF1AKMT4-ECE2/EED/EHMT2/ETF1/EZH1/EZH2/FAM86C1/FAM98A/FAM98B/FBL/FBXO11/FOS/FTSJ1/FTSJ3/GAMT/GATA3/GCSH/GNAS/GSPT1/GSTO1/HEMK1/HSD17B10/ICMT/IWS1/JARID2/KDM1A/KDM3A/KDM4C/KDM6A/LCMT2/LMNA/LRTOMT/MAT2A/MBD3/MECP2/MEN1/MEPCE/METTL14…	169
GO:1903391	BP	GO:1903391	regulation of adherens junction organization	43/7099	67/17913	4.11422e-05	0.000378484	0.000262596	ABL1/ADD1/ARF6/BCAS3/CAMSAP3/CLASP1/CLASP2/COL16A1/CORO1C/DAPK3/DUSP22/DUSP3/EFNA5/EPB41L5/FMN1/GPM6B/GREM1/IQSEC1/ITGB1BP1/LIMS1/LRP1/MAP4K4/MAPRE2/PEAK1/PHLDB2/PPM1F/PTEN/PTK2/PTPN23/RAC1/RCC2/RDX/RHOA/RHOD/S100A10/SDC4/SFRP1/SLK/SMAD3/SRC/THBS1/TSC1/VEGFA	43
GO:0018210	BP	GO:0018210	peptidyl-threonine modification	64/7099	109/17913	4.16975e-05	0.000383026	0.000265748	ACVR1/AKT1/APP/AXIN1/CAB39/CAD/CADM4/CALM1/CALM2/CALM3/CDK1/CDK5/CDK5R1/CHEK1/CLK1/CSNK2A1/CSNK2B/DDIT4/DYRK1A/EIF4G1/GALNT1/GALNT11/GALNT2/GSK3A/GSK3B/HIPK2/HIPK3/INPP5K/LMTK2/LRRK2/MAP2K1/MAP3K12/MAPK1/MARK2/MTOR/NLK/OXSR1/PDPK1/PLK1/PPP2R5D/PRKACA/PRKCA/PRKCD/PRKD2/RIPK2/S1PR2/SMAD7/SPHK1/SPRED1/SPRED2/SPRY2/STK39/TAF1/TBK1/TGFBR1/TGFBR2/TNKS/TNKS1BP1/TSSK4/TTK/UBE2K/ULK1/VRK1/WNK1	64
GO:0030879	BP	GO:0030879	mammary gland development	78/7099	138/17913	4.18711e-05	0.000384055	0.000266462	AKT1/AKT2/APRT/AR/AREG/ARHGAP35/ARHGAP5/ATP7A/BAX/BCL2L11/BRCA2/CAD/CAPN1/CAV1/CCND1/CEBPB/CREB1/CSF1/DDR1/DEAF1/DHODH/ELF3/EPHA2/ETV5/FASN/GATA3/GJA1/GLI2/GOT2/GPX1/HK2/HOXA5/HOXB9/HOXD9/ID2/IRS2/ITGA2/JAK2/KDM5B/LATS1/LBH/MAPK1/MED1/MGMT/MSX1/MSX2/MTX1/NCOA1/NCOR2/NME1/NRG1/NTN1/ORAI1/OXTR/PAM/PHB2/PML/PPAT/ROBO1/RREB1/RTN4/SCRIB/SMO/SOCS2/SOX9/SRC/STAT5A/TBX2/TBX3/TGFBR2/TNFRSF11A/VDR/VEGFA/WN…	78
GO:0097237	BP	GO:0097237	cellular response to toxic substance	126/7099	241/17913	4.22168e-05	0.000386656	0.000268266	ABCG2/ABL1/ABTB2/ACTB/AIFM1/AKR1A1/AKR1B10/ANKZF1/APEX1/AQP1/ATP7A/AXL/BAD/BECN1/CAT/CBX8/CDK1/CPS1/CST3/CYGB/CYP1B1/DAXX/DDX11/DHFR/DNM2/ECT2/EGR1/ETS1/EZH2/FIS1/FOXO1/FOXO3/FXN/GCH1/GPX1/GPX2/GPX3/GPX4/GPX8/GSR/GSTK1/GSTM3/GSTO1/GSTP1/GSTZ1/HMOX1/HSF1/IL6/IMPACT/ITPR2/KDM6B/KLF2/KLF4/LRRK2/MAP1LC3A/MAP3K5/MDM2/MGST1/MGST2/MGST3/MSX1/NET1/NFE2L2/NFKB1/NNT/NQO1/NR4A3/NXN/PARK7/PAWR/PCGF2/PCNA/PDC…	126
GO:0000819	BP	GO:0000819	sister chromatid segregation	87/7099	157/17913	4.26755e-05	0.000390283	0.000270783	AKAP8L/AXIN2/BECN1/BOD1/BUB1/BUB3/CCNB1/CDC23/CDC26/CDC27/CDC6/CDT1/CENPE/CHMP1B/CHMP2B/CHMP4A/CHMP4B/CHMP5/CHMP6/CHMP7/DERPC/CTNNB1/CUL3/DDX11/DSCC1/DUSP1/ESPL1/FBXO5/FBXW7/FEN1/HNRNPU/IK/INO80/KATNB1/KIF22/KIF23/KLHL22/KNSTRN/LATS1/MAD1L1/MAD2L1/MAD2L2/MAU2/MCMBP/MIS12/NAA10/NAA50/NCAPD2/NCAPD3/NCAPG/NEK6/NIPBL/NUP62/NUSAP1/PDS5A/PDS5B/PHB2/PHF13/PIBF1/PINX1/PLK1/POGZ/PPP2R1A/RAB11A/RACGAP1/RAD…	87
GO:0006606	BP	GO:0006606	protein import into nucleus	61/7099	103/17913	4.38201e-05	0.000400163	0.000277638	AKT1/APPL1/APPL2/ARNTL/BAG3/CDH1/CHP1/DMAP1/DRD1/ECT2/FERMT1/FLNA/HDAC3/HYAL2/IPO13/IPO4/IPO5/IPO9/JUP/KPNA2/KPNA4/LMNA/LRRK2/MAPK1/MAPK14/MAVS/MBTPS1/MDFIC/MED1/NF1/NFKBIA/NOLC1/NUP54/NUP62/NUTF2/PHB2/PIK3R2/PKIG/PML/PPP1R10/PPP3CA/PRKCD/PSEN1/PTGS2/PTTG1IP/RAN/RANBP2/RBM22/SMAD3/SMO/TARDBP/TMCO6/TNPO1/TNPO3/TP53/TPR/TRIM28/TSC2/TXNIP/UBR5/ZC3H12A	61
GO:0048675	BP	GO:0048675	axon extension	60/7099	101/17913	4.44397e-05	0.000403279	0.000279799	ABL1/ADNP/ALCAM/ANAPC2/AUTS2/BMPR2/C9orf72/CDK5/CDK5R1/CDKL5/CTTN/DCLK1/DNM2/DPYSL2/DVL1/FN1/GDI1/GOLGA4/GSK3B/HSP90AA1/HSP90AB1/IFRD1/ILK/ITGB1/LAMB2/LHX2/LIMK1/LRP1/MAP1B/MAP2/MAP3K13/MEGF8/NDEL1/NRCAM/NRP2/NTN1/NTRK3/PAFAH1B1/PAK1/PLXNA4/PTPRS/RAB11A/RAB21/RAPH1/RNF6/RTN4/RUFY3/RYK/SEMA7A/SLIT3/SPG11/SRF/TTL/TWF2/USP9X/VCL/VEGFA/WDR36/WNT3/ZFYVE27	60
GO:0030260	BP	GO:0030260	entry into host cell	76/7099	134/17913	4.45497e-05	0.000403279	0.000279799	ACE2/ANPEP/AXL/CAV1/CAV2/CBL/CBLL1/CD46/CD55/CD81/CDH1/CDK1/CTNNB1/CTSB/CXCR4/DAG1/DPP4/EFNB2/EFNB3/EGFR/EPHA2/EXOC7/F11R/FUCA2/GRB2/GSN/HAVCR1/HSPA1A/HYAL2/HYAL3/ICAM1/IDE/IFITM1/IFITM2/IFITM3/ITCH/ITGA2/ITGAV/ITGB1/ITGB3/ITGB5/LAMP1/LDLR/LGALS1/LGALS9/NUP153/P4HB/PPIA/PTX3/PVR/RPSA/SCARB1/SCARB2/SELPLG/SIVA1/SLC1A5/SLC20A2/SLC52A2/SRC/TFRC/TRIM11/TRIM21/TRIM25/TRIM26/TRIM31/TRIM38/TRIM5/TRIM59/…	76
GO:0034332	BP	GO:0034332	adherens junction organization	76/7099	134/17913	4.45497e-05	0.000403279	0.000279799	ABL1/ACTN1/ADD1/AJUBA/ARF6/ARHGEF7/BCAS3/CAMSAP3/CDH1/CDH10/CDH17/CDH2/CLASP1/CLASP2/COL16A1/CORO1C/CTNNA1/CTNNB1/CTTN/DAPK3/DLG5/DSP/DUSP22/DUSP3/EFNA5/EPB41L5/FERMT2/FMN1/GPM6B/GREM1/HIPK1/IQSEC1/ITGA2/ITGB1BP1/JUP/LAMA5/LIMS1/LRP1/MAP4K4/MAPRE2/NUMB/NUMBL/PDPK1/PEAK1/PHLDB2/PIP5K1A/PIP5K1C/PLEKHA7/PPM1F/PTEN/PTK2/PTPN23/PTPRK/PVR/RAB8B/RAC1/RASSF8/RCC2/RDX/RHOA/RHOD/S100A10/SDC4/SFRP1/SLK/SMAD…	76
GO:0044409	BP	GO:0044409	entry into host	76/7099	134/17913	4.45497e-05	0.000403279	0.000279799	ACE2/ANPEP/AXL/CAV1/CAV2/CBL/CBLL1/CD46/CD55/CD81/CDH1/CDK1/CTNNB1/CTSB/CXCR4/DAG1/DPP4/EFNB2/EFNB3/EGFR/EPHA2/EXOC7/F11R/FUCA2/GRB2/GSN/HAVCR1/HSPA1A/HYAL2/HYAL3/ICAM1/IDE/IFITM1/IFITM2/IFITM3/ITCH/ITGA2/ITGAV/ITGB1/ITGB3/ITGB5/LAMP1/LDLR/LGALS1/LGALS9/NUP153/P4HB/PPIA/PTX3/PVR/RPSA/SCARB1/SCARB2/SELPLG/SIVA1/SLC1A5/SLC20A2/SLC52A2/SRC/TFRC/TRIM11/TRIM21/TRIM25/TRIM26/TRIM31/TRIM38/TRIM5/TRIM59/…	76
GO:0051806	BP	GO:0051806	entry into cell of other organism involved in symbiotic interaction	76/7099	134/17913	4.45497e-05	0.000403279	0.000279799	ACE2/ANPEP/AXL/CAV1/CAV2/CBL/CBLL1/CD46/CD55/CD81/CDH1/CDK1/CTNNB1/CTSB/CXCR4/DAG1/DPP4/EFNB2/EFNB3/EGFR/EPHA2/EXOC7/F11R/FUCA2/GRB2/GSN/HAVCR1/HSPA1A/HYAL2/HYAL3/ICAM1/IDE/IFITM1/IFITM2/IFITM3/ITCH/ITGA2/ITGAV/ITGB1/ITGB3/ITGB5/LAMP1/LDLR/LGALS1/LGALS9/NUP153/P4HB/PPIA/PTX3/PVR/RPSA/SCARB1/SCARB2/SELPLG/SIVA1/SLC1A5/SLC20A2/SLC52A2/SRC/TFRC/TRIM11/TRIM21/TRIM25/TRIM26/TRIM31/TRIM38/TRIM5/TRIM59/…	76
GO:0051828	BP	GO:0051828	entry into other organism involved in symbiotic interaction	76/7099	134/17913	4.45497e-05	0.000403279	0.000279799	ACE2/ANPEP/AXL/CAV1/CAV2/CBL/CBLL1/CD46/CD55/CD81/CDH1/CDK1/CTNNB1/CTSB/CXCR4/DAG1/DPP4/EFNB2/EFNB3/EGFR/EPHA2/EXOC7/F11R/FUCA2/GRB2/GSN/HAVCR1/HSPA1A/HYAL2/HYAL3/ICAM1/IDE/IFITM1/IFITM2/IFITM3/ITCH/ITGA2/ITGAV/ITGB1/ITGB3/ITGB5/LAMP1/LDLR/LGALS1/LGALS9/NUP153/P4HB/PPIA/PTX3/PVR/RPSA/SCARB1/SCARB2/SELPLG/SIVA1/SLC1A5/SLC20A2/SLC52A2/SRC/TFRC/TRIM11/TRIM21/TRIM25/TRIM26/TRIM31/TRIM38/TRIM5/TRIM59/…	76
GO:0043406	BP	GO:0043406	positive regulation of MAP kinase activity	130/7099	250/17913	4.47524e-05	0.000404525	0.000280664	ADAM8/ADAM9/ADORA2B/AGER/AJUBA/AKAP13/ARRB1/AVPI1/BIRC7/BMP2/C5/CD24/CD81/CDK1/CRK/CRKL/CSK/CXCR4/DAB2IP/DAXX/DBNL/DKK1/DUSP5/DUSP6/DVL2/DVL3/EDN1/EGFR/EIF2AK2/ERBB2/ERCC6/ERN1/ERP29/EZH2/F2R/FGF2/FRS2/FZD5/FZD8/GADD45A/GADD45B/GDF15/HRAS/IKBKG/IL1B/ILK/INSR/IRAK1/IRAK2/JAK2/KIDINS220/KITLG/KRAS/LAMTOR2/LAMTOR3/LRRK2/MAGED1/MAP2K1/MAP2K2/MAP2K3/MAP2K6/MAP2K7/MAP3K1/MAP3K11/MAP3K12/MAP3K13/MAP3K2/…	130
GO:0006919	BP	GO:0006919	activation of cysteine-type endopeptidase activity involved in apoptotic process	47/7099	75/17913	4.5125e-05	0.000407302	0.000282591	ACER2/AIFM1/APAF1/BAD/BAX/BCL2L13/CASP8/CASP8AP2/CTSH/CYCS/DAP/DIABLO/EGLN3/EIF2AK3/F2R/F3/FADD/FAM162A/FAS/HIP1/HIP1R/HSPD1/HSPE1/JAK2/MUL1/NGF/NGFR/NKX3-1/NOD1/PDCD2/PDCD6/PMAIP1/PML/PPARG/PYCARD/ROBO1/RPS27L/S100A9/SENP1/SMAD3/TNFRSF10A/TNFRSF10B/TNFSF10/TNFSF15/TRAF2/VCP/XDH	47
GO:0033522	BP	GO:0033522	histone H2A ubiquitination	20/7099	25/17913	4.52596e-05	0.000407926	0.000283024	BCOR/CUL4B/DDB1/DDB2/DTX3L/OTUB1/PCGF1/PCGF2/PCGF3/PCGF5/RING1/RNF168/RNF8/RYBP/SKP1/TRIP12/UBE2A/UBE2B/UBR2/UBR5	20
GO:0000731	BP	GO:0000731	DNA synthesis involved in DNA repair	34/7099	50/17913	4.53929e-05	0.000408536	0.000283447	CDKN2D/DTL/ISG15/MAD2L2/NPLOC4/PARP10/PCNA/POLA1/POLD1/POLD2/POLD4/POLE/POLI/POLK/RCHY1/REV1/REV3L/RFC3/RFC5/RPA1/RPA2/RPA3/SIRT1/TREX1/TRIM25/UBA52/UBB/UBC/UBE2L6/USP10/USP43/VCP/WRNIP1/ZBTB1	34
GO:2001021	BP	GO:2001021	negative regulation of response to DNA damage stimulus	49/7099	79/17913	4.62283e-05	0.000415454	0.000288247	ATAD5/BCL2L1/BID/CD44/CDKN2D/CHEK2/CLU/DYRK1A/DYRK3/ERCC1/FBXO5/HELB/HMGA2/HSF1/ING2/KDM1A/KLHL15/MAD2L2/MAGEF1/MDM2/MUC1/NUDT16L1/OGG1/OTUB1/PARPBP/PPP1R10/PSMD10/PTTG1IP/RIF1/RNF169/RPS3/SIRT1/SMCHD1/SNAI1/TAF9/TAF9B/TFIP11/THOC1/THOC5/TMEM161A/TP53BP1/TPT1/TRIAP1/TRIP12/TWIST1/UBQLN4/UBR5/USP47/ZNF385A	49
GO:0007045	BP	GO:0007045	cell-substrate adherens junction assembly	50/7099	81/17913	4.65785e-05	0.000417397	0.000289594	ABL1/ACTN1/AJUBA/ARHGEF7/BCAS3/CAMSAP3/CLASP1/CLASP2/COL16A1/CORO1C/CTTN/DAPK3/DUSP22/DUSP3/EFNA5/EPB41L5/FERMT2/FMN1/GPM6B/GREM1/ITGA2/ITGB1BP1/LAMA5/LIMS1/LRP1/MAP4K4/PDPK1/PEAK1/PHLDB2/PIP5K1A/PPM1F/PTEN/PTK2/PTPRK/RAC1/RCC2/RHOA/RHOD/S100A10/SDC4/SFRP1/SLK/SMAD3/SORBS1/SRC/THBS1/TRIP6/TSC1/VEGFA/WHAMM	50
GO:0048041	BP	GO:0048041	focal adhesion assembly	50/7099	81/17913	4.65785e-05	0.000417397	0.000289594	ABL1/ACTN1/AJUBA/ARHGEF7/BCAS3/CAMSAP3/CLASP1/CLASP2/COL16A1/CORO1C/CTTN/DAPK3/DUSP22/DUSP3/EFNA5/EPB41L5/FERMT2/FMN1/GPM6B/GREM1/ITGA2/ITGB1BP1/LAMA5/LIMS1/LRP1/MAP4K4/PDPK1/PEAK1/PHLDB2/PIP5K1A/PPM1F/PTEN/PTK2/PTPRK/RAC1/RCC2/RHOA/RHOD/S100A10/SDC4/SFRP1/SLK/SMAD3/SORBS1/SRC/THBS1/TRIP6/TSC1/VEGFA/WHAMM	50
GO:1902807	BP	GO:1902807	negative regulation of cell cycle G1/S phase transition	74/7099	130/17913	4.73007e-05	0.000423259	0.000293662	ARID3A/AURKA/BAX/BRD7/BTG2/BTN2A2/CARM1/CASP2/CCL2/CCNB1/CCND1/CDK1/CDK2/CDK2AP2/CDK4/CDK6/CDKN1B/CDKN2C/CDKN2D/CHEK2/CNOT10/CNOT11/CNOT2/CNOT3/CNOT4/CNOT6/CNOT6L/CNOT7/CNOT8/CRADD/CTDSP1/CTDSP2/CTDSPL/DCUN1D3/E2F4/E2F7/EP300/EZH2/FBXO31/FBXO7/FHL1/GADD45A/GIGYF2/KANK2/KLF4/MDM2/MDM4/MEN1/MUC1/NACC2/PCBP4/PCNA/PKD2/PLK2/PLK3/PML/PRKDC/PRMT1/PRMT2/PTEN/RPA2/RPL26/RPS27L/SFN/SOX4/SUSD2/TFDP1/TFDP2/…	74
GO:0008286	BP	GO:0008286	insulin receptor signaling pathway	73/7099	128/17913	4.8698e-05	0.000435138	0.000301903	AKT1/AKT2/AP3S1/APPL1/ATP6AP1/ATP6V0A1/ATP6V0A2/ATP6V0C/ATP6V0D1/ATP6V0E1/ATP6V0E2/ATP6V1A/ATP6V1B1/ATP6V1B2/ATP6V1C2/ATP6V1D/ATP6V1E1/ATP6V1F/ATP6V1G2/BAIAP2L1/CAV2/CCND3/CDK4/EIF4EBP1/ENPP1/FER/FOXO1/GKAP1/GNAI2/GRB10/GRB2/GSK3A/IDE/IGF1R/IGFBP1/IL1B/INPP5K/INSR/IRS2/KANK1/NCK1/NCOA5/NDEL1/NUCKS1/OGT/OSBPL8/PAK1/PDK2/PHIP/PID1/PIK3C2A/PIK3CA/PRKAA1/PRKCD/PTPN1/PTPN11/PTPN2/GPR21/RELA/RPS6KB1/SE…	73
GO:0051092	BP	GO:0051092	positive regulation of NF-kappaB transcription factor activity	83/7099	149/17913	4.93073e-05	0.000439951	0.000305243	ADAM8/AGER/APP/AR/BCL10/CARD11/CARM1/CAT/CAV1/CFLAR/CHUK/CLOCK/CLU/CX3CL1/DDRGK1/DHX33/DHX9/EDA2R/EIF2AK2/FER/FLOT1/FLOT2/GREM1/HSPA1A/ICAM1/IKBKG/IL18/IL1B/IRAK1/IRAK2/KRAS/LGALS9/LRRFIP1/MAP3K13/MTDH/MYD88/NFKB1/NFKB2/NOD1/NPM1/PRDX3/PRKCI/PRKD2/PSMA6/PYCARD/RBCK1/RELA/RHEBL1/RIPK2/RIPK4/RNF25/RNF31/RPS3/RPS6KA5/S100A9/SPHK1/TAB2/TAB3/TERF2IP/TICAM1/TIRAP/TLR2/TLR3/TLR6/TNFRSF11A/TRAF1/TRAF2/TR…	83
GO:0071560	BP	GO:0071560	cellular response to transforming growth factor beta stimulus	122/7099	233/17913	5.07858e-05	0.000452495	0.000313946	ACVR1/ADAM9/ANKRD1/APAF1/APPL1/APPL2/ARRB2/BAMBI/BCL9L/CAV1/CAV2/CBL/CD109/CFLAR/CGN/CHST11/COL1A1/COL4A2/CREB1/CREBBP/CRK/CRKL/DAB2/DNM2/EDN1/EID2/EP300/EPB41L5/F11R/FBN1/FBN2/FERMT1/FERMT2/FLCN/FNTA/FOS/FUT8/GDF15/GIPC1/GLG1/GOT1/HIPK2/HPGD/HSP90AB1/HSPA1A/HSPA5/HTRA1/HYAL2/ID1/ING2/ITGA3/ITGB5/JUN/LDLRAD4/LEMD3/LIMS1/LOX/LRRC32/LTBP1/LTBP2/LTBP4/MEN1/MTMR4/NLK/NPNT/NR3C1/PARP1/PBLD/PDCD5/PDE2A…	122
GO:0033673	BP	GO:0033673	negative regulation of kinase activity	127/7099	244/17913	5.14859e-05	0.000458077	0.000317819	ABL1/ADAR/AJUBA/AKT1/AKT1S1/CAMK2N1/CASP3/CAV1/CDK5RAP3/CDKN1B/CDKN2C/CDKN2D/CEACAM1/CHMP6/CHP1/CORO1C/COX11/CSK/DAB2IP/DNAJA1/DNAJC3/DUSP1/DUSP10/DUSP14/DUSP16/DUSP22/DUSP3/DUSP4/DUSP6/DUSP8/DVL1/EPHB2/ERRFI1/FBXO7/FOXA2/GADD45A/GADD45B/GBA/GGNBP2/GMFB/GNAQ/GPRC5A/GPS1/GPS2/GSKIP/GSTP1/HEG1/HEXIM1/HHEX/HIPK3/HMGCR/HNRNPU/HSPB1/HYAL2/IBTK/IGF1R/IL1B/ILK/INPP5K/IPO5/IPO7/IRS2/ITGB1BP1/ITPRIP/KAT2B…	127
GO:1902235	BP	GO:1902235	regulation of endoplasmic reticulum stress-induced intrinsic apoptotic signaling pathway	24/7099	32/17913	5.1636e-05	0.000458757	0.000318291	BCL2L1/BCL2L11/CREB3/DDIT3/EIF2AK3/ERP29/GRINA/HERPUD1/HSPA1A/HYOU1/LRRK2/NCK1/NCK2/PARK7/PMAIP1/PTPN1/PTPN2/SERINC3/SIRT1/SYVN1/TMBIM6/TXNDC12/WFS1/XBP1	24
GO:0043558	BP	GO:0043558	regulation of translational initiation in response to stress	13/7099	14/17913	5.23141e-05	0.00046412	0.000322011	ATF4/DNAJC3/EIF2AK1/EIF2AK2/EIF2AK3/EIF2S1/IMPACT/NCK1/NCK2/NPM1/PPP1CA/PPP1R15A/PPP1R15B	13
GO:0010823	BP	GO:0010823	negative regulation of mitochondrion organization	36/7099	54/17913	5.24559e-05	0.000464716	0.000322425	ACAA2/AKT1/ARRB2/BAG3/BAG4/BCL2L1/CLEC16A/CLU/FLCN/FXN/GPX1/HIGD1A/HSPA1A/HTRA2/LIG3/LMAN1/LMNA/LRRK2/MUL1/NOL3/OMA1/PINK1/PPARGC1A/PPIF/PRELID1/PSMD10/SIRT4/SLC25A5/SLC35F6/TMEM14A/TP53/TRIAP1/TSC2/TSPO/USP30/VAT1	36
GO:0072525	BP	GO:0072525	pyridine-containing compound biosynthetic process	81/7099	145/17913	5.28965e-05	0.000467953	0.000324671	AAAS/ADPGK/ALDOA/ALDOC/BPGM/DDIT4/DHTKD1/ECD/EIF6/ENO1/ENO2/ENO4/ESRRB/FOXK1/FOXK2/GALK1/GAPDH/GAPDHS/GPI/HK1/HK2/IDH2/INSR/JMJD8/KMO/KYNU/ME1/NAMPT/NCOR1/NMNAT1/NMRK1/NUP133/NUP153/NUP160/NUP188/NUP210/NUP35/NUP50/NUP54/NUP62/NUP85/NUP93/NUP98/OGDH/OGT/PARP10/PARP16/PARP9/PDXK/PFKFB2/PFKFB3/PFKFB4/PFKL/PFKM/PFKP/PGAM1/PGAM2/PGK1/PGM1/PKM/PNP/PNPO/POM121/POM121C/PPARA/PPARGC1A/PRKAA1/PRKAA2/PRKAG…	81
GO:0000381	BP	GO:0000381	regulation of alternative mRNA splicing, via spliceosome	29/7099	41/17913	5.35675e-05	0.000473217	0.000328323	CELF5/DDX17/DDX5/DYRK1A/FMR1/HNRNPL/HNRNPU/KHDRBS1/MAGOH/NSRP1/PTBP1/RBFOX2/RBM10/RBM15/RBM15B/RBM24/RBM25/RBM4/RBM5/RBM8A/RBMX/RNPS1/SMU1/SREK1/SRSF12/SRSF6/TRA2B/WTAP/ZBTB7A	29
GO:0010970	BP	GO:0010970	transport along microtubule	80/7099	143/17913	5.47584e-05	0.000482369	0.000334673	AP3D1/AP3M1/AP3S1/APP/ARHGAP21/ARL3/ARL8A/ARL8B/BAG3/BBS12/BLOC1S1/BLOC1S2/BLOC1S3/BLOC1S6/CAMSAP3/CLN3/CNIH2/COPG1/DYNC2H1/DYNC2LI1/DYNLL2/DYNLRB1/FLOT2/HNRNPU/HSPB1/HSPB11/HTT/IFT122/IFT20/IFT27/IFT46/IFT52/IFT81/KIF13A/KIF1C/KIF23/KIF5A/KIF5B/LAMP1/LRPPRC/MAP1B/MAP2/MAPK8IP3/MGARP/MREG/NDEL1/NEFL/PAFAH1B1/PCM1/PURA/RAB1A/RAB21/RAB27B/RAB6A/RABL2B/RASGRP1/RHOT1/SFPQ/SOD1/SPG11/SPG7/SSNA1/SSX2IP…	80
GO:0099111	BP	GO:0099111	microtubule-based transport	80/7099	143/17913	5.47584e-05	0.000482369	0.000334673	AP3D1/AP3M1/AP3S1/APP/ARHGAP21/ARL3/ARL8A/ARL8B/BAG3/BBS12/BLOC1S1/BLOC1S2/BLOC1S3/BLOC1S6/CAMSAP3/CLN3/CNIH2/COPG1/DYNC2H1/DYNC2LI1/DYNLL2/DYNLRB1/FLOT2/HNRNPU/HSPB1/HSPB11/HTT/IFT122/IFT20/IFT27/IFT46/IFT52/IFT81/KIF13A/KIF1C/KIF23/KIF5A/KIF5B/LAMP1/LRPPRC/MAP1B/MAP2/MAPK8IP3/MGARP/MREG/NDEL1/NEFL/PAFAH1B1/PCM1/PURA/RAB1A/RAB21/RAB27B/RAB6A/RABL2B/RASGRP1/RHOT1/SFPQ/SOD1/SPG11/SPG7/SSNA1/SSX2IP…	80
GO:0043112	BP	GO:0043112	receptor metabolic process	96/7099	177/17913	5.48982e-05	0.000482918	0.000335054	ACE2/ACHE/ADM/AHI1/ANKRD13D/ANXA2/AP1AR/AP2A1/AP2A2/AP2B1/AP2M1/AP2S1/ARC/ARF1/ARRB1/ARRB2/ATAD1/ATXN2/BECN1/CAPN1/CAV1/CD63/CD81/CD9/CDK5/CEACAM1/CHMP5/CLTA/CLTC/CNPY2/DKK1/DLG4/DNM1/DNM2/DTX3L/ECE1/EDN1/EFNB2/EHD3/EZR/FLOT1/FMR1/FNTA/FUT8/GRB2/GREM1/HDAC1/HNRNPK/HOXA5/ITCH/ITGAV/ITGB1/ITGB3/KIF16B/LAMTOR1/LDLRAP1/LMTK2/LRP1/LRPAP1/MKLN1/MYLIP/NEDD4/NR1D1/NRG1/NSF/NUMB/OPHN1/OPTN/PCSK9/PICALM/PI…	96
GO:0042866	BP	GO:0042866	pyruvate biosynthetic process	66/7099	114/17913	5.86057e-05	0.000514804	0.000357176	AAAS/ADPGK/ALDOA/ALDOC/BPGM/DDIT4/DHTKD1/ECD/EIF6/ENO1/ENO2/ENO4/ESRRB/FOXK1/FOXK2/GALK1/GAPDH/GAPDHS/GPI/HK1/HK2/HOGA1/INSR/JMJD8/NCOR1/NUP133/NUP153/NUP160/NUP188/NUP210/NUP35/NUP50/NUP54/NUP62/NUP85/NUP93/NUP98/OGDH/OGT/PFKFB2/PFKFB3/PFKFB4/PFKL/PFKM/PFKP/PGAM1/PGAM2/PGK1/PGM1/PKM/POM121/POM121C/PPARA/PPARGC1A/PRKAA1/PRKAA2/PRKAG1/RAE1/RANBP2/SEC13/SIRT6/TP53/TPI1/TPR/TREX1/ZBTB7A	66
GO:0030218	BP	GO:0030218	erythrocyte differentiation	65/7099	112/17913	5.99912e-05	0.000525493	0.000364592	ACIN1/ACVR2A/ADAR/ADD1/ARID4A/B2M/BCL6/BPGM/CASP3/CDK6/CEBPG/DNASE2/DYRK3/ERCC2/ETS1/FAM210B/FOXO3/G6PD/GATA3/HIPK2/HMGB2/HOXA5/HSPA1A/HSPA9/ID2/INHBA/ISG15/JAK2/JMJD6/KLF13/KLF2/LYN/MAEA/MAPK14/MB/MED1/MFHAS1/NCAPG2/NFE2L1/P4HTM/PRMT1/PTBP3/PTPN2/RBFOX2/RPS14/RPS19/RPS6/SENP1/SFXN1/SH2B3/SLC11A2/SMAD5/SMAP1/SP3/SRF/STAT1/TGFBR3/THRA/TMEM14C/TMOD3/VEGFA/ZBTB7A/ZFP36/ZFP36L1/ZNF16	65
GO:1903828	BP	GO:1903828	negative regulation of cellular protein localization	65/7099	112/17913	5.99912e-05	0.000525493	0.000364592	AP2M1/ARF6/ASTN2/BAG3/BAG4/BCL2L1/CDK5/CDT1/CHP1/CLTC/COMMD1/CSK/DAB2/DCLK1/DERL2/DNAJA1/ERLEC1/FBXO4/FERMT1/FLCN/GBP1/GDI1/GOPC/GPM6B/GSK3B/INPP5E/INPP5K/INSIG1/ITGB1BP1/LEPROT/LMAN1/LRRK2/LYPLA1/LZTFL1/MDFIC/MFHAS1/NEDD4L/NF1/NSFL1C/NUMB/OS9/OTUD7B/PARK7/PICALM/PID1/PKDCC/PKIG/POLR1A/PPFIA1/SAPCD2/SIN3A/SIRT4/SP100/SVIP/TERF1/TMEM59/TMEM98/TP53INP2/TTBK2/TXN/UBAC2/UBE2G2/UBE2J1/VPS35/YOD1	65
GO:0042771	BP	GO:0042771	intrinsic apoptotic signaling pathway in response to DNA damage by p53 class mediator	30/7099	43/17913	6.02998e-05	0.000526714	0.00036544	AEN/ATAD5/BCL3/BRCA2/CD44/CHEK2/DDIT4/DYRK2/EP300/HIPK1/HIPK2/HNRNPK/IFI16/ING2/KDM1A/MUC1/PML/PYCARD/RPL26/RPS27L/SIRT1/SNW1/TAF9/TAF9B/TOPORS/TP53/TP63/TRIAP1/USP28/ZNF385A	30
GO:0071364	BP	GO:0071364	cellular response to epidermal growth factor stimulus	30/7099	43/17913	6.02998e-05	0.000526714	0.00036544	AKT1/BAG4/BECN1/CAD/CBL/CFLAR/COL1A1/DAB2IP/DUSP22/DUSP3/EEF1A1/EGFR/ERBB2/ERRFI1/GSTP1/ID1/INPP5K/MCM7/MED1/NCL/PDE8A/PDPK1/PLCG1/PTPN11/PTPN12/SOX9/SYAP1/ZFP36/ZFP36L1/ZFP36L2	30
GO:0070304	BP	GO:0070304	positive regulation of stress-activated protein kinase signaling cascade	86/7099	156/17913	6.05603e-05	0.000528249	0.000366505	AGER/APP/ARL6IP5/AXIN1/BIRC7/BMP2/CARD9/CCR7/DAB2IP/DAXX/DBNL/DKK1/DVL2/DVL3/EDA2R/EDN1/EIF2AK2/EMC10/ERCC6/ERN1/FZD5/FZD8/GADD45A/GADD45B/HIPK2/HMGB1/HMGCR/HRAS/IL1B/LTBR/LYN/MAP2K7/MAP3K11/MAP3K12/MAP3K13/MAP3K2/MAP3K4/MAP3K5/MAP3K6/MAP3K9/MAP4K2/MAP4K5/MAPK8IP2/MAPK8IP3/MDFIC/MFHAS1/MID1/MINK1/MLKL/MUL1/NOD1/PAK1/PDCD10/PJA2/PRMT1/PTPN1/PYCARD/RASGRP1/RASSF2/RB1CC1/RIPK2/RPS3/SASH1/SDCBP/SEMA4…	86
GO:0048608	BP	GO:0048608	reproductive structure development	208/7099	426/17913	6.10439e-05	0.000531722	0.000368915	ACVR2A/ADA/ADAM15/ADAM19/ADM/AKR1C3/AKT1/ALKBH1/AR/ARID1A/ARID4A/ARID4B/ARID5B/ARRB1/ARRB2/ASB1/ASH1L/AXL/BASP1/BAX/BCL2L1/BCL2L11/BCL2L2/BIRC2/BIRC6/BMPR1B/BMPR2/BPTF/BRCA2/BRIP1/BSG/CASP2/CASP3/CASP8/CBL/CCND1/CDKN1B/CEBPB/CHD7/CRIP1/CRKL/CSDE1/CST3/CTNNA1/CTNNB1/CTSB/DAZAP1/DHCR24/DLG1/DMRTA1/DNAJC19/E2F7/EGFR/EGLN1/EIF2B2/EIF2S2/ERCC1/EREG/FANCA/FANCG/FEM1B/FKBP4/FLNA/FNDC3A/FOSL1/FOXF2/FOXO3…	208
GO:0006298	BP	GO:0006298	mismatch repair	21/7099	27/17913	6.18846e-05	0.000536046	0.000371914	ABL1/AXIN2/EXO1/HMGB1/LIG1/MCM9/MLH1/MLH3/MSH2/MSH3/PCNA/POLD1/POLD2/POLD4/PRKCG/RNASEH2A/RPA1/RPA2/RPA3/SETD2/TREX1	21
GO:0006735	BP	GO:0006735	NADH regeneration	21/7099	27/17913	6.18846e-05	0.000536046	0.000371914	ADPGK/ALDOA/ALDOC/BPGM/ENO1/ENO2/FOXK1/FOXK2/GAPDH/GAPDHS/GPI/HK1/HK2/PFKL/PFKM/PFKP/PGAM1/PGAM2/PGK1/PKM/TPI1	21
GO:0061621	BP	GO:0061621	canonical glycolysis	21/7099	27/17913	6.18846e-05	0.000536046	0.000371914	ADPGK/ALDOA/ALDOC/BPGM/ENO1/ENO2/FOXK1/FOXK2/GAPDH/GAPDHS/GPI/HK1/HK2/PFKL/PFKM/PFKP/PGAM1/PGAM2/PGK1/PKM/TPI1	21
GO:0061718	BP	GO:0061718	glucose catabolic process to pyruvate	21/7099	27/17913	6.18846e-05	0.000536046	0.000371914	ADPGK/ALDOA/ALDOC/BPGM/ENO1/ENO2/FOXK1/FOXK2/GAPDH/GAPDHS/GPI/HK1/HK2/PFKL/PFKM/PFKP/PGAM1/PGAM2/PGK1/PKM/TPI1	21
GO:0072595	BP	GO:0072595	maintenance of protein localization in organelle	25/7099	34/17913	6.28695e-05	0.000543821	0.000377309	AKT1/ARL2/ARL2BP/BCL3/CDK5/GPAA1/HK1/HK2/HNRNPU/HSPA5/INSIG1/MORC3/OS9/PARK7/PINK1/PML/SKP1/SP100/SUN1/SYNE1/TAF3/TAF8/TOPORS/TSPO/TXN	25
GO:0006541	BP	GO:0006541	glutamine metabolic process	18/7099	22/17913	6.45011e-05	0.000555619	0.000385495	ALDH5A1/ASNS/ASNSD1/CAD/CPS1/CTPS1/CTPS2/GFPT1/GFPT2/GLUD1/GLUL/GMPS/MECP2/NIT2/PFAS/PHGDH/PPAT/SIRT4	18
GO:0032799	BP	GO:0032799	low-density lipoprotein receptor particle metabolic process	18/7099	22/17913	6.45011e-05	0.000555619	0.000385495	ANXA2/AP2A1/AP2A2/AP2B1/AP2M1/AP2S1/CLTA/CLTC/CNPY2/HNRNPK/ITGAV/ITGB3/MYLIP/PCSK9/PPARG/SCAP/SEC24A/VLDLR	18
GO:0051220	BP	GO:0051220	cytoplasmic sequestering of protein	18/7099	22/17913	6.45011e-05	0.000555619	0.000385495	CCDC22/DBN1/DZIP1/FLNA/G3BP2/GET4/GOPC/LATS1/MXI1/NFKBIA/NFKBIE/NFKBIL1/PKD1/PKD2/PSMD10/SRI/TMSB4X/TONSL	18
GO:0060135	BP	GO:0060135	maternal process involved in female pregnancy	41/7099	64/17913	6.57217e-05	0.000565352	0.000392247	AKR1B1/AKT1/APOL2/AR/ASH1L/BMPR2/BSG/CTSB/DAZAP1/DSG2/GJA1/GJB2/ITGA3/JUNB/KPNA6/LDOC1/LGALS9/LIF/MAPK1/MAPK3/MED1/MEN1/MMP7/MTOR/NR2F2/PAM/PLA2G6/PPARD/PPAT/PRDM1/PRDX3/PTGS2/RGS2/RXRA/SPP1/STC1/STC2/STOX2/TMED2/UBE2A/VDR	41
GO:0043414	BP	GO:0043414	macromolecule methylation	141/7099	276/17913	6.71126e-05	0.00057652	0.000399996	ARID4A/ARID4B/ASH1L/ASH2L/ATF7IP/AUTS2/BAZ2A/BCDIN3D/BCOR/BRCA1/BRD4/BTG2/CAMKMT/CARM1/CBLL1/COPRS/CTNNB1/DMAP1/DOT1L/DPY30/EED/EHMT2/ETF1/EZH1/EZH2/FAM98A/FAM98B/FBL/FBXO11/FOS/FTSJ1/FTSJ3/GATA3/GNAS/GSPT1/HEMK1/HSD17B10/ICMT/IWS1/JARID2/KDM1A/KDM3A/KDM4C/KDM6A/LCMT2/LMNA/MBD3/MECP2/MEN1/MEPCE/METTL14/METTL16/METTL2A/METTL2B/METTL8/MGMT/MLLT6/MTA2/MTF2/MTHFR/MTRR/MYC/NDUFAF7/NELFE/NSD1/NSUN4/NSU…	141
GO:2000573	BP	GO:2000573	positive regulation of DNA biosynthetic process	42/7099	66/17913	6.75658e-05	0.000579614	0.000402142	ACD/ARRB2/ATR/CCT3/CCT4/CCT5/CCT6A/CCT7/CCT8/CTNNB1/DKC1/DSCC1/FBXO4/FGF2/FGFR4/GREM1/HMBOX1/HNRNPA2B1/HNRNPD/HSP90AA1/HSP90AB1/KLF4/MAP2K7/MAP3K4/MAPK1/MAPK3/MYC/NEK7/PARM1/PARN/PDGFB/PKIB/PNKP/POT1/PRKD2/RFC3/RFC5/SRC/TNKS/TNKS2/WRAP53/XRCC5	42
GO:0048285	BP	GO:0048285	organelle fission	194/7099	395/17913	6.9828e-05	0.000598197	0.000415035	AAAS/ACOT8/ACTR2/AKAP8L/ANLN/ARHGEF10/AURKA/AURKAIP1/BCCIP/BECN1/BOD1/BORA/BRCA2/BRIP1/BUB3/CALR/CAV2/CCNB1/CCNB1IP1/CCSAP/CDC23/CDC26/CDC27/CDC6/CDKN1B/CDT1/CENPE/CEP192/CHEK1/CHEK2/CHMP1B/CHMP2B/CHMP4A/CHMP4B/CHMP5/CHMP6/CHMP7/DERPC/CKS2/CLASP1/CLASP2/CNTD1/CTDP1/CUL3/CYP26B1/DAPK3/DDHD2/DHODH/DRG1/DSCC1/DUSP1/EDN1/EPS8/EREG/ESPL1/FANCA/FANCD2/FBXO5/FBXW5/FIS1/FLNA/FZR1/GPR3/HNRNPU/HSF1/HSPA1A/…	194
GO:0007565	BP	GO:0007565	female pregnancy	103/7099	193/17913	7.13039e-05	0.000610001	0.000423225	ABCC2/ACSL4/ADIPOR2/ADM/AGO2/AKR1B1/AKT1/AMBP/APOL2/AR/ARID1A/ASH1L/BMPR2/BSG/C1QBP/CAD/CALR/CAPN2/CLDN4/COL16A1/COMT/CST3/CTSB/DAZAP1/DDR1/DHODH/DSG2/EMP2/EPN1/ETS1/FBLN1/FKBP4/FOS/FOSB/FOSL1/GIP/GJA1/GJB2/GNRH1/GOT2/HFE/HPGD/HSF1/IGFBP2/IGFBP7/IL1B/ITGA2/ITGA3/JUNB/KPNA6/KRAS/LDOC1/LGALS9/LIF/LNPEP/MAGED2/MAPK1/MAPK3/MED1/MEN1/MMP7/MTOR/NAMPT/NR2F2/OVGP1/PAM/PCSK5/PGF/PLA2G6/POLR1B/PPARD/PPAT/P…	103
GO:0014020	BP	GO:0014020	primary neural tube formation	55/7099	92/17913	7.14129e-05	0.000610095	0.000423291	ABL1/ADM/APAF1/ARHGAP35/ARID1A/BCL10/CELSR1/CFL1/COBL/DEAF1/DVL2/FUZ/FZD2/FZD3/FZD6/GRHL3/IFT122/KAT2A/KDM6A/KIF20B/LHX2/LIAS/LMO4/MED12/MKS1/MTHFD1/MTHFD1L/MTHFR/PFN1/PHACTR4/PLXNB2/PRKACA/PRKACB/RALA/RARA/RPS7/SALL4/SCRIB/SDC4/SEC24B/SEMA4C/SETD2/SFRP1/SHROOM3/SKI/SPINT2/TEAD2/TGFB2/TMED2/TRAF6/TSC1/TSC2/TULP3/TWIST1/ZEB2	55
GO:1901888	BP	GO:1901888	regulation of cell junction assembly	54/7099	90/17913	7.21218e-05	0.000615307	0.000426907	ABL1/ACE2/BCAS3/CAMSAP3/CAV1/CBFB/CLASP1/CLASP2/COL16A1/CORO1C/DAPK3/DUSP22/DUSP3/EFNA5/EPB41L5/EPHA2/FLOT1/FMN1/FZD5/GJA1/GPM6B/GREM1/ITGB1BP1/LIMS1/LRP1/MAP4K4/MYO1C/NPHP4/OCLN/PEAK1/PHLDB2/PPM1F/PRKACA/PTEN/PTK2/RAC1/RAP1B/RAPGEF1/RAPGEF2/RCC2/RHOA/RHOD/RUNX1/S100A10/SDC4/SFRP1/SLK/SMAD3/SNAI1/SRC/THBS1/TJP1/TSC1/VEGFA	54
GO:0009791	BP	GO:0009791	post-embryonic development	53/7099	88/17913	7.271e-05	0.000619477	0.0004298	ABL1/ACVR2B/AGO2/ALDH5A1/ALX4/ARID5B/ASH1L/ATF5/BAX/BCL11B/BCL2L11/C12orf57/CCDC47/CHST11/CSRNP1/DHCR7/ERCC1/ERCC2/FBN1/FZD5/GATA3/GIGYF2/GNAS/HEG1/HMGN1/IGF2R/IMPAD1/INPPL1/IREB2/KDM5B/KLF4/MECP2/MORC3/MTOR/MYO7A/NR4A2/PLAGL2/PLEKHA1/PPP1R13L/PRDM1/PSEN1/PYGO1/RC3H2/SCN9A/SEMA3C/SERP1/SGPL1/SMAD2/STK36/TAPT1/TGFBR1/TIPARP/VEGFA	53
GO:0006007	BP	GO:0006007	glucose catabolic process	26/7099	36/17913	7.43047e-05	0.000632199	0.000438626	ADPGK/ALDOA/ALDOC/BAD/BPGM/ENO1/ENO2/FOXK1/FOXK2/GAPDH/GAPDHS/GPI/HK1/HK2/LRP5/PFKFB2/PFKL/PFKM/PFKP/PGAM1/PGAM2/PGK1/PKM/SLC25A12/TP53/TPI1	26
GO:0071559	BP	GO:0071559	response to transforming growth factor beta	124/7099	239/17913	7.54022e-05	0.000639081	0.000443401	ACVR1/ADAM9/ANKRD1/APAF1/APPL1/APPL2/ARRB2/BAMBI/BCL9L/CAV1/CAV2/CBL/CD109/CFLAR/CGN/CHST11/COL1A1/COL4A2/CREB1/CREBBP/CRK/CRKL/DAB2/DNM2/EDN1/EID2/EP300/EPB41L5/F11R/FBN1/FBN2/FERMT1/FERMT2/FLCN/FNTA/FOS/FUT8/GDF15/GIPC1/GLG1/GOT1/HIPK2/HPGD/HSP90AB1/HSPA1A/HSPA5/HTRA1/HYAL2/ID1/ING2/ITGA3/ITGB5/JUN/LDLRAD4/LEMD3/LIMS1/LOX/LRRC32/LTBP1/LTBP2/LTBP4/MEN1/MTMR4/NLK/NPNT/NR3C1/PARP1/PBLD/PDCD5/PDE2A…	124
GO:0016054	BP	GO:0016054	organic acid catabolic process	129/7099	250/17913	7.54214e-05	0.000639081	0.000443401	AADAT/ABAT/ABCD3/ABHD10/ABHD16A/ACAA2/ACAD10/ACAD8/ACADM/ACADS/ACADSB/ACADVL/ACAT1/ACBD5/ACOT8/ACOX3/ACSF3/AHCY/AIG1/AKR1A1/AKT1/AKT2/ALDH1L2/ALDH3A2/ALDH4A1/ALDH5A1/ALDH7A1/ASRGL1/AUH/BCAT1/BCAT2/BCKDHA/BCKDHB/BDH2/CBS/CD44/CHP1/CPT1A/CPT2/CRAT/CROT/CRYL1/CRYM/CYP26B1/CYP4F3/DBT/DCXR/DDAH1/DDAH2/DECR1/DECR2/DLD/ECH1/ECHS1/ECI1/ECI2/EHHADH/ETFA/ETFB/FAAH/FAH/FGF2/GAD1/GCDH/GCSH/GLDC/GLUD1/GLUL/GO…	129
GO:0046395	BP	GO:0046395	carboxylic acid catabolic process	129/7099	250/17913	7.54214e-05	0.000639081	0.000443401	AADAT/ABAT/ABCD3/ABHD10/ABHD16A/ACAA2/ACAD10/ACAD8/ACADM/ACADS/ACADSB/ACADVL/ACAT1/ACBD5/ACOT8/ACOX3/ACSF3/AHCY/AIG1/AKR1A1/AKT1/AKT2/ALDH1L2/ALDH3A2/ALDH4A1/ALDH5A1/ALDH7A1/ASRGL1/AUH/BCAT1/BCAT2/BCKDHA/BCKDHB/BDH2/CBS/CD44/CHP1/CPT1A/CPT2/CRAT/CROT/CRYL1/CRYM/CYP26B1/CYP4F3/DBT/DCXR/DDAH1/DDAH2/DECR1/DECR2/DLD/ECH1/ECHS1/ECI1/ECI2/EHHADH/ETFA/ETFB/FAAH/FAH/FGF2/GAD1/GCDH/GCSH/GLDC/GLUD1/GLUL/GO…	129
GO:0010950	BP	GO:0010950	positive regulation of endopeptidase activity	88/7099	161/17913	7.59559e-05	0.000642735	0.000445937	ACER2/ADRM1/AGER/AIFM1/AKIRIN2/ALOX12/APAF1/ARL6IP5/ARRB1/ASPH/BAD/BAX/BCAP31/BCL10/BCL2L11/BCL2L13/CASP8/CASP8AP2/CTSD/CTSH/CYCS/CYFIP2/DAP/DDX3X/DIABLO/EFNA1/EFNA3/EGLN3/EIF2AK3/F2R/F3/FADD/FAM162A/FAS/FIS1/GRAMD4/GSN/HIP1/HIP1R/HMGB1/HSF1/HSPD1/HSPE1/HTRA2/IFI16/JAK2/LGALS9/LYN/MAP3K5/MBP/MUL1/MYC/NDUFA13/NGF/NGFR/NKX3-1/NLRP2/NOD1/PDCD2/PDCD5/PDCD6/PERP/PICALM/PMAIP1/PML/PPARG/PPM1F/PRELID1/P…	88
GO:0044242	BP	GO:0044242	cellular lipid catabolic process	101/7099	189/17913	7.7836e-05	0.000657751	0.000456355	AADAC/ABCD3/ABHD12/ABHD16A/ABHD2/ABHD6/ACAA2/ACAD10/ACADM/ACADS/ACADVL/ACBD5/ACER2/ACER3/ACOT8/ACOX3/AIG1/AKR1B10/AKR1C3/AKT1/AKT2/ALDH3A2/APOC1/ASAH1/BDH2/CPS1/CPT1A/CPT2/CRAT/CROT/CYP1B1/CYP26B1/CYP4F3/DDHD2/DECR1/DECR2/ECH1/ECHS1/ECI1/ECI2/EHHADH/ETFA/ETFB/FAAH/FABP5/FUCA1/GALC/GBA/GCDH/GDE1/GLA/GM2A/HADH/HADHA/HADHB/HEXB/HSD17B4/IDH1/IRS2/IVD/LDLR/LONP2/LRP1/MCAT/MECR/MGLL/MGST2/MLYCD/MTOR/NA…	101
GO:0000186	BP	GO:0000186	activation of MAPKK activity	33/7099	49/17913	7.89335e-05	0.000666121	0.000462162	ADAM9/CRK/CRKL/EGFR/EIF2AK2/ERCC6/F2R/FRS2/GADD45B/JAK2/KIDINS220/LAMTOR2/LAMTOR3/LRRK2/MAP3K1/MAP3K11/MAP3K12/MAP3K13/MAP3K2/MAP3K4/MAP3K5/MAP3K8/MAP3K9/MAPK1/MAPK3/MLKL/NGF/PSEN1/RAF1/RAPGEF1/RIPK2/TGFBR1/TNIK	33
GO:0071480	BP	GO:0071480	cellular response to gamma radiation	22/7099	29/17913	7.99469e-05	0.000673761	0.000467463	ATR/BCL2L1/CHEK2/CRYAB/CYBA/EGR1/ELK1/GTF2H5/HRAS/HSF1/HSPA5/KDM1A/MDM2/RPL26/TLK2/TMEM109/TP53/TREX1/XRCC5/XRCC6/YAP1/ZMPSTE24	22
GO:0033135	BP	GO:0033135	regulation of peptidyl-serine phosphorylation	68/7099	119/17913	8.00701e-05	0.000673887	0.00046755	AKAP9/AKT1/APP/ARAF/ARRB1/ARRB2/AXIN1/BAG4/BAX/BDKRB2/BRAF/CAMK1/CAPRIN2/CAV1/CD44/CNKSR3/DDIT4/DKK1/DOCK7/EGFR/EIF4G1/ERCC6/FNIP1/FNIP2/GGNBP2/GPD1L/HAX1/HSP90AA1/HSP90AB1/IL11/IL6/INPP5K/LATS1/LIF/MAD2L2/MAPKAP1/MTCP1/NCK1/NCK2/NOS1/NSD1/NTRK3/PAK1/PAQR3/PARK7/PDCD10/PDE4D/PFN2/PIK3CA/PINK1/PLCL2/PPM1F/PRKAA1/PRKD2/PTGS2/PWP1/RAF1/RASSF2/RICTOR/RIPK2/SMAD7/SMYD3/SPRY2/TBK1/TERF2IP/TNKS1BP1/TXN/…	68
GO:1901607	BP	GO:1901607	alpha-amino acid biosynthetic process	34/7099	51/17913	8.4415e-05	0.000709496	0.000492256	ACCS/ADI1/ALDH18A1/APIP/ASNS/ASNSD1/CBS/CPS1/ENOPH1/GAMT/GATM/GGT1/GLUD1/GLUL/GOT2/MRI1/MTAP/MTHFD1/MTR/MTRR/OAT/PARK7/PHGDH/PLOD1/PLOD2/PLOD3/PSAT1/PSPH/PYCR1/PYCR2/SERINC3/SERINC5/SHMT2/SLC25A12	34
GO:0032874	BP	GO:0032874	positive regulation of stress-activated MAPK cascade	85/7099	155/17913	8.55214e-05	0.000717827	0.000498036	AGER/APP/ARL6IP5/AXIN1/BIRC7/BMP2/CARD9/CCR7/DAB2IP/DAXX/DBNL/DKK1/DVL2/DVL3/EDA2R/EDN1/EIF2AK2/EMC10/ERCC6/ERN1/FZD5/FZD8/GADD45A/GADD45B/HIPK2/HMGB1/HMGCR/HRAS/IL1B/LTBR/MAP2K7/MAP3K11/MAP3K12/MAP3K13/MAP3K2/MAP3K4/MAP3K5/MAP3K6/MAP3K9/MAP4K2/MAP4K5/MAPK8IP2/MAPK8IP3/MDFIC/MFHAS1/MID1/MINK1/MLKL/MUL1/NOD1/PAK1/PDCD10/PJA2/PRMT1/PTPN1/PYCARD/RASGRP1/RASSF2/RB1CC1/RIPK2/RPS3/SASH1/SDCBP/SEMA4C/SH…	85
GO:0043331	BP	GO:0043331	response to dsRNA	27/7099	38/17913	8.56974e-05	0.000718336	0.000498389	CARD9/CAV1/DDX1/DDX21/DDX58/DHX36/DHX9/FLOT1/IFIH1/IFIT1/MAPK1/MAPK3/MAVS/MUL1/NFKB1/NFKBIA/NPM1/PDE12/PELI1/PMAIP1/PQBP1/RALB/RIOK3/RIPK2/TICAM1/TLR3/ZCCHC3	27
GO:0043666	BP	GO:0043666	regulation of phosphoprotein phosphatase activity	65/7099	113/17913	8.69074e-05	0.000727499	0.000504747	ANKLE2/ARPP19/B3GAT3/BOD1/CABIN1/CALM1/CALM2/CALM3/CRY2/DMPK/EIF2AK2/ELFN2/ENSA/FAM122A/FKBP1A/GNAI2/GSK3B/HSP90AB1/HSP90B1/HTT/IGBP1/IGFBP3/JAK2/LGALS3/LMTK2/MASTL/MGAT5/MTOR/NUAK1/PHACTR4/PPME1/PPP1R10/PPP1R12A/PPP1R14A/PPP1R15A/PPP1R26/PPP1R35/PPP1R3B/PPP1R3C/PPP1R7/PPP1R8/PPP1R9B/PPP2R1A/PPP2R1B/PPP2R2A/PPP2R2D/PPP2R3A/PPP2R3B/PPP2R5B/PPP2R5C/PPP2R5D/PPP2R5E/PPP4R1/PPP4R2/PPP4R4/PPP6R1/RCAN1/…	65
GO:0032069	BP	GO:0032069	regulation of nuclease activity	16/7099	19/17913	8.80655e-05	0.000734233	0.000509418	ABCE1/AKT1/DDX11/DFFA/HMGB1/HMGB2/HSPA1A/NPM1/OAS3/PCNA/PRKCD/RPS3/SIRT1/TCEA1/TERF1/TMBIM6	16
GO:0048025	BP	GO:0048025	negative regulation of mRNA splicing, via spliceosome	16/7099	19/17913	8.80655e-05	0.000734233	0.000509418	C1QBP/DYRK1A/HNRNPA2B1/HNRNPK/PTBP1/RBM10/RBM42/RBMX/RNPS1/SFSWAP/SRSF10/SRSF12/SRSF4/SRSF6/SRSF7/U2AF2	16
GO:0071243	BP	GO:0071243	cellular response to arsenic-containing substance	16/7099	19/17913	8.80655e-05	0.000734233	0.000509418	ATF3/ATF4/CPEB2/DAXX/DDX3X/DHX36/GSTO1/HMOX1/HSF1/MKNK2/PPIF/UROS/VCP/ZC3H12A/ZFAND1/ZFAND2A	16
GO:0009124	BP	GO:0009124	nucleoside monophosphate biosynthetic process	104/7099	196/17913	8.9155e-05	0.000742323	0.000515031	AAAS/ADA/ADK/ADPGK/ADSL/AK1/AK2/AK3/AK4/ALDOA/ALDOC/APRT/ATIC/BPGM/CAD/CMPK1/DCK/DDIT4/DHODH/DHTKD1/DUT/ECD/EIF6/ENO1/ENO2/ENO4/ESRRB/FLCN/FOXK1/FOXK2/GALK1/GAPDH/GAPDHS/GMPS/GPI/HK1/HK2/HPRT1/IMPDH1/IMPDH2/INSR/JMJD8/LHPP/NCOR1/NUP133/NUP153/NUP160/NUP188/NUP210/NUP35/NUP50/NUP54/NUP62/NUP85/NUP93/NUP98/OGDH/OGT/PAICS/PARP1/PFAS/PFKFB2/PFKFB3/PFKFB4/PFKL/PFKM/PFKP/PGAM1/PGAM2/PGK1/PGM1/PID1/PINK…	104
GO:0035384	BP	GO:0035384	thioester biosynthetic process	35/7099	53/17913	8.94644e-05	0.000742912	0.00051544	ACACA/ACAT1/ACLY/ACSF3/ACSL1/ACSL3/ACSL4/ACSS1/DLAT/DLD/ELOVL1/ELOVL2/ELOVL5/ELOVL6/ELOVL7/FASN/GCDH/GSTZ1/HSD17B12/HSD17B8/MLYCD/MPC2/PDHA1/PDHB/PDHX/PDK1/PDK2/PDK3/PDP1/PDP2/PPT1/SCD/SCD5/SLC25A1/TECR	35
GO:0071616	BP	GO:0071616	acyl-CoA biosynthetic process	35/7099	53/17913	8.94644e-05	0.000742912	0.00051544	ACACA/ACAT1/ACLY/ACSF3/ACSL1/ACSL3/ACSL4/ACSS1/DLAT/DLD/ELOVL1/ELOVL2/ELOVL5/ELOVL6/ELOVL7/FASN/GCDH/GSTZ1/HSD17B12/HSD17B8/MLYCD/MPC2/PDHA1/PDHB/PDHX/PDK1/PDK2/PDK3/PDP1/PDP2/PPT1/SCD/SCD5/SLC25A1/TECR	35
GO:0031589	BP	GO:0031589	cell-substrate adhesion	161/7099	322/17913	9.05778e-05	0.000751156	0.00052116	ABI3BP/ABL1/ACER2/ACTN1/ACTN4/ADAM15/ADAM9/ADAMTS12/AGR2/AJUBA/AKIP1/ANTXR1/AP1AR/ARHGEF7/ARL2/ARPC2/AXL/BCAM/BCAS3/BCL2L11/BCL6/C1QBP/CALR/CAMSAP3/CASK/CCDC80/CCR7/CD44/CD63/CDK5/CDK6/CEACAM6/CLASP1/CLASP2/COL16A1/COL1A1/CORO1C/CRK/CRKL/CSF1/CSPG5/CTNNB1/CTTN/CX3CL1/DAG1/DAPK3/DDR1/DNM2/DOCK1/DUSP22/DUSP3/EFNA1/EFNA5/EMP2/EPB41L5/EPDR1/FBLN1/FER/FERMT1/FERMT2/FERMT3/FGA/FLNA/FMN1/FN1/GBP1/GPM6B/…	161
GO:0042274	BP	GO:0042274	ribosomal small subunit biogenesis	19/7099	24/17913	9.22588e-05	0.000764079	0.000530126	EMG1/ERAL1/FAM207A/NOL11/NOP14/RIOK1/RIOK2/RIOK3/RPS14/RPS15/RPS16/RPS19/RPS24/RPS28/RPS6/RPS7/RRP36/UTP20/UTP23	19
GO:0000070	BP	GO:0000070	mitotic sister chromatid segregation	74/7099	132/17913	9.34744e-05	0.000773119	0.000536398	AKAP8L/BECN1/BOD1/BUB3/CCNB1/CDC23/CDC26/CDC27/CDC6/CDT1/CENPE/CHMP1B/CHMP2B/CHMP4A/CHMP4B/CHMP5/CHMP6/CHMP7/DERPC/CUL3/DSCC1/DUSP1/ESPL1/FBXO5/HNRNPU/IK/INO80/KATNB1/KIF22/KIF23/KLHL22/KNSTRN/MAD1L1/MAD2L1/MAD2L2/MAU2/MIS12/NAA10/NAA50/NCAPD2/NCAPD3/NCAPG/NEK6/NIPBL/NUP62/NUSAP1/PDS5A/PDS5B/PHF13/PIBF1/PINX1/PLK1/POGZ/PPP2R1A/RAB11A/RACGAP1/RAD21/RAN/RIOK2/RRS1/SMC1A/SMC2/SMC4/SMC5/SPAG5/SPDL1/T…	74
GO:0016571	BP	GO:0016571	histone methylation	73/7099	130/17913	9.66882e-05	0.000797781	0.000553509	ARID4A/ARID4B/ASH1L/ASH2L/AUTS2/BCOR/BRCA1/BRD4/CARM1/COPRS/CTNNB1/DOT1L/DPY30/EED/EHMT2/EZH1/EZH2/FBL/GATA3/IWS1/JARID2/KDM1A/KDM3A/KDM4C/KDM6A/LMNA/MECP2/MEN1/MLLT6/MTF2/MTHFR/NELFE/NSD1/NTMT1/OGT/PAF1/PAX7/PAXBP1/PAXIP1/PHF1/PHF19/PRDM2/PRDM4/PRMT1/PRMT2/PRMT5/PWP1/RBBP5/RIF1/RLF/RNF20/SETD1A/SETD1B/SETD2/SETD3/SETD5/SETD7/SETDB1/SETDB2/SIRT1/SMAD4/SMARCB1/SMYD2/SMYD3/SNW1/SUPT6H/SUZ12/TET2/TE…	73
GO:0019985	BP	GO:0019985	translesion synthesis	28/7099	40/17913	9.68405e-05	0.000797781	0.000553509	DTL/ISG15/MAD2L2/NPLOC4/PARP10/PCNA/POLD1/POLD2/POLD4/POLI/POLK/RCHY1/REV1/REV3L/RFC3/RFC5/RPA1/RPA2/RPA3/TRIM25/UBA52/UBB/UBC/UBE2L6/USP10/USP43/VCP/ZBTB1	28
GO:0071470	BP	GO:0071470	cellular response to osmotic stress	28/7099	40/17913	9.68405e-05	0.000797781	0.000553509	AKR1B1/AQP1/BAD/BDKRB2/CAB39/CASP3/DDX3X/ERRFI1/LETM1/LRRC8C/LRRC8D/LRRC8E/MBIP/MICU1/MYLK/OXSR1/PKD2/PTGS2/RELB/SERPINB6/SLC12A6/SLC25A23/SLC2A1/STK39/TSPO/XRCC5/XRCC6/ZFP36L1	28
GO:0032091	BP	GO:0032091	negative regulation of protein binding	60/7099	103/17913	9.80263e-05	0.000806483	0.000559547	ACTB/ADAM15/ADNP/ADRB2/AKT1/ARRB2/AURKA/B2M/BAG2/BAX/CAMK1/CARM1/CAV1/CRTAC1/CSNK1E/CTSZ/DAB2/DDX11/DKK1/DNAJB2/DVL1/EIF2S1/EPB41L5/GNL3L/GSK3B/HFE/HSPA5/ID1/IFIT1/IFIT2/ITGA4/ITGB1BP1/KDM1A/LRPAP1/LRRK2/MAP2/MAPK3/MITD1/NKX3-1/PARK7/PCSK9/PDGFB/PIM2/PIN1/PPARA/PPP1CA/PRKCD/PTPRF/RALB/RUVBL2/SENP2/SLPI/SORL1/STMN1/STUB1/TEX14/TFIP11/TMBIM6/TTBK2/USP33	60
GO:2000756	BP	GO:2000756	regulation of peptidyl-lysine acetylation	37/7099	57/17913	9.81898e-05	0.000806763	0.000559741	ARRB1/AUTS2/BRCA1/BRD7/CHEK1/CTBP1/EID1/FLCN/GATA3/HINT2/IL1B/IWS1/KAT2A/LIF/MAPK3/MUC1/NAP1L2/NOC2L/NOS1/PAXIP1/PPARGC1A/PRKAA1/PRKAA2/RPS6KA5/RUVBL2/SET/SETD5/SIN3A/SIRT1/SMAD4/SMARCB1/SOX4/TAF7/TWIST1/WBP2/ZMPSTE24/ZNF451	37
GO:0010769	BP	GO:0010769	regulation of cell morphogenesis involved in differentiation	133/7099	260/17913	9.84868e-05	0.000808137	0.000560694	ABI2/ABL1/ACTN4/ACTR2/ADAM10/ADNP/ANAPC2/ANKRD27/AP1AR/ARC/ARHGAP33/ARHGAP35/ARHGDIA/ARHGEF7/ARPC2/BMPR2/BRSK1/C1QBP/CALR/CAPRIN2/CDK5/CDK5R1/CDKL5/CFL1/CHN1/CORO1C/CRABP2/CRK/CRKL/CSPG5/CTTN/CUX1/DBN1/DHX36/DNM2/DOCK1/DPYSL2/EEF2K/EFNA1/EFNA5/EFNB3/EPHB2/FBLN1/FBXO31/FGA/FLNA/FN1/FSTL4/GBP1/GDI1/GOLGA4/GORASP1/GSK3B/HAS2/ID1/IFRD1/ILK/IST1/ITGB1BP1/KANK1/LIMK1/LIMS1/LRP1/LRP4/LRP8/LRRK2/MAP1B/MA…	133
GO:0006363	BP	GO:0006363	termination of RNA polymerase I transcription	23/7099	31/17913	9.88558e-05	0.000810098	0.000562054	CD3EAP/CDK7/ERCC2/GTF2H1/GTF2H5/MNAT1/POLR1A/POLR1B/POLR1E/POLR2E/POLR2F/POLR2K/POLR2L/TAF1A/TAF1B/TAF1C/TAF1D/TBP/TTF1/TWISTNB/UBTF/ZMPSTE24/ZNRD1	23
GO:0006417	BP	GO:0006417	regulation of translation	194/7099	397/17913	0.000100131	0.000819467	0.000568555	AGO1/AGO2/AKT1/AKT2/ALKBH1/APP/ATF4/ATXN2/BANK1/BCL3/BTG2/C1QBP/CALR/CAPRIN2/CASC3/CCL5/CDC123/CDK4/CELF1/CIRBP/CNOT11/CNOT6/CNOT6L/COA3/CPEB2/CPEB3/DAPK3/DDX1/DDX3X/DHFR/DHX36/DHX9/DNAJC24/DNAJC3/DPH3/DPH5/EIF1/EIF1B/EIF2AK1/EIF2AK2/EIF2AK3/EIF2B2/EIF2S1/EIF3B/EIF3D/EIF3E/EIF3H/EIF3K/EIF4A2/EIF4A3/EIF4B/EIF4E/EIF4E2/EIF4EBP1/EIF4ENIF1/EIF4G1/EIF4G2/EIF5/EIF5A/EIF5AL1/EIF5B/EIF6/ELAVL1/ERBB2/ETF1…	194
GO:0044272	BP	GO:0044272	sulfur compound biosynthetic process	101/7099	190/17913	0.00010193	0.000833095	0.00057801	ACACA/ACAT1/ACLY/ACSF3/ACSL1/ACSL3/ACSL4/ACSS1/ADI1/AKR1A1/APIP/B3GNT2/B3GNT4/B3GNT7/B4GALT1/B4GALT2/B4GALT5/BCAN/CBS/CHAC1/CHPF/CHPF2/CHST11/CHST12/CHST2/CHST3/CHST7/CHSY1/CNDP2/CSGALNACT1/CSGALNACT2/CSPG5/DLAT/DLD/DSE/ELOVL1/ELOVL2/ELOVL5/ELOVL6/ELOVL7/ENOPH1/FASN/GCDH/GCLC/GCLM/GGCT/GGT1/GGT7/GLCE/GSS/GSTA4/GSTK1/GSTM3/GSTO1/GSTP1/GSTZ1/HAGH/HSD17B12/HSD17B8/LIAS/MAT2A/METTL16/MGST1/MGST2/MGST…	101
GO:0002753	BP	GO:0002753	cytoplasmic pattern recognition receptor signaling pathway	39/7099	61/17913	0.000105047	0.000857446	0.000594905	ALPK1/ANKRD17/BIRC2/BIRC3/C1QBP/CASP8/CYLD/DDX58/DDX60/HSPA1A/IFIH1/IKBKG/IRAK1/IRAK2/IRF7/ITCH/LSM14A/MAP2K6/NFKBIA/NLRX1/NOD1/NPLOC4/PUM1/PUM2/RELA/RIOK3/RIPK2/SEC14L1/TAB2/TAB3/TIFA/TNFAIP3/TRAF6/TSPAN6/UBA52/UBB/UBC/UBE2N/ZCCHC3	39
GO:0008203	BP	GO:0008203	cholesterol metabolic process	79/7099	143/17913	0.000107729	0.00087593	0.00060773	ABCA1/ACAA2/ACACA/ACADVL/ACAT2/ACLY/APOC1/APOL1/APOL2/APP/CAT/CES1/CLN6/CLN8/CYB5R3/CYP51A1/DHCR24/DHCR7/EBP/ELOVL6/EPHX2/ERLIN2/FASN/FDFT1/FDPS/FDX1/FDXR/G6PD/GBA/GPAM/HDLBP/HMGCR/HMGCS1/INSIG1/INSIG2/LBR/LDLR/LDLRAP1/LMF1/LSS/MBTPS1/MBTPS2/MSMO1/MVD/MVK/NFE2L1/NFYA/NFYB/NFYC/NPC1L1/NPC2/NSDHL/OSBPL1A/PCSK9/PMVK/PON1/POR/PPARD/PRKAA1/PRKAA2/RAN/RXRA/SCAP/SCARB1/SCD/SEC14L2/SMPD1/SNX17/SOAT1/SOD1…	79
GO:0006637	BP	GO:0006637	acyl-CoA metabolic process	55/7099	93/17913	0.000107733	0.00087593	0.00060773	AADAT/ACACA/ACAT1/ACLY/ACOT13/ACOT2/ACOT7/ACOT8/ACSF2/ACSF3/ACSL1/ACSL3/ACSL4/ACSS1/BAAT/DBI/DGAT1/DLAT/DLD/ELOVL1/ELOVL2/ELOVL5/ELOVL6/ELOVL7/FAR1/FASN/GCDH/GSTZ1/HMGCL/HSD17B12/HSD17B4/HSD17B8/KYNU/MLYCD/MPC2/MVK/OGDH/OXSM/PDHA1/PDHB/PDHX/PDK1/PDK2/PDK3/PDP1/PDP2/PMVK/PPT1/SCD/SCD5/SLC25A1/SUCLA2/SUCLG2/TECR/THEM4	55
GO:0035383	BP	GO:0035383	thioester metabolic process	55/7099	93/17913	0.000107733	0.00087593	0.00060773	AADAT/ACACA/ACAT1/ACLY/ACOT13/ACOT2/ACOT7/ACOT8/ACSF2/ACSF3/ACSL1/ACSL3/ACSL4/ACSS1/BAAT/DBI/DGAT1/DLAT/DLD/ELOVL1/ELOVL2/ELOVL5/ELOVL6/ELOVL7/FAR1/FASN/GCDH/GSTZ1/HMGCL/HSD17B12/HSD17B4/HSD17B8/KYNU/MLYCD/MPC2/MVK/OGDH/OXSM/PDHA1/PDHB/PDHX/PDK1/PDK2/PDK3/PDP1/PDP2/PMVK/PPT1/SCD/SCD5/SLC25A1/SUCLA2/SUCLG2/TECR/THEM4	55
GO:0034341	BP	GO:0034341	response to interferon-gamma	93/7099	173/17913	0.000110102	0.000894022	0.000620282	ACTG1/ACTR2/B2M/BST2/CALCOCO2/CAMK2G/CCL2/CCL5/CD44/CD58/CDC37/CDC42EP2/CDC42EP4/CXCL16/DAPK3/EDN1/FLNB/GAPDH/GBP1/GBP2/GCH1/GSN/HLA-A/HLA-B/HLA-C/HLA-E/HLA-F/HSP90AB1/ICAM1/IFI30/IFITM1/IFITM2/IFITM3/IFNGR2/IRF1/IRF2/IRF5/IRF7/IRF9/JAK1/JAK2/KIF16B/KIF5B/KYNU/LGALS9/MED1/MID1/MT2A/MYO1C/NLRC5/NMI/NR1H2/NUB1/OAS1/OAS3/OASL/PARP14/PARP9/PDE12/PIAS1/PML/PPARG/PRKCD/PTPN2/RAB12/RAB20/RPL13A/SEC61A1/…	93
GO:0035970	BP	GO:0035970	peptidyl-threonine dephosphorylation	14/7099	16/17913	0.000111769	0.000906378	0.000628855	DUSP1/DUSP10/DUSP4/DUSP5/PDP1/PPM1A/PPM1B/PPM1D/PPM1E/PPM1F/PPM1G/PPP1CA/PPP2CA/PPP5C	14
GO:0051865	BP	GO:0051865	protein autoubiquitination	43/7099	69/17913	0.000113425	0.00091861	0.000637341	AMFR/BFAR/BRCA1/CNOT4/DDB2/DTX3L/ITCH/KLHL24/LRRK2/LTN1/MDM2/RAG1/RNF10/RNF11/RNF112/RNF122/RNF13/RNF141/RNF146/RNF157/RNF185/RNF187/RNF19B/RNF213/RNF4/RNF8/SASH1/SH3RF1/STUB1/TAF1/TRAF2/TRAF6/TRIM13/TRIM21/UBE2A/UBE2B/UBE2D2/UBE2D3/UBE2T/UBE3A/UBE4B/UHRF1/UHRF2	43
GO:1901983	BP	GO:1901983	regulation of protein acetylation	44/7099	71/17913	0.000114509	0.000924985	0.000641764	ARNTL/ARRB1/AUTS2/BRCA1/BRD7/CAMK1/CHEK1/CTBP1/EID1/FLCN/GATA3/GSK3B/HINT2/IL1B/IWS1/KAT2A/KAT5/LIF/MAPK3/MUC1/NAP1L2/NOC2L/NOS1/PARK7/PAXIP1/PPARGC1A/PRKAA1/PRKAA2/RPS6KA5/RUVBL2/SET/SETD5/SIN3A/SIRT1/SMAD4/SMARCB1/SOX4/TAF7/TAOK1/TERF2IP/TWIST1/WBP2/ZMPSTE24/ZNF451	44
GO:1903313	BP	GO:1903313	positive regulation of mRNA metabolic process	44/7099	71/17913	0.000114509	0.000924985	0.000641764	AGO2/BTG2/CCNB1/CNOT6L/CNOT7/CNOT8/CPEB3/DHX36/FTO/GIGYF2/GTPBP1/HNRNPD/HNRNPR/HSF1/HSPA8/KHSRP/LEO1/METTL14/METTL16/MOV10/NANOS1/NCBP1/NUP98/PABPC1/PAF1/PLEKHN1/PNPT1/PRDX6/PRPF19/PUM1/RBM24/RBMX/RC3H1/SNRNP70/SNW1/TOB1/TRA2B/YTHDF2/YTHDF3/ZC3H12A/ZC3HAV1/ZFP36/ZFP36L1/ZFP36L2	44
GO:0010921	BP	GO:0010921	regulation of phosphatase activity	92/7099	171/17913	0.000114924	0.000927134	0.000643256	ANKLE2/ARPP19/B3GAT3/BAG4/BMP2/BOD1/CABIN1/CALM1/CALM2/CALM3/CAMSAP3/CD2BP2/CDK5RAP3/CEP192/CHP1/CRY2/CSRNP2/DMPK/EIF2AK2/ELFN2/ELL/ENSA/FAM122A/FARP1/FKBP15/FKBP1A/GNAI2/GPATCH2/GSK3B/HSP90AB1/HSP90B1/HTT/IGBP1/IGFBP3/ITGA2/JAK2/LGALS3/LMTK2/LMTK3/MASTL/MGAT5/MPHOSPH10/MTOR/NPNT/NUAK1/PHACTR4/PKMYT1/PPME1/PPP1R10/PPP1R12A/PPP1R14A/PPP1R15A/PPP1R26/PPP1R35/PPP1R3B/PPP1R3C/PPP1R7/PPP1R8/PPP1R9B/PP…	92
GO:0050688	BP	GO:0050688	regulation of defense response to virus	45/7099	73/17913	0.000115233	0.000928421	0.000644148	ANKRD17/APOBEC3F/BIRC2/BIRC3/C1QBP/DDX58/DDX60/DHX9/DTX3L/ELMOD2/ERCC6/HERC5/HTRA1/IFIT1/IFNLR1/IL15/IL1B/ITCH/MAVS/MICB/MUL1/NLRX1/NPLOC4/PARP9/PCBP2/PPM1B/PQBP1/PUM1/PUM2/PYCARD/RIOK3/RNF26/SEC14L1/SIN3A/STAT1/TARBP2/TNFAIP3/TRAF3/TRAF3IP1/TRIM38/TRIM44/TSPAN6/ZC3H12A/ZCCHC3/ZMPSTE24	45
GO:0032527	BP	GO:0032527	protein exit from endoplasmic reticulum	30/7099	44/17913	0.000117733	0.000946121	0.000656429	BCAP31/CD81/DERL2/EDEM1/MMP24-AS1-EDEM2/EDEM2/ERLEC1/FAF2/GCC2/HERPUD1/HM13/HSP90B1/INSIG1/NPLOC4/OS9/PREB/SEC13/CRYZL2P-SEC16B/SEC16B/SEL1L/SORL1/SVIP/SYVN1/TMEM129/TMEM30A/UBAC2/UBE2G2/UBE2J1/VCP/YOD1	30
GO:0042398	BP	GO:0042398	cellular modified amino acid biosynthetic process	30/7099	44/17913	0.000117733	0.000946121	0.000656429	ACADM/ALDH7A1/ALDH9A1/ATIC/CHAC1/CNDP2/DHFR/GAMT/GATM/GCH1/GCLC/GCLM/GGCT/GGT1/GGT7/GSS/HAGH/MGST2/MTHFD1/MTHFD1L/NFE2L2/PARK7/PLOD1/PLOD2/PLOD3/PLSCR1/PTDSS1/PTDSS2/SHMT1/SLC7A11	30
GO:0006479	BP	GO:0006479	protein methylation	91/7099	169/17913	0.000119943	0.000960763	0.000666588	ARID4A/ARID4B/ASH1L/ASH2L/AUTS2/BCOR/BRCA1/BRD4/BTG2/CAMKMT/CARM1/COPRS/CTNNB1/DOT1L/DPY30/EED/EHMT2/ETF1/EZH1/EZH2/FAM98A/FAM98B/FBL/FBXO11/GATA3/GSPT1/HEMK1/ICMT/IWS1/JARID2/KDM1A/KDM3A/KDM4C/KDM6A/LCMT2/LMNA/MECP2/MEN1/MLLT6/MTF2/MTHFR/NDUFAF7/NELFE/NSD1/NTMT1/OGT/PAF1/PAX7/PAXBP1/PAXIP1/PCMT1/PHF1/PHF19/PRDM2/PRDM4/PRMT1/PRMT2/PRMT3/PRMT5/PWP1/RAB3D/RAB6A/RBBP5/RIF1/RLF/RNF20/SETD1A/SETD1B/SE…	91
GO:0008213	BP	GO:0008213	protein alkylation	91/7099	169/17913	0.000119943	0.000960763	0.000666588	ARID4A/ARID4B/ASH1L/ASH2L/AUTS2/BCOR/BRCA1/BRD4/BTG2/CAMKMT/CARM1/COPRS/CTNNB1/DOT1L/DPY30/EED/EHMT2/ETF1/EZH1/EZH2/FAM98A/FAM98B/FBL/FBXO11/GATA3/GSPT1/HEMK1/ICMT/IWS1/JARID2/KDM1A/KDM3A/KDM4C/KDM6A/LCMT2/LMNA/MECP2/MEN1/MLLT6/MTF2/MTHFR/NDUFAF7/NELFE/NSD1/NTMT1/OGT/PAF1/PAX7/PAXBP1/PAXIP1/PCMT1/PHF1/PHF19/PRDM2/PRDM4/PRMT1/PRMT2/PRMT3/PRMT5/PWP1/RAB3D/RAB6A/RBBP5/RIF1/RLF/RNF20/SETD1A/SETD1B/SE…	91
GO:0000723	BP	GO:0000723	telomere maintenance	84/7099	154/17913	0.000120173	0.000960763	0.000666588	ACD/APEX1/ATR/BRCA2/CCNE2/CCT3/CCT4/CCT5/CCT6A/CCT7/CCT8/CTNNB1/DCP2/DHX36/DKC1/ERCC1/EXO1/FBXO4/FEN1/GNL3L/HMBOX1/HNRNPA2B1/HNRNPC/HNRNPD/HNRNPU/HSP90AA1/HSP90AB1/MAP2K7/MAP3K4/MAPK1/MAPK3/MYC/NABP2/NAT10/NBN/NEK7/NHP2/NOP10/PARN/PARP1/PCNA/PINX1/PKIB/PML/PNKP/POLA1/POLA2/POLD1/POLD2/POLD4/POLE/POLE3/POLE4/POT1/PPP1R10/PRIM1/PRKDC/RAD51/RAD51D/RECQL4/RFC3/RFC5/RIF1/RPA1/RPA2/RPA3/SIRT6/SMC5/SMG1…	84
GO:0008361	BP	GO:0008361	regulation of cell size	84/7099	154/17913	0.000120173	0.000960763	0.000666588	ABL1/ADD1/ADNP/AKT1/AKT1S1/AKT3/ANAPC2/ANXA7/AQP1/ATP7A/BMPR2/CDK4/CDK5/CDK5R1/CDKL5/CLCN6/CLNS1A/CRABP2/CREB1/CTTN/DNM2/DPYSL2/E2F4/EDN1/EFNA5/FN1/FSTL4/GDI1/GOLGA4/GSK3B/HSP90AB1/IFRD1/ILK/IST1/KCNMA1/KDM1A/LAMTOR4/LAMTOR5/LIMK1/LRP1/LRRC8A/LRRC8B/LRRC8C/LRRC8D/LRRC8E/MAP1B/MAP2/MAP3K13/MEGF8/MSN/MTOR/NDEL1/NRCAM/NTN1/NTRK3/PAFAH1B1/PAK1/PLXNA4/PTEN/PTPRS/RAB11A/RAB21/RAC1/RB1CC1/RDX/RHOA/RNF6/…	84
GO:1902175	BP	GO:1902175	regulation of oxidative stress-induced intrinsic apoptotic signaling pathway	20/7099	26/17913	0.000122768	0.000980258	0.000680113	AKT1/BAG5/FBXW7/GPX1/HSPB1/HTRA2/MCL1/NFE2L2/NOL3/NONO/P4HB/PARK7/PARP1/PINK1/SFPQ/SIRT1/SOD1/SOD2/TRAP1/UBQLN1	20
GO:0009116	BP	GO:0009116	nucleoside metabolic process	65/7099	114/17913	0.000124451	0.000992418	0.00068855	ADA/ADK/AHCY/AK3/AK4/APIP/APOBEC3C/APOBEC3D/APOBEC3F/APRT/ATIC/CAD/CARD11/CASK/CDADC1/CMPK1/CTPS1/CTPS2/DCK/DERA/DHODH/DLG1/DNPH1/DTYMK/ENOPH1/ERH/GMPR2/GMPS/GNAI3/GPHN/GTPBP1/GUK1/HPRT1/IMPDH1/IMPDH2/LRRK2/MAGI3/MFN1/MOCS2/MRI1/MTAP/MTRR/NFS1/NME1/NME3/NME4/NME6/NT5C/NT5E/NT5M/NUDT18/PEMT/PNP/PPAT/PRPS1/PRPS2/PRPSAP2/PRTFDC1/RAN/RHOA/TK1/TK2/TYMP/UCK2/UPP1	65
GO:0060271	BP	GO:0060271	cilium assembly	166/7099	335/17913	0.000127991	0.00101935	0.000707234	ABCC4/ABLIM3/ACTR1A/ACTR2/AHI1/AKAP9/ALMS1/ARHGAP35/ARL13B/ARL3/ARL6/ARMC9/ASAP1/ATAT1/ATG3/ATP6V0D1/ATP6V1D/ATXN10/AVIL/B9D1/B9D2/BBIP1/BBS2/BBS5/C2CD3/C5orf30/CCDC103/CCDC28B/CCDC40/CCDC66/CCDC88A/CCNO/CDK1/CDKL1/CDKL5/CELSR3/CENPJ/CEP120/CEP135/CEP192/CEP290/CEP41/CEP57/CEP72/CEP76/CEP78/CETN2/CLASP1/CNTROB/CSNK1D/CSNK1E/CYLD/DCDC2/DCTN1/DCTN2/DCTN3/DNAAF2/DNAL1/DNM2/DYNC1H1/DYNC2H1/DYNC2LI1/D…	166
GO:0090066	BP	GO:0090066	regulation of anatomical structure size	213/7099	442/17913	0.000133905	0.00106508	0.000738966	ABI2/ABL1/ACE2/ACTA2/ACTR2/ADCY6/ADD1/ADD2/ADM/ADNP/ADORA2B/AGTR1/AKT1/AKT1S1/AKT3/ALOX12/ANAPC2/ANXA7/AP1AR/AP2M1/AQP1/ARF1/ARF6/ARHGAP18/ARHGAP35/ARHGAP42/ARPC1B/ARPC2/ARPC3/ARPC4/ARPC5/ATP13A2/ATP2B1/ATP7A/AVIL/BAG4/BAIAP2L1/BBS2/BDKRB2/BIN1/BMPR2/CAPG/CAV1/CCL26/CCR7/CDC42EP2/CDK4/CDK5/CDK5R1/CDKL5/CFL1/CFL2/CIT/CLCN6/CLNS1A/CORO1B/CPS1/CRABP2/CREB1/CTTN/DLG1/DNM2/DOCK4/DPYSL2/DRD1/DSTN/E2F4/…	213
GO:0051972	BP	GO:0051972	regulation of telomerase activity	32/7099	48/17913	0.000136033	0.00108063	0.000749751	ACD/CCT4/CTNNB1/DKC1/GREM1/HMBOX1/HNRNPA2B1/HNRNPD/HSP90AA1/HSP90AB1/KLF4/MAP2K7/MAP3K4/MAPK1/MAPK3/MEN1/MYC/NEK7/PARM1/PARN/PARP4/PINX1/PKIB/PNKP/POT1/PPARG/SRC/TERF1/TNKS/TP53/WRAP53/XRCC5	32
GO:0007528	BP	GO:0007528	neuromuscular junction development	25/7099	35/17913	0.000137146	0.00108808	0.000754923	AFG3L2/AGRN/ANK3/APP/CACNA2D2/COL4A1/COL4A5/COLQ/CRKL/DCTN1/DNAJA3/DVL1/ERBB2/ETV5/F2R/FNTA/LAMB2/LRP4/LRRK2/RER1/SIX1/SIX4/TNC/UTRN/ZC4H2	25
GO:2000278	BP	GO:2000278	regulation of DNA biosynthetic process	61/7099	106/17913	0.000139089	0.00110209	0.000764643	ACD/ANKRD1/ARRB2/ATR/BMPR2/CCT3/CCT4/CCT5/CCT6A/CCT7/CCT8/CTNNB1/DCP2/DKC1/DNAJC2/DSCC1/DUSP1/FBXO4/FGF2/FGFR4/GJA1/GNL3L/GREM1/HMBOX1/HNRNPA2B1/HNRNPC/HNRNPD/HNRNPU/HSP90AA1/HSP90AB1/KLF4/MAP2K7/MAP3K4/MAPK1/MAPK3/MEN1/MYC/NAT10/NEK7/PARM1/PARN/PARP4/PDGFB/PINX1/PKIB/PNKP/POT1/PPARG/PRKD2/RFC3/RFC5/SH2B1/SRC/TERF1/TFDP1/TNKS/TNKS2/TP53/WRAP53/XRCC5/XRN1	61
GO:0050851	BP	GO:0050851	antigen receptor-mediated signaling pathway	116/7099	224/17913	0.000139565	0.00110446	0.000766284	ABL1/ADA/BAX/BCL10/BTN2A2/BTN3A1/CARD11/CBFB/CCR7/CD160/CD79A/CD81/CEACAM1/CHUK/CMTM3/CRKL/CSK/CYLD/DENND1B/DUSP22/DUSP3/EIF2B1/EIF2B2/EIF2B3/ELF1/EZR/FBXW11/FOXP1/GATA3/GBP1/GCSAM/GPS2/HRAS/IKBKG/LAT/LAT2/LGALS3/LYN/MAPK1/NCK1/NFKB1/NFKBID/NFKBIZ/PAG1/PAK1/PAWR/PDE4B/PDE4D/PDPK1/PHPT1/PIK3CA/PIK3CB/PIK3CD/PIK3R2/PLCG1/PLCL2/PLEKHA1/PRKD2/PRNP/PSEN1/PSMA2/PSMA5/PSMA6/PSMA7/PSMB1/PSMB10/PSMB2/PSMB…	116
GO:0016331	BP	GO:0016331	morphogenesis of embryonic epithelium	80/7099	146/17913	0.000141008	0.00111446	0.000773225	ABL1/ADM/ALDH1A3/APAF1/AR/ARHGAP35/ARID1A/BCL10/CELSR1/CFL1/COBL/CTNNB1/DEAF1/DVL1/DVL2/EPB41L5/FUZ/FZD2/FZD3/FZD6/GATA3/GLI2/GREM1/GRHL3/IFT122/IFT52/IRX3/JAG2/KAT2A/KDM6A/KIF20B/LAMA5/LHX2/LIAS/LMO4/MED12/MIB1/MKS1/MTHFD1/MTHFD1L/MTHFR/PFN1/PHACTR4/PLXNB2/PRKACA/PRKACB/RALA/RARA/RDH10/RPS7/SALL4/SCRIB/SDC4/SEC24B/SEMA4C/SETD2/SFRP1/SHROOM3/SIX1/SIX4/SKI/SOX4/SOX9/SPINT2/STK3/TCTN1/TEAD2/TFAP2A/…	80
GO:0007059	BP	GO:0007059	chromosome segregation	139/7099	275/17913	0.000141849	0.00111969	0.000776853	ACTR2/AKAP8L/ARL8A/ARL8B/AXIN2/BECN1/BEX4/BIRC5/BOD1/BRCA1/BRIP1/BUB1/BUB3/CCNB1/CCNB1IP1/CDC23/CDC26/CDC27/CDC6/CDCA2/CDT1/CENPE/CENPN/CENPQ/CHMP1B/CHMP2B/CHMP4A/CHMP4B/CHMP5/CHMP6/CHMP7/DERPC/CIAO1/CSNK2A1/CSNK2A2/CTNNB1/CUL3/DDX11/DDX3X/DSCC1/DUSP1/DYNC1H1/ECT2/ERCC2/ESPL1/FANCD2/FBXO5/FBXW7/FEN1/GEM/HJURP/HNRNPU/IK/INO80/KATNB1/KIF22/KIF23/KLHDC8B/KLHL22/KNSTRN/LATS1/MAD1L1/MAD2L1/MAD2L2/MAU2…	139
GO:0035148	BP	GO:0035148	tube formation	79/7099	144/17913	0.000146676	0.00115633	0.000802272	ABL1/ADM/APAF1/ARHGAP35/ARID1A/BCAS3/BCL10/BCL2L11/CELSR1/CEP290/CFL1/COBL/CTNNB1/DAB2IP/DEAF1/DICER1/DVL2/FUZ/FZD2/FZD3/FZD6/GATA3/GREM1/GRHL3/HOXA1/IFT122/IFT52/IRX3/ITGB1BP1/KAT2A/KDM6A/KIF20B/LHX2/LIAS/LMO4/MED12/MIB1/MKS1/MTHFD1/MTHFD1L/MTHFR/NOTCH1/PFN1/PHACTR4/PLXNB2/PODXL/PRKACA/PRKACB/PROX1/RALA/RARA/RPS7/SALL4/SCRIB/SDC4/SEC24B/SEMA4C/SETD2/SFRP1/SHROOM3/SIX1/SIX4/SKI/SOX4/SOX9/SPINT2/S…	79
GO:0009101	BP	GO:0009101	glycoprotein biosynthetic process	151/7099	302/17913	0.000147146	0.00115857	0.000803827	A4GALT/ABCA7/ACER2/ACOT8/AGO2/ALG1/ALG12/ALG13/ALG14/ALG2/ALG3/ALG5/ALG8/ALG9/ASGR1/ATP7A/B3GALNT2/B3GAT3/B3GNT2/B3GNT4/B3GNT5/B3GNT7/B4GALT1/B4GALT2/B4GALT5/B4GALT7/BACE2/BCAN/BMPR1B/BMPR2/CANT1/CCR7/CHP1/CHPF/CHPF2/CHST11/CHST12/CHST3/CHST7/CHSY1/COG3/CSGALNACT1/CSGALNACT2/CSPG5/CTNNB1/DAD1/DDOST/DOLK/DOLPP1/DPAGT1/DPM1/DPM2/DSE/EOGT/EXT1/EXT2/EXTL3/FKTN/FOXL1/FUT11/FUT8/GAL3ST1/GALNT1/GALNT10/…	151
GO:1901799	BP	GO:1901799	negative regulation of proteasomal protein catabolic process	34/7099	52/17913	0.000151246	0.00118935	0.000825182	ALAD/BAG5/CLEC16A/DDRGK1/DERL2/ERLEC1/GABARAPL2/GIPC1/HFE/HSP90AB1/LAMP3/N4BP1/OGT/OS9/PARK7/PBK/PRKCG/RYBP/SCO1/SDCBP/SENP1/SGTA/SMARCC1/SVIP/TAF9/TLK2/UBAC2/UBE2G2/UBE2J1/UCHL5/USP25/USP7/WAC/YOD1	34
GO:0019359	BP	GO:0019359	nicotinamide nucleotide biosynthetic process	78/7099	142/17913	0.000152535	0.00119646	0.000830118	AAAS/ADPGK/ALDOA/ALDOC/BPGM/DDIT4/DHTKD1/ECD/EIF6/ENO1/ENO2/ENO4/ESRRB/FOXK1/FOXK2/GALK1/GAPDH/GAPDHS/GPI/HK1/HK2/IDH2/INSR/JMJD8/KMO/KYNU/ME1/NAMPT/NCOR1/NMNAT1/NMRK1/NUP133/NUP153/NUP160/NUP188/NUP210/NUP35/NUP50/NUP54/NUP62/NUP85/NUP93/NUP98/OGDH/OGT/PARP10/PARP16/PARP9/PFKFB2/PFKFB3/PFKFB4/PFKL/PFKM/PFKP/PGAM1/PGAM2/PGK1/PGM1/PKM/PNP/POM121/POM121C/PPARA/PPARGC1A/PRKAA1/PRKAA2/PRKAG1/PTGS2/RA…	78
GO:0019363	BP	GO:0019363	pyridine nucleotide biosynthetic process	78/7099	142/17913	0.000152535	0.00119646	0.000830118	AAAS/ADPGK/ALDOA/ALDOC/BPGM/DDIT4/DHTKD1/ECD/EIF6/ENO1/ENO2/ENO4/ESRRB/FOXK1/FOXK2/GALK1/GAPDH/GAPDHS/GPI/HK1/HK2/IDH2/INSR/JMJD8/KMO/KYNU/ME1/NAMPT/NCOR1/NMNAT1/NMRK1/NUP133/NUP153/NUP160/NUP188/NUP210/NUP35/NUP50/NUP54/NUP62/NUP85/NUP93/NUP98/OGDH/OGT/PARP10/PARP16/PARP9/PFKFB2/PFKFB3/PFKFB4/PFKL/PFKM/PFKP/PGAM1/PGAM2/PGK1/PGM1/PKM/PNP/POM121/POM121C/PPARA/PPARGC1A/PRKAA1/PRKAA2/PRKAG1/PTGS2/RA…	78
GO:0045737	BP	GO:0045737	positive regulation of cyclin-dependent protein serine/threonine kinase activity	21/7099	28/17913	0.00015483	0.00120837	0.000838379	AKT1/CCNB1/CCND1/CCND3/CCNK/CCNT1/CCNT2/CCNY/CDC6/CDK5R1/CDKN1B/CKS1B/CKS2/EGFR/MNAT1/PDGFB/PKD1/PKD2/PROX1/PSMD10/SRC	21
GO:0052312	BP	GO:0052312	modulation of transcription in other organism involved in symbiotic interaction	21/7099	28/17913	0.00015483	0.00120837	0.000838379	CCL5/CCNT1/CHD1/CTDP1/EP300/GTF2B/HDAC1/HMGA2/INPP5K/JUN/NTRK3/NUCKS1/PSMC3/RRP1B/SMARCA4/SMARCB1/SNW1/SP1/TAF11/TARDBP/ZNF639	21
GO:0061157	BP	GO:0061157	mRNA destabilization	21/7099	28/17913	0.00015483	0.00120837	0.000838379	CNOT6L/CPEB3/DHX36/FTO/GIGYF2/HNRNPD/HNRNPR/KHSRP/METTL14/METTL16/MOV10/PLEKHN1/PUM1/RBM24/RC3H1/YTHDF2/YTHDF3/ZC3H12A/ZFP36/ZFP36L1/ZFP36L2	21
GO:0090200	BP	GO:0090200	positive regulation of release of cytochrome c from mitochondria	21/7099	28/17913	0.00015483	0.00120837	0.000838379	BAD/BAX/BCL2L11/BID/BIK/BMF/CHCHD10/FAM162A/MFF/MLLT11/MOAP1/PDCD5/PINK1/PLA2G6/PLAUR/PMAIP1/PPIF/PYCARD/TNFSF10/TP53/WDR35	21
GO:0006778	BP	GO:0006778	porphyrin-containing compound metabolic process	26/7099	37/17913	0.000155686	0.00120899	0.000838812	ABCB6/ALAD/ALAS1/AMBP/BDH2/BLVRA/BLVRB/COX15/CPOX/EIF2AK1/FECH/FXN/HMBS/HMOX1/HMOX2/IREB2/NFE2L1/RSAD1/SLC11A2/SLC25A39/SRRD/SUCLA2/TMEM14C/TSPO/UROD/UROS	26
GO:0042307	BP	GO:0042307	positive regulation of protein import into nucleus	26/7099	37/17913	0.000155686	0.00120899	0.000838812	BAG3/CDH1/DMAP1/ECT2/FLNA/HDAC3/HYAL2/IPO5/JUP/MAPK1/MAPK14/MAVS/NUTF2/PIK3R2/PRKCD/PSEN1/PTGS2/RAN/RBM22/SMAD3/SMO/TARDBP/TPR/TRIM28/UBR5/ZC3H12A	26
GO:1904358	BP	GO:1904358	positive regulation of telomere maintenance via telomere lengthening	26/7099	37/17913	0.000155686	0.00120899	0.000838812	ACD/ATR/CCT3/CCT4/CCT5/CCT6A/CCT7/CCT8/CTNNB1/DHX36/DKC1/FBXO4/HMBOX1/HNRNPA2B1/MAP2K7/MAP3K4/MAPK1/MAPK3/NEK7/PARN/PKIB/PNKP/POT1/TNKS/TNKS2/XRCC5	26
GO:1905898	BP	GO:1905898	positive regulation of response to endoplasmic reticulum stress	26/7099	37/17913	0.000155686	0.00120899	0.000838812	AGR2/BAX/BCAP31/BCL2L11/CAV1/DAB2IP/DDIT3/EDEM1/MMP24-AS1-EDEM2/EDEM2/ERN1/HERPUD1/NCK1/NCK2/NFE2L2/PMAIP1/PPP1R15A/PTPN1/PTPN2/RNF185/SERINC3/SGTA/SIRT1/TMEM33/UBQLN1/XBP1	26
GO:0046718	BP	GO:0046718	viral entry into host cell	68/7099	121/17913	0.000159707	0.00123868	0.000859406	ACE2/ANPEP/AXL/CAV1/CAV2/CD46/CD55/CD81/CDK1/CTSB/CXCR4/DAG1/DPP4/EFNB2/EFNB3/EGFR/EPHA2/F11R/GSN/HAVCR1/HSPA1A/HYAL2/HYAL3/ICAM1/IDE/IFITM1/IFITM2/IFITM3/ITCH/ITGA2/ITGAV/ITGB1/ITGB3/ITGB5/LAMP1/LDLR/LGALS1/LGALS9/NUP153/P4HB/PPIA/PTX3/PVR/RPSA/SCARB1/SCARB2/SELPLG/SIVA1/SLC1A5/SLC20A2/SLC52A2/TFRC/TRIM11/TRIM21/TRIM25/TRIM26/TRIM31/TRIM38/TRIM5/TRIM59/TRIM8/TYRO3/UVRAG/VAMP8/VPS18/WWP1/XPR1/ZNF…	68
GO:0010770	BP	GO:0010770	positive regulation of cell morphogenesis involved in differentiation	76/7099	138/17913	0.000164838	0.00127688	0.000885915	ABL1/ACTR2/ADNP/ANAPC2/ANKRD27/ARHGDIA/ARHGEF7/ARPC2/BMPR2/C1QBP/CALR/CAPRIN2/CDKL5/CRABP2/CRK/CRKL/CSPG5/CUX1/DBN1/DHX36/DNM2/DOCK1/EEF2K/EFNA5/FBXO31/FGA/FLNA/FN1/GDI1/GOLGA4/HAS2/ILK/IST1/LIMK1/LIMS1/LRP1/LRP8/MAP1B/MAP2K1/MAP3K13/MEGF8/METRN/MYADM/NDEL1/NEDD9/NEFL/NGF/NGFR/NTN1/NTRK3/OBSL1/PAFAH1B1/PAK1/PARP6/RAB11A/RAB21/RAC1/RAC3/RHOA/ROBO1/RREB1/RUFY3/S100A10/SEMA7A/SHOX2/SKIL/SRF/STK25/TR…	76
GO:0051225	BP	GO:0051225	spindle assembly	53/7099	90/17913	0.000166321	0.00128676	0.000892771	AAAS/ARHGEF10/AURKA/BCCIP/CCSAP/CEP192/CHEK2/CHMP1B/CHMP2B/CHMP4B/CHMP5/CLASP1/CSNK1D/DRG1/DYNC1H1/FBXO5/FLNA/HAUS1/HAUS3/HAUS4/HAUS7/HDAC3/HNRNPU/HSPA1A/INO80/KIF11/KIF23/KIF2A/MLH1/MYBL2/NCOR1/NEK6/NEK7/PIBF1/PLK1/RAB11A/RACGAP1/RCC1/RHOA/RNF4/RPS3/SENP6/SMC1A/SMC3/SPAG5/STAG1/STAG2/TNKS/TPR/TPX2/TUBB/TUBB1/ZNF207	53
GO:0071346	BP	GO:0071346	cellular response to interferon-gamma	83/7099	153/17913	0.000168014	0.00129825	0.000900741	ACTG1/ACTR2/B2M/CAMK2G/CCL2/CCL5/CD44/CD58/CDC37/CDC42EP2/CDC42EP4/DAPK3/EDN1/FLNB/GAPDH/GBP1/GBP2/GSN/HLA-A/HLA-B/HLA-C/HLA-E/HLA-F/HSP90AB1/ICAM1/IFI30/IFNGR2/IRF1/IRF2/IRF5/IRF7/IRF9/JAK1/JAK2/KIF16B/KIF5B/LGALS9/MED1/MID1/MT2A/MYO1C/NLRC5/NMI/NR1H2/OAS1/OAS3/OASL/PARP14/PARP9/PDE12/PIAS1/PML/PPARG/PRKCD/PTPN2/RAB12/RAB20/RPL13A/SIRPA/SLC26A6/SOCS3/SP100/STAT1/STX4/STX8/STXBP1/STXBP3/TLR2/TLR3…	83
GO:0007178	BP	GO:0007178	transmembrane receptor protein serine/threonine kinase signaling pathway	160/7099	323/17913	0.00017121	0.00132131	0.000916737	ABL1/ACVR1/ACVR2A/ACVR2B/ADAM9/APPL1/APPL2/ARRB2/BAMBI/BCL9L/BMP2/BMPER/BMPR1B/BMPR2/CAV1/CAV2/CBL/CD109/CGN/CHST11/CREB1/CREBBP/CSNK2B/CTDSPL2/DAB2/DACT2/DDX5/DKK1/DNM2/EGR1/EID2/EP300/F11R/FAM83G/FBN1/FBN2/FERMT1/FERMT2/FKBP1A/FKBP8/FLCN/FNTA/FOS/FOXD1/FST/FSTL1/FSTL3/FUT8/GDF11/GDF15/GIPC1/GLG1/GOT1/GREM1/HES1/HFE/HIPK2/HPGD/HSP90AB1/HSPA1A/HSPA5/HTRA1/ID1/IGSF1/ILK/ING2/INHBA/INHBB/IRAK1/ITGA…	160
GO:0006195	BP	GO:0006195	purine nucleotide catabolic process	27/7099	39/17913	0.000173395	0.00133486	0.000926141	ACAT1/ACOT7/ADA/DNPH1/GPX1/HINT1/HPRT1/ITPA/MLYCD/NT5C/NT5E/NUDT1/NUDT15/NUDT16/NUDT18/NUDT9/PDE10A/PDE2A/PDE4A/PDE4B/PDE4D/PDE8A/PDE8B/PDE9A/PNP/SAMHD1/XDH	27
GO:1904591	BP	GO:1904591	positive regulation of protein import	27/7099	39/17913	0.000173395	0.00133486	0.000926141	BAG3/CDH1/DMAP1/ECT2/FLNA/HDAC3/HYAL2/IPO5/JUP/MAPK1/MAPK14/MAVS/NUTF2/PDCD5/PIK3R2/PRKCD/PSEN1/PTGS2/RAN/RBM22/SMAD3/SMO/TARDBP/TPR/TRIM28/UBR5/ZC3H12A	27
GO:0007160	BP	GO:0007160	cell-matrix adhesion	111/7099	214/17913	0.000176748	0.001359	0.000942886	ABL1/ACER2/ACTN1/ADAM15/ADAM9/ADAMTS12/AJUBA/ARHGEF7/BCAM/BCAS3/BCL2L11/BCL6/CAMSAP3/CASK/CCR7/CD44/CD63/CDK5/CDK6/CEACAM6/CLASP1/CLASP2/COL16A1/CORO1C/CSF1/CTNNB1/CTTN/CX3CL1/DAG1/DAPK3/DDR1/DUSP22/DUSP3/EFNA5/EMP2/EPB41L5/EPDR1/FERMT1/FERMT2/FGA/FMN1/FN1/GPM6B/GREM1/GSK3B/ILK/ITGA11/ITGA2/ITGA3/ITGA4/ITGA6/ITGAV/ITGB1/ITGB1BP1/ITGB3/ITGB4/ITGB5/JAG1/JAM3/JUP/LAMA5/LIMS1/LRP1/MAP4K4/MINK1/MKLN1/…	111
GO:0043547	BP	GO:0043547	positive regulation of GTPase activity	167/7099	339/17913	0.000177919	0.00136631	0.000947962	ABR/ACAP2/ACAP3/ADAP1/AGAP1/AGAP4/AGAP5/AGAP6/AGFG1/AGFG2/AGRN/AKT2/ALDH1A1/ALS2CL/ANKRD27/ARAP2/ARFGAP2/ARFGAP3/ARHGAP1/ARHGAP11B/ARHGAP12/ARHGAP17/ARHGAP18/ARHGAP19/ARHGAP21/ARHGAP23/ARHGAP27/ARHGAP29/ARHGAP30/ARHGAP31/ARHGAP32/ARHGAP33/ARHGAP35/ARHGAP42/ARHGAP5/ARHGDIA/ARHGEF10/ARHGEF7/ARRB1/ASAP1/ASAP3/BCAS3/BCR/BNIP2/CAV2/CCL26/CCR7/CDC42EP2/CDKL5/CHM/CHN1/CORO1C/CRK/CRKL/DAB2IP/DENND1B/DOCK…	167
GO:0016925	BP	GO:0016925	protein sumoylation	47/7099	78/17913	0.000179811	0.00137914	0.000956861	AAAS/CTNNB1/EGR1/GNL3L/HMG20A/HMG20B/IFIH1/KIAA1586/MDM2/MUL1/NUP133/NUP153/NUP160/NUP188/NUP210/NUP35/NUP50/NUP54/NUP62/NUP85/NUP93/NUP98/PARK7/PIAS1/PIAS4/POM121/POM121C/RAE1/RANBP2/RASD2/RELA/RWDD3/SAE1/SENP1/SENP2/SENP5/SENP6/STX1A/SUMO2/SUMO3/TOLLIP/TOPORS/TPR/TRIM28/UBA2/UBE2I/ZNF451	47
GO:1904375	BP	GO:1904375	regulation of protein localization to cell periphery	64/7099	113/17913	0.000181899	0.001391	0.000965089	ACSL3/ACTB/ADAM10/AGR2/AKT1/AP2M1/APPL1/AR/ARF6/BCL2L1/CDK5/CLTC/CNPY4/CSK/DAB2/DAG1/DLG1/EGFR/EPB41/EPB41L2/EPHA2/EPHB2/EZR/GBP1/GNAI1/GOPC/GPC6/HRAS/IQSEC2/ITGA3/ITGB1/KIF5B/LDLRAP1/LGALS3/LRP1/LYPLA1/LZTFL1/NKD2/NUMB/PDPK1/PICALM/PID1/PKDCC/PLK1/PLS1/PPFIA1/PRKCE/PRKCI/PTPN9/RAB11A/RAB11FIP2/RER1/RHOG/SAPCD2/SORBS1/SPTBN1/STAC/STAC3/STX3/STX4/STX8/TMEM59/VAMP8/VTI1B	64
GO:2000045	BP	GO:2000045	regulation of G1/S transition of mitotic cell cycle	94/7099	177/17913	0.0001819	0.001391	0.000965089	AKT1/ANKRD17/APEX1/ARID3A/AURKA/BAX/BID/BRD7/BTG2/BTN2A2/CARM1/CASP2/CCL2/CCNB1/CCND1/CDC6/CDK1/CDK2/CDK2AP2/CDK4/CDK6/CDKN1B/CDKN2C/CDKN2D/CHEK2/CNOT10/CNOT11/CNOT2/CNOT3/CNOT4/CNOT6/CNOT6L/CNOT7/CNOT8/CRADD/CTDSP1/CTDSP2/CTDSPL/CUL4A/CUL4B/DCUN1D3/DDX3X/E2F4/E2F7/ECD/EGFR/EIF4G1/EP300/EZH2/FBXO31/FBXO7/FHL1/GADD45A/GIGYF2/ID2/INO80/KANK2/KLF4/LSM10/MDM2/MDM4/MEPCE/MUC1/NACC2/PCBP4/PCNA/PKD1/PKD…	94
GO:0002028	BP	GO:0002028	regulation of sodium ion transport	44/7099	72/17913	0.000182027	0.001391	0.000965089	ACTN4/ADRB2/AHCYL1/AKT1/ANK3/ARF1/ATP1A1/ATP1B1/ATP1B3/CHP1/CNKSR3/CNTN1/COMMD1/DLG1/DMPK/DNM2/FGF12/GLRX/GPD1L/KIF5B/KLHL24/MLLT6/NEDD4/NEDD4L/NETO2/NOS1/PCSK9/PER1/PKP2/PRKCE/PTPN3/SCN1B/SCN5A/SERPINE2/SIK1/SLC9A3R1/SLMAP/SNTA1/STK39/STOM/UTRN/WNK1/WNK4/YWHAH	44
GO:0006362	BP	GO:0006362	transcription elongation from RNA polymerase I promoter	22/7099	30/17913	0.000187379	0.00142665	0.000989823	CD3EAP/CDK7/ERCC2/ERCC6/GTF2H1/GTF2H5/MNAT1/POLR1A/POLR1B/POLR1E/POLR2E/POLR2F/POLR2K/POLR2L/TAF1A/TAF1B/TAF1C/TAF1D/TBP/TWISTNB/UBTF/ZNRD1	22
GO:0042168	BP	GO:0042168	heme metabolic process	22/7099	30/17913	0.000187379	0.00142665	0.000989823	ALAD/ALAS1/AMBP/BDH2/BLVRA/BLVRB/COX15/CPOX/FECH/FXN/HMBS/HMOX1/HMOX2/IREB2/NFE2L1/SLC11A2/SLC25A39/SRRD/TMEM14C/TSPO/UROD/UROS	22
GO:1904837	BP	GO:1904837	beta-catenin-TCF complex assembly	22/7099	30/17913	0.000187379	0.00142665	0.000989823	ASH2L/AXIN2/BCL9/BCL9L/CREBBP/CTNNB1/EP300/HDAC1/KAT5/LEO1/MEN1/MYC/PYGO1/RBBP5/RUVBL1/SMARCA4/TCF7L1/TCF7L2/TLE1/TLE3/TLE4/TRRAP	22
GO:0042772	BP	GO:0042772	DNA damage response, signal transduction resulting in transcription	15/7099	18/17913	0.000188729	0.00143342	0.000994523	BRCA1/BRCA2/CHEK2/FOXM1/HIPK2/ING4/KAT5/MAD2L2/MUC1/RPL26/RPS27L/RPS6KA6/SP100/TP53/ZNF385A	15
GO:0043555	BP	GO:0043555	regulation of translation in response to stress	15/7099	18/17913	0.000188729	0.00143342	0.000994523	ATF4/DNAJC3/EIF2AK1/EIF2AK2/EIF2AK3/EIF2S1/IMPACT/NCK1/NCK2/NPM1/PPP1CA/PPP1R15A/PPP1R15B/RBM4/SESN2	15
GO:1902652	BP	GO:1902652	secondary alcohol metabolic process	80/7099	147/17913	0.000190147	0.00144243	0.00100077	ABCA1/ACAA2/ACACA/ACADVL/ACAT2/ACLY/APOC1/APOL1/APOL2/APP/CAT/CES1/CLN6/CLN8/CYB5R3/CYP2R1/CYP51A1/DHCR24/DHCR7/EBP/ELOVL6/EPHX2/ERLIN2/FASN/FDFT1/FDPS/FDX1/FDXR/G6PD/GBA/GPAM/HDLBP/HMGCR/HMGCS1/INSIG1/INSIG2/LBR/LDLR/LDLRAP1/LMF1/LSS/MBTPS1/MBTPS2/MSMO1/MVD/MVK/NFE2L1/NFYA/NFYB/NFYC/NPC1L1/NPC2/NSDHL/OSBPL1A/PCSK9/PMVK/PON1/POR/PPARD/PRKAA1/PRKAA2/RAN/RXRA/SCAP/SCARB1/SCD/SEC14L2/SMPD1/SNX17/SOA…	80
GO:0051258	BP	GO:0051258	protein polymerization	119/7099	232/17913	0.000192693	0.00145997	0.00101294	ABI2/ABL1/ACTR2/ADD1/ADD2/AKAP9/AP1AR/ARF1/ARF6/ARHGAP18/ARL2/ARL6/ARPC1B/ARPC2/ARPC3/ARPC4/ARPC5/AVIL/BAG4/BAIAP2L1/BIN1/CAMSAP2/CAMSAP3/CAPG/CCL26/CCR7/CDC42EP2/CDK5R1/CDKN1B/CENPJ/CEP192/CHMP4A/CLASP1/CLASP2/CLIP1/COBL/CORO1B/CSNK1D/CTTN/DCTN1/DIAPH1/DIAPH3/DLG1/DRG1/DYRK1A/EML2/EPS8/FBXO5/FCHSD1/FCHSD2/FER/FGA/FHOD3/FKBP4/FMN1/GPX4/GRB2/GSN/HAX1/HIP1R/HSP90AA1/HSPA1A/ICAM1/IQGAP2/JAK2/JMY/KAN…	119
GO:0055076	BP	GO:0055076	transition metal ion homeostasis	60/7099	105/17913	0.000205209	0.00155291	0.00107742	ABCB6/ABCG2/AP3D1/APP/ARF1/ATP13A2/ATP6AP1/ATP6V0A2/ATP6V0D1/ATP6V1A/ATP7A/B2M/BDH2/CCDC115/CCDC22/COMMD1/COX19/CP/CYBRD1/EGLN1/EIF2AK1/FBXL5/FTH1/FTL/FXN/HFE/HMOX1/HMOX2/HYAL2/IREB2/MT2A/MYC/NDFIP1/NEDD8/NEO1/PICALM/PRNP/S100A9/SCO1/SKP1/SLC11A2/SLC22A17/SLC25A28/SLC25A37/SLC30A1/SLC30A5/SLC30A7/SLC30A9/SLC39A14/SLC39A6/SLC40A1/SLC46A1/SMAD4/SOD1/SRI/STEAP1/STEAP2/STEAP3/TFRC/TMEM199	60
GO:0048667	BP	GO:0048667	cell morphogenesis involved in neuron differentiation	237/7099	500/17913	0.000209332	0.00158218	0.00109773	ABI2/ABL1/ACTR2/ADAM10/ADNP/AFG3L2/ALCAM/ANAPC2/ANK3/ANKRD27/APBB1/APP/ARC/ARHGAP33/ARHGAP35/ARHGDIA/AUTS2/B3GNT2/B4GALT5/BCL11B/BMPR1B/BMPR2/BRSK1/C12orf57/C9orf72/CAPRIN2/CDK5/CDK5R1/CDKL5/CELSR2/CELSR3/CFL1/CHN1/CNP/COBL/CRABP2/CREB1/CTTN/CUX1/CXCR4/DAG1/DBN1/DCLK1/DHX36/DLG4/DNM2/DOCK7/DOK4/DPYSL2/DPYSL5/DSCAML1/DVL1/EEF2K/EFNA1/EFNA5/EFNB3/ENAH/EPHB2/ERBB2/EXT1/EZR/FARP1/FBXO31/FBXO45/FLOT1/…	237
GO:0046890	BP	GO:0046890	regulation of lipid biosynthetic process	102/7099	195/17913	0.000211119	0.00159183	0.00110443	ABHD6/ACACA/ACADVL/ACSL3/ADIPOR2/ADM/AKR1C3/AKT1/APOC1/ASAH1/ATP1A1/BMP2/BRCA1/C3/CAPN2/CDK4/CEACAM1/CNEP1R1/CREB1/CTDNEP1/CYP51A1/DDX20/DHCR7/EGR1/EIF6/ELOVL5/ELOVL6/ERLIN2/FABP5/FASN/FBXW7/FDFT1/FDPS/FGFR4/FITM2/GIP/GPAM/HMGCR/HMGCS1/IDH1/IGFBP7/IL1B/INSIG1/INSIG2/LDLR/LPCAT1/LPGAT1/LSS/MBTPS1/MBTPS2/MTOR/MVD/MVK/NFKB1/NFYA/NFYB/NFYC/NR1D1/NR1H2/NSMAF/ORMDL2/ORMDL3/PDGFA/PDGFB/PIBF1/PLA2G6/PMVK…	102
GO:1902806	BP	GO:1902806	regulation of cell cycle G1/S phase transition	102/7099	195/17913	0.000211119	0.00159183	0.00110443	AKT1/ANKRD17/APEX1/ARID3A/AURKA/BAX/BID/BRD7/BTG2/BTN2A2/CARM1/CASP2/CCL2/CCNB1/CCND1/CDC6/CDK1/CDK2/CDK2AP2/CDK4/CDK6/CDKN1B/CDKN2C/CDKN2D/CHEK2/CNOT10/CNOT11/CNOT2/CNOT3/CNOT4/CNOT6/CNOT6L/CNOT7/CNOT8/CRADD/CTDSP1/CTDSP2/CTDSPL/CUL4A/CUL4B/DCUN1D3/DDRGK1/DDX3X/E2F4/E2F7/ECD/EGFR/EIF4G1/EP300/EZH2/FBXO31/FBXO7/FBXW7/FHL1/GADD45A/GIGYF2/ID2/INO80/KANK2/KLF4/LSM10/MDM2/MDM4/MEN1/MEPCE/MUC1/NACC2/P…	102
GO:0046330	BP	GO:0046330	positive regulation of JNK cascade	69/7099	124/17913	0.000214225	0.00161329	0.00111932	AGER/APP/AXIN1/BIRC7/CARD9/CCR7/DAB2IP/DAXX/DBNL/DKK1/DVL2/DVL3/EDA2R/EDN1/ERCC6/ERN1/FZD5/FZD8/GADD45A/GADD45B/HIPK2/HMGB1/HRAS/IL1B/LTBR/MAP2K7/MAP3K11/MAP3K12/MAP3K13/MAP3K2/MAP3K4/MAP3K5/MAP3K6/MAP3K9/MAP4K2/MAP4K5/MAPK8IP3/MDFIC/MFHAS1/MINK1/MLKL/MUL1/NOD1/PAK1/PJA2/PTPN1/PYCARD/RASGRP1/RASSF2/RB1CC1/RIPK2/RPS3/SASH1/SDCBP/SH3RF1/STK3/TAOK1/TIRAP/TLR3/TLR6/TNFRSF11A/TNIK/TPD52L1/TRAF2/TRAF4/…	69
GO:0006338	BP	GO:0006338	chromatin remodeling	84/7099	156/17913	0.000214559	0.00161386	0.00111971	ACTB/ACTL6A/ANP32E/ARID1A/BAZ1A/BAZ1B/BAZ2A/BAZ2B/BPTF/CBX3/CENPA/CENPK/CENPL/CENPN/CENPP/CENPQ/CENPV/CHD1/CHD7/CHD8/CHEK1/CHRAC1/CTNNB1/DAXX/DMAP1/EZH1/GATA3/GATAD2B/HDAC1/HDAC5/HJURP/HMGA1/HMGA2/HNRNPC/INO80/INO80E/ITGB3BP/KAT2A/KAT2B/KDM6A/KDM6B/MBD3/MIS18BP1/MORC2/MTA2/MYC/MYSM1/NPM1/NUDT5/PADI2/PAK1/PAX7/PSME4/PTMA/RBBP4/RBBP7/RERE/RNF8/RSF1/RUVBL1/RUVBL2/SATB2/SCMH1/SIRT6/SMARCA1/SMARCA2/SM…	84
GO:1903955	BP	GO:1903955	positive regulation of protein targeting to mitochondrion	23/7099	32/17913	0.000219529	0.00164748	0.00114304	ABLIM3/ARIH2/ATG13/CSNK2A2/FBXW7/FZD5/GSK3A/HSPA1L/HTRA2/LEPROT/NPEPPS/PDCD5/PINK1/PRKAA1/RHOU/RNF31/SAE1/SH3GLB1/SREBF2/TOMM7/UBE2D3/UBE2L3/UBL5	23
GO:0070316	BP	GO:0070316	regulation of G0 to G1 transition	30/7099	45/17913	0.000219558	0.00164748	0.00114304	APAF1/BRCA1/CBX3/CHEK1/DAB2IP/E2F6/EED/EHMT2/EPC1/EZH2/L3MBTL2/MAX/MED1/MGA/PCGF2/PHC3/PPP2R5B/RAD51/RBBP4/RBBP7/RHNO1/RING1/RRM2/RYBP/SOX15/SUZ12/TFDP1/TFDP2/UXT/YAF2	30
GO:0046578	BP	GO:0046578	regulation of Ras protein signal transduction	111/7099	215/17913	0.000224098	0.00167952	0.00116527	ABCA1/ABL1/ABL2/ABR/AKAP13/ARF6/ARHGAP35/ARHGAP42/ARHGDIA/ARHGEF10/ARHGEF17/ARHGEF25/ARHGEF28/ARHGEF4/ARHGEF40/ARHGEF7/ARRB1/AUTS2/BCL6/BCR/CADM4/CBL/CDC42SE1/CDC42SE2/CRK/CRKL/CSF1/CUL3/CYTH1/CYTH2/CYTH3/CYTH4/DAB2IP/DENND4B/DNM2/DNMBP/ECT2/EPHB2/EPS8L2/F2R/FARP1/FBXO8/FGD6/FLCN/FLOT1/FOXM1/GBF1/GRB2/HEG1/HRAS/IQSEC1/IQSEC2/IRS2/ITGA3/ITGB1/ITSN1/ITSN2/JAK2/KANK1/KANK2/KITLG/KRAS/LYN/LZTR1/MAP4K…	111
GO:0032271	BP	GO:0032271	regulation of protein polymerization	95/7099	180/17913	0.00022611	0.00169257	0.00117432	ABI2/ABL1/ACTR2/ADD1/ADD2/AKAP9/AP1AR/ARF1/ARF6/ARHGAP18/ARL2/ARPC1B/ARPC2/ARPC3/ARPC4/ARPC5/AVIL/BAG4/BAIAP2L1/BIN1/CAMSAP2/CAMSAP3/CAPG/CCL26/CCR7/CDC42EP2/CDK5R1/CDKN1B/CLASP1/CLIP1/CORO1B/CTTN/DCTN1/DLG1/DRG1/DYRK1A/EML2/EPS8/FCHSD1/FCHSD2/FER/FHOD3/FKBP4/FMN1/GRB2/GSN/HAX1/HIP1R/HSP90AA1/HSPA1A/ICAM1/IQGAP2/JMY/KANK1/LATS1/MAP1B/MAP2/MAPRE1/MECP2/MTOR/MYADM/MYO1C/NAV3/NCK1/NCK2/NPHS1/PAK1/PF…	95
GO:0001838	BP	GO:0001838	embryonic epithelial tube formation	67/7099	120/17913	0.000230142	0.00172068	0.00119383	ABL1/ADM/APAF1/ARHGAP35/ARID1A/BCL10/CELSR1/CFL1/COBL/CTNNB1/DEAF1/DVL2/FUZ/FZD2/FZD3/FZD6/GATA3/GREM1/GRHL3/IFT122/IFT52/IRX3/KAT2A/KDM6A/KIF20B/LHX2/LIAS/LMO4/MED12/MIB1/MKS1/MTHFD1/MTHFD1L/MTHFR/PFN1/PHACTR4/PLXNB2/PRKACA/PRKACB/RALA/RARA/RPS7/SALL4/SCRIB/SDC4/SEC24B/SEMA4C/SETD2/SFRP1/SHROOM3/SIX1/SIX4/SKI/SOX4/SOX9/SPINT2/STK3/TCTN1/TEAD2/TGFB2/TMED2/TRAF6/TSC1/TSC2/TULP3/TWIST1/ZEB2	67
GO:0045023	BP	GO:0045023	G0 to G1 transition	31/7099	47/17913	0.000232249	0.00173227	0.00120187	APAF1/BRCA1/CBX3/CHEK1/DAB2IP/E2F6/EED/EHMT2/EPC1/EZH2/L3MBTL2/MAX/MDM4/MED1/MGA/PCGF2/PHC3/PPP2R5B/RAD51/RBBP4/RBBP7/RHNO1/RING1/RRM2/RYBP/SOX15/SUZ12/TFDP1/TFDP2/UXT/YAF2	31
GO:2000059	BP	GO:2000059	negative regulation of ubiquitin-dependent protein catabolic process	31/7099	47/17913	0.000232249	0.00173227	0.00120187	BAG5/CLEC16A/CSNK2A1/CSNK2A2/DDRGK1/GIPC1/HFE/HIPK2/HSP90AB1/N4BP1/OGT/PARK7/PBK/PDCL3/PML/PSEN1/RPL5/RPS7/RYBP/SDCBP/SENP1/SGTA/SMARCC1/SVIP/TAF1/TAF9/TLK2/TRIM39/UCHL5/USP7/WAC	31
GO:0007052	BP	GO:0007052	mitotic spindle organization	55/7099	95/17913	0.000234533	0.00174721	0.00121223	AAAS/ARHGEF10/BCCIP/BORA/CCNB1/CCSAP/CENPE/CEP192/CHEK2/CHMP1B/CHMP2B/CHMP4B/CHMP5/CLASP1/CLASP2/CLTC/DCTN1/DRG1/DYNC1H1/EFHC1/EML1/FLNA/GNAI1/HNRNPU/HSPA1A/KIF11/KIF23/KIF2A/MAP4/MECP2/MYBL2/NUP62/PIBF1/PKD1/PLK1/PLK2/POC1A/RAB11A/RACGAP1/RAE1/RAN/RCC1/RHOA/SMC1A/SMC3/STAG1/STAG2/STMN1/TACC1/TACC3/TNKS/TPR/TPX2/TTK/ZNF207	55
GO:0006310	BP	GO:0006310	DNA recombination	124/7099	244/17913	0.000236495	0.00175972	0.00122092	ACTL6A/ACTR2/AP5S1/AP5Z1/APEX1/APEX2/ATAD5/BCL11B/BCL6/BRCA1/BRCA2/BRIP1/CCNB1IP1/CHEK1/CLCF1/CNTD1/DCLRE1C/EID3/ERCC1/EXD2/EXO1/FAN1/FEN1/FUS/HELB/HELQ/HMGB1/HMGB2/HMGB3/HSPD1/IL27RA/INO80/INO80D/INO80E/KDM1A/KIN/KLHDC3/KLHL15/KPNA1/KPNA2/LIG3/LIG4/MAD2L2/MAGEF1/MCM8/MCM9/MCRS1/MLH1/MLH3/MORF4L1/MSH2/MSH3/NABP1/NABP2/NBN/NCOA6/NONO/NSMCE4A/NUCKS1/PAGR1/PALB2/PARP1/PARPBP/PAXIP1/POLB/PPP4R2/PRKDC…	124
GO:0070861	BP	GO:0070861	regulation of protein exit from endoplasmic reticulum	19/7099	25/17913	0.000241089	0.00178964	0.00124167	BCAP31/CD81/DERL2/EDEM1/MMP24-AS1-EDEM2/EDEM2/ERLEC1/GCC2/INSIG1/OS9/CRYZL2P-SEC16B/SEC16B/SORL1/SVIP/TMEM30A/UBAC2/UBE2G2/UBE2J1/YOD1	19
GO:1900101	BP	GO:1900101	regulation of endoplasmic reticulum unfolded protein response	19/7099	25/17913	0.000241089	0.00178964	0.00124167	AGR2/ATF6B/BAX/BCL2L11/BFAR/COPS5/DAB2IP/ERN1/FICD/HSPA5/NCK1/NCK2/PPP1R15A/PPP1R15B/PTPN1/PTPN2/TMEM33/WFS1/XBP1	19
[truncated: 1,310 more rows]

## Sheet: Sheet 2
Sheet 2: Pathway Enrichment result of upregulated DE genes in hACE2 transduced A549 cells Mock vs. SARS-CoV-2 comparison (high MOI)
[truncated: 1,246 more rows]

[truncated: 17 more sheets: Sheet 3, Sheet 4, Sheet 5, Sheet 6, Sheet 7, Sheet 8, Sheet 9, Sheet 10, Sheet 11, Sheet 12, Sheet 13, Sheet 14, Sheet 15, Sheet 16, Sheet 17, Sheet 18, Sheet 19]
